# Supplementary material for: Discovering lncRNA mediated sponge interactions in breast cancer molecular subtypes
Source: BMC Genomics. 2018 Sep 4;19:650. doi: 10.1186/s12864-018-5006-1 (PMC6122485; doi:10.1186/s12864-018-5006-1)
Supplement: Supplementary file 2 — List of Subtype Specific lncRNA mediated Sponge Interactions. Partial correlation and KCI values are provided in this list. Moreover, target interaction for lncRNA:miRNA and mRNA:miRNA are given with their supported databases. (XLSX 2705 kb) [file 12864_2018_5006_MOESM2_ESM.xlsx]

## Sheet: sponge_02
ceRNA Participants			Is identified in the subtype ?				Partial Correlation Analysis Results												Kernel Conditional Independence Test Results								lncRNA-miRNA Interaction			mRNA-miRNA Interaction
							Luminal A			Luminal B			Basal			Her2			Luminal A		Luminal B		Basal		Her2		Number of prediction databases	List of supporting databases	Is there experimental evidence?	Number of prediction databases	list of the supporting databases	Is there experimental evidence?
lncRNA	mRNA	miRNA	Luminal A	Luminal B	Basal	Her2	Corr(mRNA-lncRNA)	PartialCorr(mRNA-lncRNA|miRNA)	S-value	Corr(mRNA-lncRNA)	PartialCorr(mRNA-lncRNA|miRNA)	S-value	Corr(mRNA-lncRNA)	PartialCorr(mRNA-lncRNA|miRNA)	S-value	Corr(mRNA-lncRNA)	PartialCorr(mRNA-lncRNA|miRNA)	S-value	lncRNA- mRNA p-value	lncRNA-mRNA|miRNA p-value	lncRNA- mRNA p-value	lncRNA-mRNA|miRNA p-value	lncRNA- mRNA p-value	lncRNA-mRNA|miRNA p-value	lncRNA- mRNA p-value	lncRNA-mRNA|miRNA p-value	2	miRcode,RNA22	0	1	miRcode	0
C17orf91	CREB3L1	hsa-mir-17	0	0	1	0	0.0798	0.058	0.0217	0.286	0.2827	0.0033	0.5312	0.3254	0.2057	-0.0336	-0.0407	0.0071	0.034	0.2646	0.006	0.0285	0	0.0286	0.793	0.7706	2	miRcode,RNA22	0	3	TargetScan, mirSVR, RNA22	0
C17orf91	POLD4	hsa-mir-17	0	0	1	0	-0.1174	-0.1245	0.007	0.0861	0.0557	0.0304	0.5282	0.3061	0.2221	0.1373	0.1143	0.0229	0.434	0.3403	0.653	0.8114	0	0.0409	0.78	0.7261	2	miRcode,RNA22	0	2	TargetScan, RNA22	0
C17orf91	POLD4	hsa-mir-20a	0	0	1	0	-0.1174	-0.1286	0.0111	0.0861	0.0705	0.0156	0.5282	0.3119	0.2162	0.1373	0.133	0.0043	0.445	0.3522	0.661	0.7957	0	0.0369	0.759	0.7027	2	mirSVR,RNA22	0	2	mirSVR, RNA22	0
C21orf34	PALMD	hsa-mir-125b-2	1	0	1	0	0.5657	0.3619	0.2038	0.37	0.2892	0.0808	0.4751	0.235	0.2401	0.2341	0.052	0.182	0	0	0	0.0318	0	0.0985	0.276	0.6519	1	mirSVR	0	1	RNA22	0
C5orf58	ACAP1	hsa-mir-142	0	0	1	1	0.556	0.3753	0.1807	0.5593	0.3876	0.1717	0.5707	0.3602	0.2105	0.6462	0.4359	0.2103	0	0.0002	0	0.0141	0.008	0.2026	0.004	0.2012	1	mirSVR	0	3	TargetScan, mirSVR, RNA22	0
C5orf58	ADAM28	hsa-mir-142	0	0	1	0	0.4064	0.2943	0.1121	0.4434	0.3239	0.1195	0.5069	0.2871	0.2198	0.5615	0.3862	0.1753	0	0.0001	0	0.0715	0.002	0.0516	0.055	0.2045	1	mirSVR	0	3	mirSVR, PITA, RNA22	0
C5orf58	ADAMDEC1	hsa-mir-142	0	0	1	0	0.311	0.0901	0.2208	0.5203	0.3615	0.1588	0.5271	0.3178	0.2093	0.6504	0.4554	0.1949	0	0.363	0	0.3183	0.002	0.0828	0.004	0.1324	1	mirSVR	0	1	miRcode	0
C5orf58	AIM2	hsa-mir-142	0	0	1	0	0.5494	0.3867	0.1627	0.5133	0.3375	0.1758	0.5557	0.3486	0.2071	0.5018	0.2486	0.2532	0	0.004	0	0.2995	0.003	0.1298	0.073	0.1749	1	mirSVR	0	1	RNA22	0
C5orf58	AMICA1	hsa-mir-142	0	0	1	0	0.5716	0.4165	0.1551	0.5888	0.435	0.1538	0.533	0.2884	0.2446	0.6676	0.4755	0.1921	0	0	0	0.0637	0.005	0.2786	0.004	0.1483	1	mirSVR	0	1	RNA22	0
C5orf58	APOB48R	hsa-mir-142	0	0	1	0	0.0653	0.0123	0.053	0.1926	0.0902	0.1023	0.5084	0.2854	0.223	0.456	0.3401	0.1159	0.07	0.3544	0.297	0.6979	0.002	0.0936	0.005	0.2843	1	mirSVR	0	3	miRcode, mirSVR, PITA	0
C5orf58	APOL3	hsa-mir-142	0	0	1	0	0.4914	0.3486	0.1428	0.3979	0.2477	0.1502	0.5334	0.2979	0.2355	0.4438	0.2875	0.1562	0	0.0001	0.003	0.0183	0.002	0.2323	0.019	0.1758	1	mirSVR	0	2	miRcode, RNA22	0
C5orf58	ARHGAP15	hsa-mir-142	0	0	1	1	0.5952	0.4527	0.1425	0.5481	0.3841	0.164	0.5622	0.3461	0.2162	0.5581	0.345	0.2131	0	0	0	0.0365	0.011	0.2024	0.01	0.473	1	mirSVR	0	1	RNA22	0
C5orf58	ARHGAP25	hsa-mir-142	0	0	1	0	0.6077	0.4703	0.1374	0.5639	0.4158	0.1481	0.5533	0.3313	0.222	0.6478	0.451	0.1968	0	0	0	0.1203	0.004	0.1374	0.005	0.4711	1	mirSVR	0	1	miRcode	0
C5orf58	ARHGAP30	hsa-mir-142	0	0	1	1	0.5908	0.4398	0.1509	0.5861	0.4445	0.1416	0.562	0.3537	0.2083	0.6194	0.3839	0.2355	0	0	0	0.0378	0.002	0.1282	0.012	0.0531	1	mirSVR	0	4	TargetScan, miRcode, mirSVR, PITA	1
C5orf58	B2M	hsa-mir-142	0	0	1	0	0.4116	0.2477	0.1639	0.4237	0.29	0.1337	0.5105	0.2912	0.2193	0.5564	0.4077	0.1487	0	0.0318	0.007	0.2308	0.005	0.1768	0.019	0.055	1	mirSVR	0	3	TargetScan, mirSVR, PITA	0
C5orf58	BIN2	hsa-mir-142	0	0	1	1	0.6235	0.4818	0.1417	0.6149	0.4765	0.1383	0.5072	0.2653	0.2419	0.638	0.4181	0.2199	0	0	0	0.0553	0.005	0.1884	0.014	0.3445	1	mirSVR	0	4	miRcode, mirSVR, PITA, RNA22	0
C5orf58	BIRC3	hsa-mir-142	0	0	1	1	0.5039	0.348	0.1558	0.4422	0.283	0.1593	0.5248	0.3181	0.2067	0.6438	0.4386	0.2052	0	0.0014	0	0.0071	0.001	0.1309	0.012	0.1697	1	mirSVR	0	1	RNA22	0
C5orf58	BTK	hsa-mir-142	0	0	1	1	0.5427	0.4018	0.1409	0.5732	0.4372	0.136	0.5762	0.3752	0.201	0.6175	0.4104	0.2072	0	0	0	0.1219	0.001	0.0423	0.014	0.3896	1	mirSVR	0	4	TargetScan, miRcode, mirSVR, PITA	0
C5orf58	BTLA	hsa-mir-142	0	0	1	0	0.5416	0.3646	0.1769	0.5884	0.4331	0.1553	0.568	0.3559	0.2121	0.6618	0.4634	0.1984	0	0.0069	0	0.0136	0.005	0.1273	0.006	0.2353	1	mirSVR	0	3	miRcode, mirSVR, RNA22	0
C5orf58	C10orf128	hsa-mir-142	0	0	1	1	0.5651	0.4755	0.0896	0.5621	0.4248	0.1373	0.476	0.2673	0.2087	0.5722	0.3398	0.2324	0	0	0	0.0723	0.003	0.1481	0.023	0.4083	1	mirSVR	0	3	mirSVR, PITA, RNA22	0
C5orf58	C10orf54	hsa-mir-142	0	0	1	1	0.5113	0.4057	0.1056	0.4808	0.329	0.1518	0.5099	0.2954	0.2145	0.5464	0.3088	0.2375	0	0	0	0.3607	0.009	0.1599	0.022	0.4937	1	mirSVR	0	3	TargetScan, mirSVR, RNA22	0
C5orf58	C16orf54	hsa-mir-142	0	0	1	1	0.5701	0.4005	0.1696	0.5688	0.4068	0.162	0.5224	0.2587	0.2637	0.5705	0.3267	0.2438	0	0.0003	0	0.0291	0.008	0.1973	0.01	0.468	1	mirSVR	0	1	RNA22	0
C5orf58	C1orf162	hsa-mir-142	0	0	1	0	0.5508	0.397	0.1538	0.5118	0.3399	0.1718	0.5364	0.3123	0.2241	0.6787	0.5054	0.1733	0	0	0	0.3283	0.004	0.252	0.01	0.0834	1	mirSVR	0	2	PITA, RNA22	0
C5orf58	C1orf38	hsa-mir-142	0	0	1	1	0.5301	0.3925	0.1376	0.5317	0.38	0.1517	0.5202	0.311	0.2092	0.5478	0.302	0.2458	0	0	0	0.2991	0.002	0.1409	0.041	0.1109	1	mirSVR	0	2	PITA, RNA22	0
C5orf58	CCL5	hsa-mir-142	0	0	1	1	0.5507	0.3682	0.1825	0.5325	0.3474	0.1851	0.556	0.339	0.2169	0.5636	0.3082	0.2554	0	0.0005	0	0.3864	0.002	0.1499	0.024	0.5288	1	mirSVR	0	1	mirSVR	0
C5orf58	CCR2	hsa-mir-142	0	0	1	1	0.5483	0.3957	0.1527	0.5954	0.4444	0.151	0.5364	0.2978	0.2387	0.5703	0.3275	0.2428	0	0	0	0.268	0.005	0.073	0.016	0.1355	1	mirSVR	0	1	RNA22	0
C5orf58	CCR7	hsa-mir-142	1	0	1	0	0.4955	0.2892	0.2064	0.4911	0.2962	0.1949	0.5593	0.3389	0.2204	0.4704	0.0775	0.3928	0	0.0489	0	0.0141	0.01	0.1089	0.028	0.6841	1	mirSVR	0	2	mirSVR, PITA	0
C5orf58	CD200R1	hsa-mir-142	0	0	1	1	0.5224	0.3788	0.1435	0.5697	0.4195	0.1502	0.4956	0.2384	0.2572	0.6321	0.421	0.211	0	0	0	0.0075	0.005	0.2128	0.019	0.2179	1	mirSVR	0	2	mirSVR, PITA	0
C5orf58	CD247	hsa-mir-142	0	0	1	1	0.5415	0.3524	0.1891	0.5497	0.3736	0.1761	0.554	0.3287	0.2252	0.6433	0.4266	0.2168	0	0.0008	0	0.0237	0.009	0.1771	0.013	0.2031	1	mirSVR	0	4	TargetScan, miRcode, mirSVR, RNA22	0
C5orf58	CD274	hsa-mir-142	0	0	1	0	0.4983	0.3912	0.107	0.4395	0.3145	0.1249	0.518	0.2885	0.2295	0.5355	0.3404	0.1951	0	0.0002	0.003	0.1806	0	0.0818	0.039	0.0958	1	mirSVR	0	3	mirSVR, PITA, RNA22	0
C5orf58	CD27	hsa-mir-142	1	0	1	1	0.4401	0.2336	0.2066	0.5436	0.3602	0.1834	0.5537	0.3257	0.228	0.5754	0.3208	0.2546	0	0.0353	0	0.1892	0.006	0.0797	0.004	0.231	1	mirSVR	0	1	RNA22	0
C5orf58	CD300C	hsa-mir-142	0	0	1	0	0.4113	0.2763	0.135	0.3905	0.2434	0.147	0.5373	0.335	0.2023	0.3761	0.2199	0.1562	0	0.042	0.015	0.4813	0.004	0.1059	0.09	0.089	1	mirSVR	0	3	mirSVR, PITA, RNA22	0
C5orf58	CD300LF	hsa-mir-142	0	0	1	1	0.4947	0.3214	0.1733	0.4816	0.2968	0.1848	0.5255	0.2922	0.2333	0.6005	0.3983	0.2022	0	0.0043	0	0.4494	0.003	0.14	0.028	0.0732	1	mirSVR	0	4	miRcode, mirSVR, PITA, RNA22	0
C5orf58	CD38	hsa-mir-142	0	0	1	1	0.466	0.2912	0.1748	0.5626	0.3948	0.1678	0.5101	0.2546	0.2555	0.5555	0.2944	0.2611	0	0.0108	0	0.4605	0.005	0.1055	0.038	0.1977	1	mirSVR	0	1	RNA22	0
C5orf58	CD3D	hsa-mir-142	0	0	1	1	0.5283	0.3315	0.1968	0.5518	0.3706	0.1812	0.5469	0.3087	0.2382	0.6318	0.4043	0.2275	0	0.0022	0	0.0267	0.017	0.2963	0.003	0.2856	1	mirSVR	0	1	RNA22	0
C5orf58	CD3E	hsa-mir-142	1	0	1	1	0.5251	0.3233	0.2018	0.5726	0.4051	0.1675	0.5706	0.3602	0.2104	0.6212	0.3839	0.2373	0	0.0038	0	0.0147	0.013	0.2229	0.006	0.2846	1	mirSVR	0	1	PITA	0
C5orf58	CD48	hsa-mir-142	0	0	1	1	0.5303	0.3454	0.1849	0.5867	0.431	0.1556	0.5683	0.3547	0.2136	0.5861	0.3288	0.2572	0	0.0006	0	0.0434	0.003	0.2178	0.009	0.289	1	mirSVR	0	3	mirSVR, PITA, RNA22	0
C5orf58	CD6	hsa-mir-142	0	0	1	1	0.5663	0.3889	0.1774	0.5402	0.3538	0.1864	0.5733	0.3701	0.2031	0.624	0.3859	0.2381	0	0.0003	0	0.0134	0.001	0.04	0.005	0.304	1	mirSVR	0	3	miRcode, mirSVR, RNA22	0
C5orf58	CD72	hsa-mir-142	0	0	1	1	0.4344	0.2487	0.1857	0.4914	0.3071	0.1842	0.4726	0.2376	0.235	0.5034	0.2791	0.2243	0	0.0068	0	0.3526	0.01	0.2834	0.039	0.0552	1	mirSVR	0	1	RNA22	0
C5orf58	CD74	hsa-mir-142	0	0	1	0	0.4656	0.2854	0.1802	0.5095	0.3285	0.181	0.5568	0.3368	0.22	0.5136	0.2687	0.2449	0	0.0087	0	0.3348	0.006	0.1658	0.031	0.5182	1	mirSVR	0	1	RNA22	0
C5orf58	CD7	hsa-mir-142	1	0	1	0	0.4584	0.2355	0.2229	0.5161	0.3279	0.1882	0.5063	0.2674	0.2389	0.5244	0.2481	0.2763	0	0.1562	0.002	0.1866	0.029	0.2294	0.026	0.2657	1	mirSVR	0	4	TargetScan, miRcode, mirSVR, PITA	0
C5orf58	CD8A	hsa-mir-142	0	0	1	1	0.5604	0.3857	0.1747	0.53	0.3523	0.1777	0.5453	0.3104	0.2349	0.6266	0.4102	0.2164	0	0.0007	0	0.0802	0.014	0.2797	0.002	0.2878	1	mirSVR	0	2	PITA, RNA22	0
C5orf58	CD8B	hsa-mir-142	0	0	1	1	0.4666	0.2763	0.1904	0.4934	0.3184	0.175	0.4211	0.2198	0.2013	0.5769	0.3402	0.2366	0	0.0042	0	0.4511	0.033	0.2686	0.003	0.3414	1	mirSVR	0	2	TargetScan, PITA	0
C5orf58	CLEC12A	hsa-mir-142	0	0	1	1	0.3732	0.23	0.1432	0.4338	0.2646	0.1692	0.5025	0.2529	0.2495	0.5853	0.339	0.2463	0	0.003	0	0.38	0.001	0.2723	0.012	0.2539	1	mirSVR	0	2	miRcode, PITA	0
C5orf58	CLIC2	hsa-mir-142	0	0	1	1	0.534	0.4193	0.1147	0.6118	0.4823	0.1295	0.4875	0.2665	0.221	0.6546	0.4546	0.2	0	0	0	0.0011	0.001	0.1592	0.004	0.338	1	mirSVR	0	2	miRcode, RNA22	0
C5orf58	CMKLR1	hsa-mir-142	0	0	1	1	0.5465	0.4678	0.0787	0.4756	0.2985	0.1771	0.5608	0.3563	0.2045	0.5945	0.3488	0.2457	0	0	0	0.2692	0.001	0.1019	0.026	0.2228	1	mirSVR	0	4	TargetScan, miRcode, mirSVR, PITA	0
C5orf58	CRTAM	hsa-mir-142	0	0	1	1	0.5889	0.4435	0.1454	0.5627	0.4072	0.1555	0.549	0.3155	0.2335	0.6483	0.4429	0.2054	0	0	0	0.0311	0.01	0.2729	0.001	0.1985	1	mirSVR	0	2	PITA, RNA22	0
C5orf58	CTLA4	hsa-mir-142	0	0	1	1	0.535	0.3478	0.1871	0.5573	0.3889	0.1684	0.5375	0.2984	0.2391	0.5605	0.3112	0.2493	0	0.0014	0	0.3585	0.006	0.1354	0.02	0.2349	1	mirSVR	0	4	TargetScan, miRcode, mirSVR, PITA	0
C5orf58	CXCL9	hsa-mir-142	1	0	1	0	0.4682	0.2482	0.2201	0.5295	0.3447	0.1848	0.5324	0.3008	0.2315	0.6788	0.4987	0.1801	0	0.0212	0	0.2591	0.002	0.1094	0.01	0.3167	1	mirSVR	0	1	RNA22	0
C5orf58	CXCR3	hsa-mir-142	1	0	1	1	0.4948	0.283	0.2118	0.5199	0.3202	0.1997	0.5304	0.2731	0.2573	0.5925	0.3615	0.2309	0	0.0224	0	0.1209	0.012	0.2208	0.008	0.3025	1	mirSVR	0	1	RNA22	0
C5orf58	CXCR6	hsa-mir-142	0	0	1	0	0.57	0.4037	0.1663	0.5569	0.3866	0.1703	0.5668	0.3518	0.2151	0.661	0.4628	0.1982	0	0	0.001	0.2998	0.01	0.1803	0.006	0.1647	1	mirSVR	0	1	mirSVR	0
C5orf58	CYSLTR1	hsa-mir-142	0	0	1	0	0.2913	0.2213	0.07	0.3411	0.2656	0.0756	0.5216	0.3019	0.2197	-0.0241	-0.1704	0.1462	0	0.006	0	0.0948	0.009	0.1251	0.391	0.5342	1	mirSVR	0	4	TargetScan, miRcode, mirSVR, PITA	0
C5orf58	CYTIP	hsa-mir-142	0	0	1	1	0.5243	0.3645	0.1598	0.563	0.4166	0.1464	0.5733	0.365	0.2083	0.5673	0.316	0.2513	0	0	0	0.1916	0.005	0.098	0.009	0.3168	1	mirSVR	0	4	miRcode, mirSVR, PITA, RNA22	0
C5orf58	DOCK2	hsa-mir-142	0	0	1	1	0.5975	0.4572	0.1403	0.5753	0.426	0.1493	0.5553	0.3384	0.2169	0.5721	0.323	0.2491	0	0	0	0.1398	0.003	0.0989	0.032	0.1269	1	mirSVR	0	1	RNA22	0
C5orf58	DOK2	hsa-mir-142	0	0	1	0	0.5293	0.3507	0.1786	0.5519	0.3798	0.1721	0.5452	0.3126	0.2326	0.6673	0.4783	0.189	0	0	0	0.1374	0.008	0.1704	0.006	0.0903	1	mirSVR	0	1	RNA22	0
C5orf58	DPEP2	hsa-mir-142	0	0	1	1	0.4779	0.3207	0.1572	0.4687	0.2843	0.1844	0.4778	0.2248	0.253	0.5455	0.3239	0.2216	0	0.0002	0.003	0.5853	0.004	0.092	0.043	0.3705	1	mirSVR	0	1	miRcode	0
C5orf58	EOMES	hsa-mir-142	0	0	1	0	0.5695	0.4038	0.1656	0.5468	0.3681	0.1787	0.5158	0.2598	0.256	0.6891	0.5186	0.1705	0	0	0	0.0334	0.003	0.2424	0	0.2216	1	mirSVR	0	3	miRcode, mirSVR, RNA22	0
C5orf58	FASLG	hsa-mir-142	0	0	1	1	0.5211	0.3383	0.1827	0.5035	0.3096	0.1939	0.5245	0.2698	0.2547	0.585	0.3358	0.2492	0	0.0001	0	0.1376	0.011	0.2488	0.006	0.3962	1	mirSVR	0	3	mirSVR, PITA, RNA22	0
C5orf58	FCRL5	hsa-mir-142	0	0	1	1	0.3395	0.1919	0.1475	0.5416	0.3723	0.1693	0.4854	0.2512	0.2342	0.5618	0.3114	0.2504	0	0.128	0	0.5807	0.002	0.1026	0.015	0.1309	1	mirSVR	0	2	PITA, RNA22	0
C5orf58	FCRL6	hsa-mir-142	0	0	1	1	0.5349	0.3652	0.1697	0.5187	0.3463	0.1724	0.4629	0.2291	0.2337	0.6279	0.4228	0.2051	0	0.0001	0	0.0514	0.016	0.3158	0.003	0.3053	1	mirSVR	0	1	RNA22	0
C5orf58	FGR	hsa-mir-142	0	0	1	0	0.5461	0.397	0.1491	0.5379	0.3734	0.1645	0.5336	0.2899	0.2438	0.6702	0.4936	0.1766	0	0	0	0.2304	0.003	0.1097	0.009	0.0761	1	mirSVR	0	1	RNA22	0
C5orf58	FOXP3	hsa-mir-142	1	1	1	0	0.4088	0.1827	0.226	0.4921	0.2897	0.2024	0.5593	0.3394	0.22	0.488	0.2308	0.2573	0	0.377	0	0.4143	0.011	0.1568	0.039	0.3521	1	mirSVR	0	3	mirSVR, PITA, RNA22	0
C5orf58	GBP4	hsa-mir-142	0	0	1	1	0.541	0.3934	0.1476	0.4869	0.3237	0.1632	0.5342	0.2971	0.2372	0.5546	0.3187	0.2359	0	0	0	0.157	0.01	0.2266	0.025	0.3388	1	mirSVR	0	2	TargetScan, RNA22	0
C5orf58	GIMAP1	hsa-mir-142	0	0	1	0	0.4323	0.3067	0.1256	0.5097	0.3446	0.1651	0.5104	0.2786	0.2318	0.6114	0.4205	0.1909	0	0	0	0.0648	0.002	0.1419	0.013	0.3583	1	mirSVR	0	1	TargetScan	0
C5orf58	GIMAP4	hsa-mir-142	0	0	1	1	0.5753	0.4473	0.128	0.5815	0.4356	0.1459	0.5608	0.3463	0.2144	0.6311	0.4201	0.211	0	0	0	0.0426	0.005	0.1619	0.003	0.3789	1	mirSVR	0	3	miRcode, PITA, RNA22	0
C5orf58	GIMAP5	hsa-mir-142	0	0	1	1	0.5533	0.432	0.1213	0.6005	0.4635	0.1369	0.5572	0.3385	0.2187	0.6399	0.422	0.218	0	0	0	0.0168	0.004	0.1935	0.002	0.2609	1	mirSVR	0	2	PITA, RNA22	0
C5orf58	GIMAP6	hsa-mir-142	0	0	1	0	0.5015	0.3981	0.1034	0.4851	0.3379	0.1472	0.5481	0.3458	0.2023	0.6623	0.4843	0.178	0	0	0	0.0926	0.001	0.1745	0.01	0.3055	1	mirSVR	0	2	mirSVR, PITA	0
C5orf58	GIMAP7	hsa-mir-142	0	0	1	1	0.5413	0.4158	0.1255	0.5652	0.4187	0.1465	0.5377	0.3134	0.2244	0.6574	0.4561	0.2013	0	0	0	0.0007	0.004	0.2477	0.004	0.3181	1	mirSVR	0	2	mirSVR, RNA22	0
C5orf58	GMFG	hsa-mir-142	0	0	1	1	0.5518	0.4071	0.1448	0.4993	0.3279	0.1714	0.5292	0.2926	0.2366	0.617	0.4055	0.2115	0	0	0	0.0325	0.004	0.268	0.007	0.3216	1	mirSVR	0	2	PITA, RNA22	0
C5orf58	GPR114	hsa-mir-142	0	0	1	1	0.46	0.3308	0.1292	0.4199	0.2455	0.1744	0.5422	0.3228	0.2194	0.5763	0.3574	0.2189	0	0.0001	0.008	0.081	0.007	0.0549	0.013	0.4533	1	mirSVR	0	3	mirSVR, PITA, RNA22	0
C5orf58	GPR171	hsa-mir-142	0	0	1	1	0.5621	0.3958	0.1663	0.5592	0.392	0.1673	0.5629	0.3451	0.2177	0.603	0.349	0.2539	0	0.0001	0	0.0355	0.012	0.2637	0.004	0.2475	1	mirSVR	0	2	TargetScan, RNA22	0
C5orf58	GPR174	hsa-mir-142	0	0	1	0	0.5555	0.3941	0.1614	0.5735	0.4104	0.1631	0.574	0.3677	0.2063	0.6946	0.5262	0.1684	0	0.0001	0	0.0081	0.001	0.16	0.005	0.1874	1	mirSVR	0	1	miRcode	0
C5orf58	GPR18	hsa-mir-142	0	0	1	1	0.4692	0.2701	0.1991	0.519	0.3474	0.1716	0.5226	0.291	0.2316	0.5939	0.3434	0.2506	0	0.0371	0	0.013	0.016	0.266	0.005	0.2085	1	mirSVR	0	3	TargetScan, mirSVR, PITA	0
C5orf58	GZMK	hsa-mir-142	0	0	1	1	0.5598	0.3856	0.1743	0.5343	0.3449	0.1894	0.5302	0.2855	0.2447	0.6339	0.4117	0.2222	0	0.0002	0	0.0136	0.022	0.2999	0.004	0.3119	1	mirSVR	0	1	RNA22	0
C5orf58	GZMM	hsa-mir-142	1	0	1	1	0.4162	0.1958	0.2204	0.5289	0.3426	0.1863	0.4938	0.2306	0.2632	0.5355	0.289	0.2465	0	0.1475	0	0.0056	0.023	0.2872	0.023	0.4464	1	mirSVR	0	2	TargetScan, mirSVR	0
C5orf58	HLA-DMA	hsa-mir-142	0	0	1	0	0.5065	0.3311	0.1754	0.4886	0.3041	0.1845	0.5603	0.3447	0.2157	0.5244	0.2691	0.2553	0	0.0001	0.001	0.3855	0.003	0.2231	0.044	0.3539	1	mirSVR	0	1	mirSVR	0
C5orf58	HLA-DMB	hsa-mir-142	0	0	1	1	0.5663	0.4112	0.155	0.5436	0.3746	0.169	0.5778	0.3756	0.2022	0.5997	0.3627	0.237	0	0	0	0.1322	0	0.0773	0.035	0.1383	1	mirSVR	0	3	mirSVR, PITA, RNA22	0
C5orf58	HLA-DOA	hsa-mir-142	0	0	1	1	0.5545	0.423	0.1316	0.5446	0.3767	0.1679	0.5235	0.2887	0.2348	0.5804	0.3092	0.2712	0	0	0	0.2321	0.007	0.1435	0.021	0.1096	1	mirSVR	0	1	RNA22	0
C5orf58	HLA-DPB1	hsa-mir-142	0	0	1	0	0.4978	0.3294	0.1684	0.5131	0.3275	0.1856	0.5724	0.3647	0.2077	0.5346	0.2611	0.2735	0	0.002	0	0.3138	0.004	0.0769	0.042	0.4287	1	mirSVR	0	3	miRcode, mirSVR, RNA22	0
C5orf58	HLA-DQA1	hsa-mir-142	0	0	1	1	0.459	0.2767	0.1823	0.5218	0.3375	0.1843	0.58	0.3794	0.2006	0.5485	0.2779	0.2706	0	0.0201	0	0.1301	0.002	0.1235	0.029	0.1198	1	mirSVR	0	1	RNA22	0
C5orf58	HLA-DQB2	hsa-mir-142	0	0	1	0	0.3637	0.2066	0.1571	0.4358	0.263	0.1727	0.5071	0.2805	0.2266	0.4571	0.2199	0.2372	0	0.0205	0	0.0627	0.007	0.0823	0.042	0.453	1	mirSVR	0	2	TargetScan, RNA22	0
C5orf58	HLA-E	hsa-mir-142	0	0	1	0	0.4786	0.3356	0.143	0.4968	0.3319	0.1648	0.5083	0.2903	0.218	0.5596	0.3802	0.1794	0	0	0	0.0602	0.004	0.2522	0.024	0.3163	1	mirSVR	0	2	PITA, RNA22	0
C5orf58	HMHA1	hsa-mir-142	0	0	1	1	0.2197	0.0329	0.1868	0.2423	0.0702	0.1722	0.4918	0.2599	0.2319	0.5192	0.3138	0.2054	0.02	0.327	0.058	0.6796	0.031	0.2687	0.001	0.1717	1	mirSVR	0	2	PITA, RNA22	0
C5orf58	HSH2D	hsa-mir-142	0	0	1	0	-0.0227	-0.0862	0.0635	0.0868	0.0936	-0.0068	0.5081	0.2679	0.2401	0.2905	0.1929	0.0976	0.786	0.083	0.77	0.7353	0.008	0.1789	0.038	0.1542	1	mirSVR	0	2	PITA, RNA22	0
C5orf58	IDO1	hsa-mir-142	0	0	1	1	0.4843	0.2919	0.1924	0.494	0.3225	0.1716	0.5167	0.2896	0.227	0.561	0.3346	0.2264	0	0.0087	0	0.2818	0.01	0.2742	0.014	0.1031	1	mirSVR	0	3	TargetScan, mirSVR, RNA22	0
C5orf58	IGSF6	hsa-mir-142	0	0	1	1	0.5548	0.4059	0.149	0.5201	0.344	0.1761	0.5239	0.286	0.2379	0.529	0.279	0.2501	0	0	0	0.1913	0.002	0.1768	0.018	0.4261	1	mirSVR	0	3	miRcode, PITA, RNA22	0
C5orf58	IL16	hsa-mir-142	0	0	1	1	0.4868	0.3563	0.1305	0.5482	0.4094	0.1388	0.5529	0.3417	0.2112	0.5553	0.3547	0.2006	0	0	0	0.0257	0.008	0.1371	0.005	0.4416	1	mirSVR	0	4	TargetScan, mirSVR, PITA, RNA22	0
C5orf58	IL18BP	hsa-mir-142	0	0	1	0	0.2532	0.0731	0.1801	0.2658	0.1381	0.1276	0.508	0.2696	0.2383	0.4334	0.2598	0.1736	0.003	0.2523	0.008	0.1705	0.006	0.1923	0.076	0.5653	1	mirSVR	0	3	TargetScan, mirSVR, PITA	0
C5orf58	IL18RAP	hsa-mir-142	0	0	1	1	0.5914	0.4413	0.1501	0.5068	0.3215	0.1853	0.5715	0.3613	0.2102	0.6001	0.3504	0.2497	0	0	0	0.0351	0.003	0.1441	0.025	0.3026	1	mirSVR	0	3	miRcode, mirSVR, RNA22	0
C5orf58	ITGB7	hsa-mir-142	0	0	1	1	0.3599	0.1668	0.1931	0.416	0.2439	0.1721	0.5661	0.3552	0.2109	0.6101	0.4004	0.2097	0	0.0394	0	0.1943	0.01	0.1755	0.015	0.1182	1	mirSVR	0	4	TargetScan, mirSVR, PITA, RNA22	0
C5orf58	KLHL6	hsa-mir-142	0	0	1	1	0.6458	0.5241	0.1218	0.6	0.458	0.142	0.5715	0.3672	0.2044	0.6032	0.3865	0.2166	0	0	0	0.2183	0.001	0.0491	0.024	0.0797	1	mirSVR	0	2	PITA, RNA22	0
C5orf58	KLRK1	hsa-mir-142	0	0	1	1	0.5794	0.4251	0.1543	0.5068	0.3238	0.1831	0.5035	0.2322	0.2713	0.6446	0.4311	0.2134	0	0	0	0.029	0.011	0.2704	0.004	0.3026	1	mirSVR	0	1	mirSVR	0
C5orf58	LAIR2	hsa-mir-142	0	0	1	0	0.5276	0.3798	0.1479	0.4633	0.2787	0.1846	0.5464	0.3315	0.215	0.5366	0.3714	0.1652	0	0.0005	0	0.3398	0.01	0.1444	0.051	0.4409	1	mirSVR	0	2	miRcode, RNA22	0
C5orf58	LAP3	hsa-mir-142	0	0	1	0	0.4034	0.2648	0.1386	0.2726	0.0894	0.1832	0.5017	0.2768	0.2249	0.4014	0.3024	0.0991	0	0.0088	0.004	0.1929	0.007	0.2094	0.102	0.1198	1	mirSVR	0	3	mirSVR, PITA, RNA22	0
C5orf58	LAT2	hsa-mir-142	0	0	1	0	0.3819	0.2582	0.1237	0.336	0.2375	0.0984	0.5574	0.356	0.2014	0.5504	0.353	0.1974	0	0.0095	0.011	0.3136	0.003	0.0803	0.027	0.4341	1	mirSVR	0	4	TargetScan, mirSVR, PITA, RNA22	0
C5orf58	LAX1	hsa-mir-142	0	0	1	1	0.5306	0.4065	0.1241	0.5305	0.3703	0.1602	0.5201	0.2813	0.2388	0.6223	0.4171	0.2052	0	0.0001	0	0.3688	0.001	0.1	0.002	0.0867	1	mirSVR	0	4	TargetScan, mirSVR, PITA, RNA22	0
C5orf58	LCK	hsa-mir-142	0	0	1	1	0.5304	0.3359	0.1945	0.5589	0.3821	0.1768	0.5318	0.297	0.2349	0.6453	0.4321	0.2132	0	0.0017	0	0.0133	0.025	0.2176	0.002	0.1617	1	mirSVR	0	2	miRcode, RNA22	0
C5orf58	LILRB4	hsa-mir-142	0	1	1	1	0.4188	0.2493	0.1695	0.4428	0.24	0.2028	0.5269	0.3026	0.2242	0.5716	0.3294	0.2422	0	0.0534	0	0.4929	0.007	0.1341	0.02	0.1804	1	mirSVR	0	1	miRcode	0
C5orf58	LPXN	hsa-mir-142	0	0	1	0	0.5528	0.3967	0.1561	0.5516	0.3893	0.1623	0.5418	0.3206	0.2211	0.5422	0.3424	0.1998	0	0	0	0.2524	0.006	0.2093	0.026	0.1103	1	mirSVR	0	1	RNA22	0
C5orf58	LST1	hsa-mir-142	0	0	1	1	0.417	0.2318	0.1851	0.4685	0.2891	0.1794	0.5271	0.2977	0.2294	0.559	0.351	0.208	0	0.0166	0	0.4439	0.007	0.222	0.028	0.5495	1	mirSVR	0	2	PITA, RNA22	0
C5orf58	LY9	hsa-mir-142	0	0	1	1	0.5391	0.3619	0.1772	0.553	0.3713	0.1817	0.5577	0.3364	0.2214	0.5815	0.3257	0.2558	0	0.0001	0	0.0342	0.015	0.1334	0.004	0.3195	1	mirSVR	0	1	RNA22	0
C5orf58	MAP4K1	hsa-mir-142	0	0	1	1	0.5647	0.3991	0.1656	0.551	0.3838	0.1672	0.4865	0.2458	0.2407	0.6043	0.3584	0.2459	0	0.0001	0	0.0379	0.039	0.4358	0.006	0.2682	1	mirSVR	0	2	mirSVR, RNA22	0
C5orf58	MEI1	hsa-mir-142	0	0	1	1	0.4467	0.2773	0.1694	0.5175	0.342	0.1755	0.514	0.2744	0.2396	0.5804	0.3299	0.2505	0	0.0115	0	0.5133	0.007	0.1015	0.008	0.1214	1	mirSVR	0	3	mirSVR, PITA, RNA22	0
C5orf58	MPEG1	hsa-mir-142	0	0	1	1	0.6013	0.4729	0.1284	0.5643	0.4091	0.1552	0.5637	0.3637	0.2	0.6008	0.3543	0.2465	0	0	0	0.1008	0.002	0.148	0.019	0.3632	1	mirSVR	0	3	TargetScan, mirSVR, PITA	0
C5orf58	MS4A4A	hsa-mir-142	0	0	1	1	0.5469	0.4193	0.1276	0.499	0.319	0.18	0.5147	0.2957	0.219	0.6072	0.4048	0.2024	0	0	0	0.414	0.002	0.056	0.039	0.178	1	mirSVR	0	1	RNA22	0
C5orf58	MS4A6A	hsa-mir-142	0	0	1	1	0.6006	0.4709	0.1296	0.5362	0.3714	0.1649	0.5688	0.3647	0.2041	0.5716	0.3432	0.2284	0	0	0	0.2165	0.002	0.0755	0.05	0.3878	1	mirSVR	0	1	miRcode	0
C5orf58	NAPSB	hsa-mir-142	0	0	1	0	0.42	0.2256	0.1944	0.4534	0.2853	0.168	0.5396	0.311	0.2286	0.3685	0.1213	0.2472	0	0.0092	0.001	0.3165	0.004	0.0845	0.104	0.2634	1	mirSVR	0	1	RNA22	0
C5orf58	NCR3	hsa-mir-142	0	0	1	1	0.4476	0.2478	0.1998	0.4538	0.2723	0.1816	0.5336	0.2998	0.2338	0.6516	0.4508	0.2008	0	0.0056	0	0.0535	0.042	0.2807	0.002	0.227	1	mirSVR	0	2	mirSVR, RNA22	0
C5orf58	NLRC5	hsa-mir-142	0	0	1	0	0.5642	0.4185	0.1458	0.5051	0.3431	0.162	0.5432	0.3397	0.2035	0.6313	0.4816	0.1497	0	0	0	0.078	0.007	0.1594	0.019	0.2443	1	mirSVR	0	5	TargetScan, miRcode, mirSVR, PITA, RNA22	0
C5orf58	P2RY13	hsa-mir-142	0	0	1	1	0.4468	0.3496	0.0972	0.4545	0.2859	0.1687	0.5557	0.3347	0.2209	0.5879	0.3357	0.2522	0	0	0.001	0.2617	0.001	0.1716	0.01	0.3185	1	mirSVR	0	1	mirSVR	0
C5orf58	P2RY8	hsa-mir-142	0	0	1	1	0.5219	0.3574	0.1645	0.5114	0.353	0.1583	0.5169	0.284	0.2328	0.604	0.3546	0.2494	0	0.0001	0	0.0085	0.005	0.1149	0.024	0.2609	1	mirSVR	0	4	TargetScan, mirSVR, PITA, RNA22	0
C5orf58	PAPLN	hsa-mir-142	0	0	1	0	0.4268	0.3397	0.0871	0.291	0.1724	0.1186	0.5006	0.2982	0.2024	0.3322	0.126	0.2063	0	0	0.009	0.0264	0.007	0.2763	0.015	0.2797	1	mirSVR	0	2	miRcode, RNA22	0
C5orf58	PARVG	hsa-mir-142	0	0	1	1	0.5835	0.4338	0.1496	0.5271	0.3529	0.1742	0.5362	0.3239	0.2124	0.5288	0.2789	0.2499	0	0	0	0.0893	0.003	0.218	0.044	0.4422	1	mirSVR	0	2	TargetScan, mirSVR	0
C5orf58	PATL2	hsa-mir-142	0	0	1	0	0.4847	0.3152	0.1695	0.4506	0.2843	0.1663	0.5317	0.2928	0.2389	0.5614	0.3819	0.1795	0	0.0005	0	0.1921	0.005	0.1752	0.025	0.2519	1	mirSVR	0	2	PITA, RNA22	0
C5orf58	PDCD1	hsa-mir-142	0	1	1	0	0.5196	0.3315	0.1881	0.4443	0.2392	0.2051	0.5499	0.3269	0.223	0.6616	0.47	0.1916	0	0.0067	0.002	0.5287	0.01	0.1753	0.004	0.2034	1	mirSVR	0	3	mirSVR, PITA, RNA22	0
C5orf58	PLCB2	hsa-mir-142	0	0	1	1	0.5513	0.4033	0.1481	0.4761	0.2891	0.187	0.5385	0.3188	0.2196	0.5602	0.2869	0.2732	0	0	0.001	0.2677	0	0.23	0.015	0.3032	1	mirSVR	0	1	RNA22	0
C5orf58	POU2F2	hsa-mir-142	0	0	1	1	0.5714	0.4445	0.1269	0.5058	0.3472	0.1585	0.4834	0.2703	0.213	0.5708	0.3381	0.2327	0	0	0	0.122	0.005	0.0544	0.008	0.5046	1	mirSVR	0	1	RNA22	0
C5orf58	PRF1	hsa-mir-142	0	0	1	1	0.5982	0.4462	0.152	0.5511	0.3799	0.1712	0.5482	0.3209	0.2273	0.6159	0.3785	0.2373	0	0	0	0.2816	0.003	0.1446	0.01	0.2169	1	mirSVR	0	5	TargetScan, miRcode, mirSVR, PITA, RNA22	1
C5orf58	PRKCB	hsa-mir-142	0	0	1	1	0.5446	0.3769	0.1677	0.5805	0.4208	0.1597	0.5799	0.3784	0.2015	0.6327	0.406	0.2266	0	0	0	0.0056	0.002	0.1012	0.013	0.3212	1	mirSVR	0	3	TargetScan, mirSVR, RNA22	0
C5orf58	PSTPIP1	hsa-mir-142	0	0	1	1	0.5525	0.3795	0.173	0.5395	0.3643	0.1752	0.5381	0.3061	0.232	0.6082	0.3996	0.2085	0	0.0005	0	0.0357	0.015	0.3372	0.009	0.3931	1	mirSVR	0	4	TargetScan, mirSVR, PITA, RNA22	0
C5orf58	PTK2B	hsa-mir-142	0	0	1	0	0.3541	0.2148	0.1394	0.1527	0.0305	0.1223	0.5216	0.2988	0.2228	0.3788	0.1611	0.2176	0	0.0009	0.17	0.5902	0.007	0.2543	0.199	0.2251	1	mirSVR	0	1	RNA22	0
C5orf58	PTPRCAP	hsa-mir-142	1	0	1	1	0.4419	0.2234	0.2185	0.5277	0.3462	0.1815	0.5033	0.2345	0.2687	0.5593	0.3096	0.2497	0	0.1403	0	0.0464	0.036	0.2339	0.008	0.2878	1	mirSVR	0	1	mirSVR	0
C5orf58	RGS18	hsa-mir-142	0	0	1	1	0.5591	0.4206	0.1385	0.5659	0.4191	0.1468	0.5419	0.3328	0.2092	0.6033	0.3915	0.2118	0	0	0	0.1097	0.001	0.1145	0.01	0.4483	1	mirSVR	0	2	PITA, RNA22	0
C5orf58	RHOH	hsa-mir-142	0	0	1	0	0.06	-0.0613	0.1212	-0.0136	-0.0955	0.082	0.5496	0.325	0.2245	0.1321	-0.0465	0.1785	0.369	0.1256	0.654	0.2842	0.008	0.206	0.823	0.6711	1	mirSVR	0	2	mirSVR, PITA	0
C5orf58	RNASE6	hsa-mir-142	0	0	1	0	0.5414	0.409	0.1324	0.4595	0.2956	0.1639	0.531	0.3128	0.2182	0.4867	0.1914	0.2953	0	0	0	0.2523	0.001	0.0989	0.113	0.2437	1	mirSVR	0	2	TargetScan, RNA22	0
C5orf58	SAMHD1	hsa-mir-142	0	0	1	0	0.5125	0.3782	0.1343	0.5243	0.3756	0.1487	0.5252	0.3215	0.2037	0.5221	0.3352	0.1869	0	0	0	0.0261	0.004	0.1024	0.116	0.3289	1	mirSVR	0	4	miRcode, mirSVR, PITA, RNA22	0
C5orf58	SCML4	hsa-mir-142	0	0	1	1	0.5453	0.4023	0.1429	0.4662	0.3027	0.1635	0.5701	0.3641	0.2061	0.647	0.4408	0.2062	0	0	0	0.0061	0.005	0.2746	0.004	0.1336	1	mirSVR	0	1	PITA	0
C5orf58	SEPT1	hsa-mir-142	1	0	1	0	0.3489	0.141	0.2079	0.4224	0.2266	0.1957	0.5051	0.2434	0.2616	0.6548	0.4664	0.1884	0	0.1714	0	0.0098	0.023	0.286	0.007	0.2455	1	mirSVR	0	3	mirSVR, PITA, RNA22	0
C5orf58	SERPINB9	hsa-mir-142	0	0	1	0	0.5828	0.4433	0.1395	0.4477	0.3123	0.1354	0.5225	0.3185	0.204	0.6843	0.5296	0.1547	0	0	0.001	0.1271	0.001	0.0716	0.007	0.2509	1	mirSVR	0	1	mirSVR	0
C5orf58	SIRPB2	hsa-mir-142	0	0	1	1	0.4781	0.354	0.1241	0.5608	0.4444	0.1164	0.5044	0.2999	0.2046	0.5335	0.295	0.2386	0	0	0	0.1462	0.002	0.1033	0.054	0.0655	1	mirSVR	0	1	RNA22	0
C5orf58	SIRPG	hsa-mir-142	1	0	1	1	0.4913	0.2736	0.2176	0.5824	0.4207	0.1617	0.5587	0.3343	0.2243	0.6388	0.4221	0.2166	0	0.0073	0	0.0662	0.019	0.2816	0.005	0.26	1	mirSVR	0	3	miRcode, PITA, RNA22	0
C5orf58	SLAMF1	hsa-mir-142	0	0	1	0	0.5677	0.4002	0.1675	0.5864	0.4287	0.1578	0.5664	0.351	0.2154	0.6894	0.5176	0.1719	0	0	0	0.0334	0	0.0785	0.003	0.1103	1	mirSVR	0	3	mirSVR, PITA, RNA22	0
C5orf58	SLAMF6	hsa-mir-142	0	0	1	1	0.5795	0.4138	0.1657	0.6091	0.4652	0.1439	0.5711	0.3611	0.21	0.6499	0.4416	0.2083	0	0.0001	0	0.0392	0.008	0.1482	0.002	0.1784	1	mirSVR	0	1	RNA22	0
C5orf58	SLAMF7	hsa-mir-142	0	0	1	1	0.506	0.3199	0.1861	0.5659	0.3972	0.1687	0.5315	0.2936	0.2379	0.615	0.387	0.228	0	0.0019	0	0.1576	0.006	0.1101	0.006	0.1545	1	mirSVR	0	4	TargetScan, mirSVR, PITA, RNA22	0
C5orf58	SLA	hsa-mir-142	0	0	1	1	0.5968	0.4544	0.1423	0.59	0.4467	0.1433	0.5772	0.3748	0.2023	0.561	0.3081	0.2528	0	0	0	0.2651	0.003	0.1408	0.04	0.1076	1	mirSVR	0	1	RNA22	0
C5orf58	SLC15A3	hsa-mir-142	0	0	1	0	0.4111	0.2502	0.1609	0.3473	0.1478	0.1995	0.5178	0.313	0.2047	0.4116	0.2188	0.1929	0	0.0587	0.027	0.694	0.002	0.0329	0.097	0.172	1	mirSVR	0	1	PITA	0
C5orf58	SLC9A9	hsa-mir-142	0	0	1	1	0.5426	0.4433	0.0993	0.53	0.4013	0.1287	0.5267	0.3157	0.2111	0.5775	0.3663	0.2111	0	0	0	0.0614	0.006	0.1351	0.02	0.3622	1	mirSVR	0	1	RNA22	0
C5orf58	SPIB	hsa-mir-142	1	0	1	1	0.4192	0.1957	0.2235	0.5818	0.4353	0.1464	0.4887	0.2799	0.2088	0.5496	0.273	0.2766	0	0.1214	0	0.0214	0.027	0.2097	0.02	0.2724	1	mirSVR	0	4	TargetScan, mirSVR, PITA, RNA22	0
C5orf58	SPOCK2	hsa-mir-142	0	0	1	1	0.5179	0.3231	0.1948	0.5335	0.3474	0.1862	0.4991	0.2907	0.2084	0.5913	0.3367	0.2546	0	0.0031	0	0.0336	0.072	0.3158	0.01	0.1871	1	mirSVR	0	2	miRcode, RNA22	0
C5orf58	STAP1	hsa-mir-142	0	0	1	1	0.3878	0.2781	0.1097	0.4616	0.3028	0.1589	0.5242	0.3079	0.2163	0.5974	0.3918	0.2056	0	0.0301	0	0.2064	0.002	0.1063	0.003	0.4014	1	mirSVR	0	4	miRcode, mirSVR, PITA, RNA22	0
C5orf58	STAT4	hsa-mir-142	0	0	1	1	0.529	0.3755	0.1535	0.5503	0.3888	0.1615	0.56	0.3467	0.2132	0.6135	0.3853	0.2282	0	0	0	0.0056	0.002	0.2372	0.005	0.447	1	mirSVR	0	1	RNA22	0
C5orf58	TBC1D10C	hsa-mir-142	0	0	1	1	0.5395	0.3478	0.1917	0.5475	0.3708	0.1766	0.5659	0.3497	0.2162	0.6275	0.4039	0.2236	0	0.0017	0	0.0087	0.003	0.176	0.007	0.2546	1	mirSVR	0	2	PITA, RNA22	0
C5orf58	THEMIS	hsa-mir-142	0	0	1	0	0.5542	0.3904	0.1638	0.5504	0.3827	0.1677	0.5729	0.3652	0.2077	0.682	0.5026	0.1793	0	0.0009	0	0.0131	0.007	0.2396	0.003	0.1864	1	mirSVR	0	4	TargetScan, mirSVR, PITA, RNA22	0
C5orf58	TIFAB	hsa-mir-142	1	0	1	1	0.4164	0.1719	0.2445	0.5356	0.3577	0.1778	0.5344	0.2889	0.2455	0.6113	0.3662	0.2452	0	0.0412	0	0.0496	0.007	0.2095	0.009	0.2263	1	mirSVR	0	2	PITA, RNA22	0
C5orf58	TIGIT	hsa-mir-142	1	0	1	1	0.5139	0.3089	0.2049	0.5901	0.4341	0.156	0.5438	0.3041	0.2397	0.6538	0.4472	0.2066	0	0.0049	0	0.0714	0.009	0.2936	0.006	0.1516	1	mirSVR	0	3	mirSVR, PITA, RNA22	0
C5orf58	TLR10	hsa-mir-142	0	0	1	0	0.4714	0.3521	0.1193	0.2377	0.0943	0.1434	0.535	0.3313	0.2037	0.463	0.2261	0.2369	0	0	0	0.0888	0.008	0.1222	0.03	0.1636	1	mirSVR	0	2	miRcode, RNA22	0
C5orf58	TLR8	hsa-mir-142	0	0	1	1	0.5362	0.3883	0.1479	0.5835	0.4323	0.1511	0.5403	0.3237	0.2165	0.6289	0.4146	0.2143	0	0	0	0.1209	0.001	0.0717	0.009	0.3513	1	mirSVR	0	1	mirSVR	0
C5orf58	TMEM150B	hsa-mir-142	0	0	1	0	0.4063	0.25	0.1563	0.5224	0.3614	0.161	0.5122	0.2844	0.2278	0.6181	0.4341	0.184	0	0.0615	0	0.1827	0.004	0.0757	0.021	0.2433	1	mirSVR	0	2	miRcode, RNA22	0
C5orf58	TNFAIP8L2	hsa-mir-142	0	0	1	0	0.4503	0.2672	0.1832	0.4511	0.2721	0.179	0.5457	0.3208	0.2249	0.6173	0.4294	0.1879	0	0.0069	0.001	0.3008	0.008	0.2129	0.012	0.4717	1	mirSVR	0	1	PITA	0
C5orf58	TRAT1	hsa-mir-142	0	0	1	1	0.5716	0.3985	0.1731	0.542	0.365	0.177	0.5517	0.3214	0.2303	0.6458	0.4308	0.215	0	0.0001	0	0.0067	0.007	0.2511	0.003	0.1771	1	mirSVR	0	1	RNA22	0
C5orf58	TRPV2	hsa-mir-142	0	0	1	0	0.497	0.347	0.15	0.4805	0.3293	0.1512	0.5453	0.3437	0.2016	0.604	0.4049	0.1991	0	0.0001	0	0.4309	0.001	0.032	0.017	0.411	1	mirSVR	0	4	TargetScan, mirSVR, PITA, RNA22	0
C5orf58	TXK	hsa-mir-142	0	0	1	0	0.5181	0.4052	0.1128	0.4225	0.2662	0.1563	0.5453	0.3394	0.2059	0.507	0.1854	0.3216	0	0.0002	0	0.0869	0.004	0.1792	0.039	0.1705	1	mirSVR	0	3	mirSVR, PITA, RNA22	0
C5orf58	VNN2	hsa-mir-142	0	0	1	0	0.5309	0.402	0.1289	0.5612	0.4148	0.1464	0.5264	0.3049	0.2215	0.31	0.0438	0.2662	0	0	0	0.0324	0.004	0.1667	0.767	0.3236	1	mirSVR	0	3	TargetScan, mirSVR, PITA	0
C5orf58	XCL1	hsa-mir-142	0	0	1	0	0.4559	0.2726	0.1833	0.5155	0.3181	0.1974	0.5084	0.2575	0.251	0.5169	0.2605	0.2564	0	0.01	0	0.199	0.001	0.1653	0.009	0.3876	1	mirSVR	0	1	RNA22	0
C5orf58	ZBED2	hsa-mir-142	1	1	1	1	0.3741	0.1366	0.2375	0.4849	0.2731	0.2118	0.5203	0.269	0.2513	0.601	0.3604	0.2406	0	0.1395	0.001	0.1458	0.008	0.3432	0.014	0.3186	4	TargetScan,miRcode,mirSVR,PITA	1	1	RNA22	0
C5orf58	ACAP1	hsa-mir-150	1	1	1	1	0.556	0.35	0.206	0.5593	0.3253	0.2339	0.5707	0.3577	0.213	0.6462	0.427	0.2192	0	0.0036	0	0.0893	0.01	0.2882	0.006	0.0777	4	TargetScan,miRcode,mirSVR,PITA	1	2	mirSVR, RNA22	0
C5orf58	AMICA1	hsa-mir-150	0	1	1	1	0.5716	0.3815	0.1901	0.5888	0.3699	0.2189	0.533	0.294	0.239	0.6676	0.4666	0.201	0	0	0	0.2702	0.013	0.4146	0.004	0.0694	4	TargetScan,miRcode,mirSVR,PITA	1	4	TargetScan, miRcode, PITA, RNA22	0
C5orf58	APOL3	hsa-mir-150	0	0	1	0	0.4914	0.3254	0.166	0.3979	0.215	0.1829	0.5334	0.3166	0.2168	0.4438	0.2668	0.177	0	0.0008	0	0.0544	0.005	0.3324	0.015	0.2005	4	TargetScan,miRcode,mirSVR,PITA	1	2	TargetScan, RNA22	0
C5orf58	ARHGAP15	hsa-mir-150	0	1	1	1	0.5952	0.4294	0.1657	0.5481	0.3269	0.2212	0.5622	0.3377	0.2246	0.5581	0.3183	0.2398	0	0	0	0.1247	0.008	0.2231	0.007	0.2014	4	TargetScan,miRcode,mirSVR,PITA	1	2	PITA, RNA22	0
C5orf58	ARHGAP25	hsa-mir-150	0	0	1	1	0.6077	0.4499	0.1578	0.5639	0.3732	0.1907	0.5533	0.324	0.2293	0.6478	0.4373	0.2105	0	0	0	0.1987	0.005	0.2501	0.01	0.3162	4	TargetScan,miRcode,mirSVR,PITA	1	4	miRcode, mirSVR, PITA, RNA22	0
C5orf58	ARHGAP30	hsa-mir-150	0	0	1	0	0.5908	0.4394	0.1514	0.5861	0.4276	0.1585	0.562	0.3559	0.2061	0.6194	0.443	0.1764	0	0	0	0.0701	0.005	0.2041	0.011	0.0536	4	TargetScan,miRcode,mirSVR,PITA	1	3	mirSVR, PITA, RNA22	0
C5orf58	B2M	hsa-mir-150	0	0	1	0	0.4116	0.251	0.1606	0.4237	0.2706	0.1531	0.5105	0.3021	0.2084	0.5564	0.3944	0.162	0	0.0293	0.001	0.2729	0.003	0.1918	0.016	0.0892	4	TargetScan,miRcode,mirSVR,PITA	1	1	RNA22	0
C5orf58	BIN2	hsa-mir-150	0	0	1	1	0.6235	0.4814	0.1421	0.6149	0.4447	0.1701	0.5072	0.2802	0.2269	0.638	0.4222	0.2157	0	0	0	0.0837	0.007	0.2137	0.011	0.0904	4	TargetScan,miRcode,mirSVR,PITA	1	3	TargetScan, miRcode, RNA22	0
C5orf58	BIRC3	hsa-mir-150	0	1	1	1	0.5039	0.3257	0.1782	0.4422	0.2263	0.216	0.5248	0.3118	0.213	0.6438	0.4225	0.2214	0	0.0079	0	0.0837	0.001	0.1399	0.012	0.0659	4	TargetScan,miRcode,mirSVR,PITA	1	4	miRcode, mirSVR, PITA, RNA22	0
C5orf58	BTK	hsa-mir-150	0	0	1	1	0.5427	0.4048	0.1378	0.5732	0.4129	0.1603	0.5762	0.3718	0.2044	0.6175	0.4148	0.2027	0	0	0	0.1322	0	0.0363	0.035	0.1892	4	TargetScan,miRcode,mirSVR,PITA	1	5	TargetScan, miRcode, mirSVR, PITA, RNA22	1
C5orf58	BTLA	hsa-mir-150	1	1	1	1	0.5416	0.3151	0.2265	0.5884	0.3642	0.2242	0.568	0.3459	0.2221	0.6618	0.4543	0.2075	0	0.0379	0	0.0892	0.006	0.149	0.004	0.203	4	TargetScan,miRcode,mirSVR,PITA	1	1	RNA22	0
C5orf58	C10orf128	hsa-mir-150	0	1	1	1	0.5651	0.4035	0.1616	0.5621	0.3414	0.2207	0.476	0.2512	0.2248	0.5722	0.3242	0.248	0	0	0.001	0.3043	0.004	0.1367	0.019	0.0805	4	TargetScan,miRcode,mirSVR,PITA	1	4	TargetScan, miRcode, mirSVR, RNA22	0
C5orf58	C16orf54	hsa-mir-150	0	1	1	1	0.5701	0.3725	0.1976	0.5688	0.344	0.2247	0.5224	0.255	0.2674	0.5705	0.3167	0.2537	0	0.0009	0	0.179	0.007	0.2345	0.006	0.4635	4	TargetScan,miRcode,mirSVR,PITA	1	5	TargetScan, miRcode, mirSVR, PITA, RNA22	0
C5orf58	C1orf162	hsa-mir-150	0	0	1	0	0.5508	0.3955	0.1553	0.5118	0.3396	0.1721	0.5364	0.3244	0.2121	0.6787	0.5056	0.1731	0	0	0.001	0.3088	0.003	0.3253	0.014	0.0197	4	TargetScan,miRcode,mirSVR,PITA	1	4	TargetScan, mirSVR, PITA, RNA22	0
C5orf58	CCDC69	hsa-mir-150	0	0	1	1	0.444	0.251	0.1931	0.4225	0.1717	0.2509	0.504	0.2494	0.2546	0.6159	0.3707	0.2452	0	0	0.001	0.2357	0.006	0.1312	0.008	0.2709	4	TargetScan,miRcode,mirSVR,PITA	1	4	TargetScan, mirSVR, PITA, RNA22	0
C5orf58	CCDC88B	hsa-mir-150	0	0	1	1	0.33	0.1628	0.1673	0.345	0.196	0.149	0.4544	0.2371	0.2173	0.5308	0.328	0.2028	0	0.0389	0.003	0.1942	0.005	0.1427	0.006	0.205	4	TargetScan,miRcode,mirSVR,PITA	1	4	TargetScan, miRcode, mirSVR, RNA22	0
C5orf58	CCR2	hsa-mir-150	0	1	1	1	0.5483	0.3488	0.1996	0.5954	0.3888	0.2065	0.5364	0.2971	0.2393	0.5703	0.3078	0.2625	0	0	0	0.3099	0.004	0.0912	0.013	0.1574	4	TargetScan,miRcode,mirSVR,PITA	1	2	TargetScan, RNA22	0
C5orf58	CCR4	hsa-mir-150	0	1	1	0	0.512	0.314	0.1981	0.4979	0.2737	0.2242	0.566	0.3481	0.218	0.5368	0.2393	0.2975	0	0.0008	0	0.3917	0.016	0.1113	0.023	0.1771	4	TargetScan,miRcode,mirSVR,PITA	1	4	TargetScan, mirSVR, PITA, RNA22	0
C5orf58	CCR7	hsa-mir-150	1	0	1	0	0.4955	0.2327	0.2629	0.4911	0.1774	0.3136	0.5593	0.3276	0.2317	0.4704	0.0638	0.4066	0	0.0491	0	0.2463	0.006	0.1227	0.024	0.201	4	TargetScan,miRcode,mirSVR,PITA	1	5	TargetScan, miRcode, mirSVR, PITA, RNA22	0
C5orf58	CD1D	hsa-mir-150	0	1	1	0	0.5208	0.3334	0.1874	0.514	0.2844	0.2296	0.4601	0.2186	0.2416	0.3856	0.1454	0.2401	0	0	0.001	0.2976	0.007	0.1098	0.291	0.5651	4	TargetScan,miRcode,mirSVR,PITA	1	3	TargetScan, mirSVR, RNA22	0
C5orf58	CD200R1	hsa-mir-150	0	1	1	1	0.5224	0.3359	0.1865	0.5697	0.3481	0.2216	0.4956	0.233	0.2626	0.6321	0.4167	0.2154	0	0.0001	0	0.0235	0.001	0.1995	0.015	0.0826	4	TargetScan,miRcode,mirSVR,PITA	1	4	TargetScan, mirSVR, PITA, RNA22	0
C5orf58	CD247	hsa-mir-150	1	1	1	1	0.5415	0.3183	0.2232	0.5497	0.2934	0.2563	0.554	0.3419	0.2121	0.6433	0.4152	0.2281	0	0.0238	0	0.1475	0.003	0.2087	0.016	0.1112	4	TargetScan,miRcode,mirSVR,PITA	1	4	TargetScan, miRcode, mirSVR, RNA22	0
C5orf58	CD274	hsa-mir-150	0	0	1	0	0.4983	0.3663	0.132	0.4395	0.2743	0.1652	0.518	0.3011	0.2168	0.5355	0.3468	0.1887	0	0.0001	0.004	0.2759	0	0.118	0.04	0.1632	4	TargetScan,miRcode,mirSVR,PITA	1	1	RNA22	0
C5orf58	CD27	hsa-mir-150	1	1	1	1	0.4401	0.173	0.2672	0.5436	0.2965	0.247	0.5537	0.3268	0.2269	0.5754	0.2857	0.2897	0	0.0852	0	0.2402	0.012	0.0917	0.005	0.1405	4	TargetScan,miRcode,mirSVR,PITA	1	4	TargetScan, mirSVR, PITA, RNA22	0
C5orf58	CD28	hsa-mir-150	0	0	1	1	0.5645	0.3992	0.1652	0.5633	0.3688	0.1946	0.5606	0.3343	0.2264	0.5827	0.3389	0.2439	0	0	0	0.0761	0.011	0.1912	0.009	0.3832	4	TargetScan,miRcode,mirSVR,PITA	1	1	mirSVR	0
C5orf58	CD2	hsa-mir-150	1	1	1	1	0.552	0.341	0.211	0.5367	0.2742	0.2625	0.5818	0.3746	0.2072	0.6276	0.3881	0.2395	0	0.0066	0	0.1102	0.006	0.2541	0.004	0.1597	4	TargetScan,miRcode,mirSVR,PITA	1	3	miRcode, mirSVR, RNA22	0
C5orf58	CD300LF	hsa-mir-150	0	0	1	0	0.4947	0.3454	0.1493	0.4816	0.2971	0.1845	0.5255	0.3164	0.2091	0.6005	0.4167	0.1838	0	0.001	0	0.2078	0.004	0.1962	0.031	0.0853	4	TargetScan,miRcode,mirSVR,PITA	1	4	TargetScan, miRcode, mirSVR, RNA22	0
C5orf58	CD38	hsa-mir-150	1	1	1	1	0.466	0.2318	0.2342	0.5626	0.3396	0.2231	0.5101	0.276	0.2341	0.5555	0.2934	0.2621	0	0.0033	0	0.3231	0.003	0.1425	0.049	0.2919	4	TargetScan,miRcode,mirSVR,PITA	1	2	TargetScan, miRcode	0
C5orf58	CD3D	hsa-mir-150	1	1	1	1	0.5283	0.299	0.2293	0.5518	0.2953	0.2564	0.5469	0.3092	0.2378	0.6318	0.3922	0.2396	0	0.0426	0	0.1077	0.013	0.3524	0.004	0.1209	4	TargetScan,miRcode,mirSVR,PITA	1	2	mirSVR, RNA22	0
C5orf58	CD3E	hsa-mir-150	1	1	1	1	0.5251	0.2917	0.2334	0.5726	0.3347	0.2379	0.5706	0.3532	0.2174	0.6212	0.3676	0.2535	0	0.0679	0	0.1031	0.008	0.2951	0.008	0.1134	4	TargetScan,miRcode,mirSVR,PITA	1	4	miRcode, mirSVR, PITA, RNA22	0
C5orf58	CD40LG	hsa-mir-150	1	1	1	1	0.5119	0.2772	0.2347	0.5601	0.3145	0.2456	0.5833	0.3784	0.2049	0.6018	0.3274	0.2744	0	0.0079	0	0.0972	0.004	0.1333	0.009	0.122	4	TargetScan,miRcode,mirSVR,PITA	1	4	TargetScan, miRcode, mirSVR, RNA22	0
C5orf58	CD48	hsa-mir-150	1	1	1	1	0.5303	0.3091	0.2213	0.5867	0.3679	0.2188	0.5683	0.3508	0.2175	0.5861	0.2922	0.2939	0	0.0324	0	0.1541	0.002	0.1911	0.009	0.196	4	TargetScan,miRcode,mirSVR,PITA	1	2	mirSVR, RNA22	0
C5orf58	CD8A	hsa-mir-150	1	1	1	1	0.5604	0.3529	0.2075	0.53	0.2583	0.2717	0.5453	0.3177	0.2275	0.6266	0.3876	0.239	0	0.0045	0	0.2745	0.011	0.2749	0.003	0.1725	4	TargetScan,miRcode,mirSVR,PITA	1	1	RNA22	0
C5orf58	CERKL	hsa-mir-150	0	0	1	1	0.4299	0.3229	0.1071	0.3186	0.2101	0.1086	0.5382	0.3277	0.2104	0.6258	0.4176	0.2081	0	0.0003	0.01	0.1198	0.005	0.1283	0.002	0.3438	4	TargetScan,miRcode,mirSVR,PITA	1	2	TargetScan, miRcode	0
C5orf58	CLEC12A	hsa-mir-150	0	1	1	1	0.3732	0.2153	0.158	0.4338	0.22	0.2138	0.5025	0.2729	0.2295	0.5853	0.3784	0.2068	0	0.0009	0	0.4014	0.004	0.2913	0.006	0.1768	4	TargetScan,miRcode,mirSVR,PITA	1	1	RNA22	0
C5orf58	CLIC2	hsa-mir-150	0	0	1	1	0.534	0.3366	0.1974	0.6118	0.4141	0.1977	0.4875	0.2607	0.2268	0.6546	0.4442	0.2104	0	0.0001	0	0.0102	0.003	0.0996	0.005	0.2935	4	TargetScan,miRcode,mirSVR,PITA	1	4	TargetScan, mirSVR, PITA, RNA22	0
C5orf58	CLIC5	hsa-mir-150	0	1	1	1	0.4746	0.319	0.1556	0.4425	0.22	0.2226	0.5063	0.297	0.2093	0.5798	0.3168	0.263	0	0	0.002	0.0345	0.003	0.078	0.02	0.2424	4	TargetScan,miRcode,mirSVR,PITA	1	3	miRcode, mirSVR, RNA22	0
C5orf58	CORO1A	hsa-mir-150	0	0	1	1	0.4933	0.3111	0.1823	0.4642	0.2676	0.1966	0.5044	0.2543	0.2502	0.6432	0.439	0.2041	0	0.0147	0	0.0747	0.027	0.4455	0.003	0.0976	4	TargetScan,miRcode,mirSVR,PITA	1	4	TargetScan, mirSVR, PITA, RNA22	0
C5orf58	CRTAM	hsa-mir-150	0	1	1	0	0.5889	0.4275	0.1615	0.5627	0.362	0.2006	0.549	0.3147	0.2343	0.6483	0.4567	0.1916	0	0	0	0.0849	0.006	0.3696	0.001	0.2634	4	TargetScan,miRcode,mirSVR,PITA	1	2	PITA, RNA22	0
C5orf58	CTLA4	hsa-mir-150	0	1	1	1	0.535	0.34	0.195	0.5573	0.3561	0.2011	0.5375	0.303	0.2346	0.5605	0.3294	0.2311	0	0.0013	0	0.2939	0.004	0.2558	0.015	0.0347	4	TargetScan,miRcode,mirSVR,PITA	1	3	miRcode, mirSVR, RNA22	0
C5orf58	CXCL9	hsa-mir-150	1	1	1	0	0.4682	0.2126	0.2556	0.5295	0.2914	0.2381	0.5324	0.3202	0.2121	0.6788	0.4938	0.185	0	0.0671	0	0.1324	0.003	0.234	0.01	0.0654	4	TargetScan,miRcode,mirSVR,PITA	1	1	RNA22	0
C5orf58	CXCR3	hsa-mir-150	1	1	1	1	0.4948	0.2565	0.2383	0.5199	0.263	0.2569	0.5304	0.2902	0.2402	0.5925	0.339	0.2535	0	0.1125	0	0.2132	0.006	0.3384	0.012	0.1829	4	TargetScan,miRcode,mirSVR,PITA	1	1	RNA22	0
C5orf58	CXCR6	hsa-mir-150	0	1	1	1	0.57	0.3802	0.1898	0.5569	0.3387	0.2183	0.5668	0.3594	0.2074	0.661	0.4556	0.2054	0	0	0	0.2796	0.004	0.2755	0.001	0.021	4	TargetScan,miRcode,mirSVR,PITA	1	2	TargetScan, RNA22	1
C5orf58	CXorf21	hsa-mir-150	0	0	1	1	0.5567	0.4148	0.1419	0.5505	0.4058	0.1447	0.5835	0.383	0.2005	0.5924	0.3664	0.226	0	0	0	0.1793	0	0.0293	0.027	0.0696	4	TargetScan,miRcode,mirSVR,PITA	1	5	TargetScan, miRcode, mirSVR, PITA, RNA22	0
C5orf58	CYSLTR2	hsa-mir-150	0	0	1	0	0.3768	0.2569	0.1199	0.3355	0.1624	0.173	0.5147	0.3032	0.2116	0.5634	0.4012	0.1622	0	0.0119	0.014	0.2743	0.007	0.3569	0.042	0.3275	4	TargetScan,miRcode,mirSVR,PITA	1	2	TargetScan, RNA22	1
C5orf58	CYTIP	hsa-mir-150	0	0	1	1	0.5243	0.348	0.1763	0.563	0.3814	0.1815	0.5733	0.3611	0.2122	0.5673	0.3251	0.2422	0	0	0	0.3634	0.01	0.1024	0.013	0.0985	4	TargetScan,miRcode,mirSVR,PITA	1	5	TargetScan, miRcode, mirSVR, PITA, RNA22	0
C5orf58	DOCK2	hsa-mir-150	0	0	1	1	0.5975	0.4598	0.1377	0.5753	0.4146	0.1607	0.5553	0.3384	0.217	0.5721	0.3349	0.2372	0	0	0	0.1204	0.003	0.109	0.031	0.1289	4	TargetScan,miRcode,mirSVR,PITA	1	5	TargetScan, miRcode, mirSVR, PITA, RNA22	0
C5orf58	DOCK8	hsa-mir-150	0	0	1	1	0.4686	0.3218	0.1468	0.4825	0.3214	0.1612	0.5717	0.371	0.2007	0.5056	0.2774	0.2282	0	0	0	0.2572	0	0.115	0.068	0.0757	4	TargetScan,miRcode,mirSVR,PITA	1	2	miRcode, RNA22	0
C5orf58	DOK2	hsa-mir-150	0	1	1	0	0.5293	0.3343	0.195	0.5519	0.3448	0.2071	0.5452	0.3363	0.2089	0.6673	0.4781	0.1891	0	0.0001	0	0.2022	0.008	0.2734	0.003	0.0777	4	TargetScan,miRcode,mirSVR,PITA	1	2	mirSVR, RNA22	0
C5orf58	DPEP2	hsa-mir-150	0	0	1	1	0.4779	0.3293	0.1485	0.4687	0.293	0.1756	0.4778	0.2423	0.2355	0.5455	0.3249	0.2206	0	0.0001	0.001	0.3666	0.001	0.0877	0.039	0.1156	4	TargetScan,miRcode,mirSVR,PITA	1	2	mirSVR, RNA22	0
C5orf58	EOMES	hsa-mir-150	0	1	1	0	0.5695	0.3747	0.1947	0.5468	0.2975	0.2492	0.5158	0.277	0.2388	0.6891	0.5081	0.181	0	0.0001	0	0.1218	0.005	0.2536	0	0.1324	4	TargetScan,miRcode,mirSVR,PITA	1	1	RNA22	0
C5orf58	FASLG	hsa-mir-150	0	1	1	1	0.5211	0.325	0.1961	0.5035	0.2763	0.2272	0.5245	0.3002	0.2244	0.585	0.3321	0.2529	0	0.0002	0	0.1422	0.009	0.2803	0.012	0.1758	4	TargetScan,miRcode,mirSVR,PITA	1	1	RNA22	0
C5orf58	FCN1	hsa-mir-150	1	1	1	0	0.499	0.2868	0.2122	0.5134	0.267	0.2464	0.4431	0.2191	0.224	0.5371	0.2628	0.2743	0	0.0021	0	0.5254	0.078	0.4263	0.01	0.497	4	TargetScan,miRcode,mirSVR,PITA	1	1	RNA22	0
C5orf58	FCRL3	hsa-mir-150	1	1	1	0	0.5023	0.2471	0.2552	0.5871	0.3724	0.2147	0.5462	0.3117	0.2345	0.6848	0.5023	0.1825	0	0.102	0	0.185	0.016	0.3767	0.011	0.1487	4	TargetScan,miRcode,mirSVR,PITA	1	3	mirSVR, PITA, RNA22	0
C5orf58	FCRL5	hsa-mir-150	0	1	1	1	0.3395	0.0865	0.253	0.5416	0.3094	0.2322	0.4854	0.2584	0.2271	0.5618	0.3324	0.2294	0	0.1345	0	0.3948	0.003	0.0907	0.015	0.1201	4	TargetScan,miRcode,mirSVR,PITA	1	1	RNA22	0
C5orf58	FCRL6	hsa-mir-150	0	1	1	1	0.5349	0.3419	0.193	0.5187	0.282	0.2368	0.4629	0.2314	0.2315	0.6279	0.4043	0.2237	0	0	0.002	0.177	0.018	0.3832	0.001	0.3021	4	TargetScan,miRcode,mirSVR,PITA	1	3	TargetScan, miRcode, RNA22	0
C5orf58	FGR	hsa-mir-150	0	0	1	0	0.5461	0.3956	0.1505	0.5379	0.3845	0.1534	0.5336	0.3048	0.2288	0.6702	0.5027	0.1676	0	0	0	0.1764	0.007	0.218	0.014	0.0348	4	TargetScan,miRcode,mirSVR,PITA	1	3	mirSVR, PITA, RNA22	0
C5orf58	FOXP3	hsa-mir-150	1	1	1	0	0.4088	0.191	0.2177	0.4921	0.2527	0.2395	0.5593	0.3405	0.2189	0.488	0.2294	0.2586	0	0.457	0	0.3363	0.008	0.3055	0.036	0.2013	4	TargetScan,miRcode,mirSVR,PITA	1	4	TargetScan, mirSVR, PITA, RNA22	0
C5orf58	GBP4	hsa-mir-150	0	1	1	1	0.541	0.3695	0.1715	0.4869	0.2661	0.2208	0.5342	0.3125	0.2217	0.5546	0.3037	0.2509	0	0.0001	0	0.1735	0.006	0.2232	0.021	0.3454	4	TargetScan,miRcode,mirSVR,PITA	1	5	TargetScan, miRcode, mirSVR, PITA, RNA22	0
C5orf58	GCET2	hsa-mir-150	0	0	1	0	0.3108	0.1364	0.1744	0.0521	-0.0139	0.066	0.5582	0.353	0.2052	0.5124	0.2541	0.2583	0	0.0646	0.098	0.0181	0.001	0.1323	0.004	0.1448	4	TargetScan,miRcode,mirSVR,PITA	1	3	TargetScan, mirSVR, RNA22	0
C5orf58	GFI1	hsa-mir-150	1	1	1	0	0.544	0.341	0.203	0.5695	0.3382	0.2313	0.4827	0.2621	0.2206	0.6708	0.4724	0.1984	0	0.0038	0.001	0.0593	0.015	0.2503	0.007	0.0167	4	TargetScan,miRcode,mirSVR,PITA	1	2	TargetScan, RNA22	0
C5orf58	GIMAP1	hsa-mir-150	1	1	1	1	0.4323	0.2298	0.2025	0.5097	0.2806	0.2291	0.5104	0.2863	0.2241	0.6114	0.3844	0.2269	0	0.0164	0	0.2885	0.004	0.2186	0.005	0.1311	4	TargetScan,miRcode,mirSVR,PITA	1	2	TargetScan, RNA22	0
C5orf58	GIMAP5	hsa-mir-150	0	1	1	1	0.5533	0.3659	0.1875	0.6005	0.3981	0.2024	0.5572	0.3436	0.2136	0.6399	0.4164	0.2236	0	0	0	0.1235	0.007	0.2711	0.005	0.058	4	TargetScan,miRcode,mirSVR,PITA	1	4	TargetScan, mirSVR, PITA, RNA22	0
C5orf58	GIMAP6	hsa-mir-150	0	1	1	0	0.5015	0.3274	0.1742	0.4851	0.2753	0.2098	0.5481	0.3402	0.2079	0.6623	0.4701	0.1923	0	0.0003	0	0.2597	0	0.1683	0.004	0.0673	4	TargetScan,miRcode,mirSVR,PITA	1	2	PITA, RNA22	0
C5orf58	GIMAP8	hsa-mir-150	0	0	1	1	0.5599	0.4152	0.1447	0.5719	0.3875	0.1843	0.5428	0.3427	0.2001	0.6456	0.4399	0.2057	0	0	0	0.2572	0.004	0.1884	0.007	0.0888	4	TargetScan,miRcode,mirSVR,PITA	1	1	RNA22	0
C5orf58	GMFG	hsa-mir-150	0	1	1	1	0.5518	0.3819	0.1699	0.4993	0.2759	0.2234	0.5292	0.2976	0.2317	0.617	0.391	0.226	0	0	0	0.1714	0.01	0.3099	0.005	0.202	4	TargetScan,miRcode,mirSVR,PITA	1	3	mirSVR, PITA, RNA22	0
C5orf58	GPR114	hsa-mir-150	0	0	1	1	0.46	0.2763	0.1837	0.4199	0.179	0.2409	0.5422	0.3217	0.2205	0.5763	0.3187	0.2575	0	0.0001	0.013	0.1293	0.008	0.0619	0.008	0.445	4	TargetScan,miRcode,mirSVR,PITA	1	1	RNA22	0
C5orf58	GPR171	hsa-mir-150	1	1	1	1	0.5621	0.3572	0.2049	0.5592	0.3148	0.2444	0.5629	0.3368	0.2261	0.603	0.3297	0.2733	0	0.001	0	0.3258	0.017	0.2997	0.002	0.1021	4	TargetScan,miRcode,mirSVR,PITA	1	1	RNA22	0
C5orf58	GPR174	hsa-mir-150	1	1	1	0	0.5555	0.3531	0.2024	0.5735	0.3431	0.2305	0.574	0.3607	0.2134	0.6946	0.5191	0.1755	0	0.0001	0	0.0512	0.003	0.2006	0.007	0.2294	4	TargetScan,miRcode,mirSVR,PITA	1	2	TargetScan, RNA22	0
C5orf58	GPR183	hsa-mir-150	0	0	1	0	0.5848	0.4103	0.1746	0.5523	0.3534	0.1988	0.5668	0.3665	0.2003	0.4393	0.076	0.3632	0	0	0.001	0.2988	0	0.026	0.028	0.1176	4	TargetScan,miRcode,mirSVR,PITA	1	1	RNA22	0
C5orf58	GPR18	hsa-mir-150	1	1	1	1	0.4692	0.244	0.2252	0.519	0.2766	0.2424	0.5226	0.2848	0.2378	0.5939	0.3213	0.2726	0	0.1414	0	0.0841	0.01	0.2919	0.004	0.2224	4	TargetScan,miRcode,mirSVR,PITA	1	1	RNA22	0
C5orf58	GZMA	hsa-mir-150	0	1	1	1	0.5714	0.377	0.1944	0.5287	0.259	0.2697	0.5263	0.3057	0.2205	0.5632	0.2762	0.287	0	0	0.001	0.2449	0.015	0.3402	0.014	0.4051	4	TargetScan,miRcode,mirSVR,PITA	1	4	TargetScan, mirSVR, PITA, RNA22	0
C5orf58	GZMB	hsa-mir-150	1	1	1	1	0.5301	0.3239	0.2063	0.5552	0.3342	0.2209	0.4756	0.269	0.2066	0.5775	0.3384	0.2391	0	0.0004	0.001	0.4379	0.011	0.3074	0.003	0.1878	4	TargetScan,miRcode,mirSVR,PITA	1	1	RNA22	0
C5orf58	GZMH	hsa-mir-150	0	1	1	1	0.4622	0.2809	0.1813	0.4706	0.2366	0.234	0.4935	0.2839	0.2096	0.5638	0.336	0.2278	0	0.0002	0	0.3163	0.02	0.2892	0.016	0.3327	4	TargetScan,miRcode,mirSVR,PITA	1	1	RNA22	0
C5orf58	GZMK	hsa-mir-150	1	1	1	1	0.5598	0.35	0.2098	0.5343	0.2532	0.2811	0.5302	0.274	0.2562	0.6339	0.3937	0.2402	0	0.0001	0	0.172	0.018	0.3677	0.003	0.2342	4	TargetScan,miRcode,mirSVR,PITA	1	3	mirSVR, PITA, RNA22	0
C5orf58	GZMM	hsa-mir-150	0	1	1	1	0.4162	0.1249	0.2913	0.5289	0.2548	0.2741	0.4938	0.2425	0.2513	0.5355	0.276	0.2595	0	0.5337	0	0.0548	0.026	0.3169	0.025	0.4462	4	TargetScan,miRcode,mirSVR,PITA	1	1	RNA22	0
C5orf58	HCST	hsa-mir-150	0	1	1	0	0.5054	0.3054	0.2	0.5254	0.3028	0.2226	0.5615	0.3567	0.2048	0.5146	0.1854	0.3292	0	0.0018	0	0.485	0.007	0.4134	0.012	0.4774	4	TargetScan,miRcode,mirSVR,PITA	1	5	TargetScan, miRcode, mirSVR, PITA, RNA22	0
C5orf58	HLA-DOA	hsa-mir-150	0	0	1	1	0.5545	0.4247	0.1299	0.5446	0.3816	0.1631	0.5235	0.3	0.2235	0.5804	0.3489	0.2315	0	0	0	0.1104	0.003	0.1417	0.027	0.0663	4	TargetScan,miRcode,mirSVR,PITA	1	3	mirSVR, PITA, RNA22	0
C5orf58	HMHA1	hsa-mir-150	0	0	1	1	0.2197	0.0114	0.2083	0.2423	0.0739	0.1685	0.4918	0.2856	0.2062	0.5192	0.2742	0.245	0.029	0.4636	0.049	0.7187	0.036	0.3432	0.001	0.2509	4	TargetScan,miRcode,mirSVR,PITA	1	4	TargetScan, mirSVR, PITA, RNA22	0
C5orf58	HSH2D	hsa-mir-150	0	0	1	0	-0.0227	-0.0186	-0.0041	0.0868	0.0922	-0.0054	0.5081	0.2812	0.2269	0.2905	0.1825	0.1081	0.778	0.2788	0.803	0.6801	0.006	0.188	0.045	0.146	4	TargetScan,miRcode,mirSVR,PITA	1	3	mirSVR, PITA, RNA22	0
C5orf58	ICOS	hsa-mir-150	1	1	1	1	0.5256	0.3137	0.2118	0.5234	0.2913	0.2321	0.5827	0.3763	0.2063	0.5972	0.3543	0.2429	0	0.0017	0	0.3251	0.001	0.182	0.007	0.0559	4	TargetScan,miRcode,mirSVR,PITA	1	3	TargetScan, mirSVR, RNA22	0
C5orf58	IGSF6	hsa-mir-150	0	0	1	1	0.5548	0.4551	0.0997	0.5201	0.3545	0.1656	0.5239	0.2968	0.2271	0.529	0.3161	0.2129	0	0	0	0.0617	0.002	0.2637	0.028	0.2446	4	TargetScan,miRcode,mirSVR,PITA	1	2	TargetScan, RNA22	0
C5orf58	IL16	hsa-mir-150	0	0	1	1	0.4868	0.3206	0.1662	0.5482	0.3826	0.1656	0.5529	0.3308	0.2221	0.5553	0.3317	0.2236	0	0.0001	0	0.1678	0.005	0.1258	0.012	0.4262	4	TargetScan,miRcode,mirSVR,PITA	1	1	RNA22	0
C5orf58	IL18RAP	hsa-mir-150	0	1	1	1	0.5914	0.4155	0.176	0.5068	0.2504	0.2564	0.5715	0.3636	0.2079	0.6001	0.362	0.2381	0	0	0	0.1304	0.005	0.1654	0.027	0.0838	4	TargetScan,miRcode,mirSVR,PITA	1	2	mirSVR, RNA22	0
C5orf58	IL7R	hsa-mir-150	1	1	1	1	0.5076	0.2797	0.2279	0.5853	0.3723	0.2131	0.5531	0.3452	0.2079	0.5642	0.2798	0.2844	0	0.008	0	0.4059	0.016	0.1169	0.009	0.1914	4	TargetScan,miRcode,mirSVR,PITA	1	1	miRcode	0
C5orf58	ITM2A	hsa-mir-150	1	0	1	1	0.3744	0.153	0.2214	0.4604	0.1649	0.2955	0.4741	0.2266	0.2475	0.5863	0.3008	0.2855	0	0.043	0	0.0332	0.053	0.4614	0.02	0.2524	4	TargetScan,miRcode,mirSVR,PITA	1	4	TargetScan, mirSVR, PITA, RNA22	0
C5orf58	KLHL6	hsa-mir-150	0	0	1	0	0.6458	0.5152	0.1306	0.6	0.4209	0.1792	0.5715	0.3685	0.203	0.6032	0.4033	0.1999	0	0	0	0.24	0.001	0.0442	0.028	0.1025	4	TargetScan,miRcode,mirSVR,PITA	1	1	RNA22	0
C5orf58	KLRK1	hsa-mir-150	0	1	1	1	0.5794	0.3932	0.1862	0.5068	0.2205	0.2864	0.5035	0.2484	0.2552	0.6446	0.4175	0.2271	0	0.0001	0	0.2121	0.007	0.3003	0.004	0.1512	4	TargetScan,miRcode,mirSVR,PITA	1	3	TargetScan, mirSVR, RNA22	0
C5orf58	LAX1	hsa-mir-150	0	1	1	1	0.5306	0.353	0.1776	0.5305	0.2914	0.2391	0.5201	0.2847	0.2354	0.6223	0.4171	0.2052	0	0	0.001	0.3835	0.001	0.1003	0.005	0.1139	4	TargetScan,miRcode,mirSVR,PITA	1	1	RNA22	0
C5orf58	LCK	hsa-mir-150	1	1	1	1	0.5304	0.3	0.2304	0.5589	0.3088	0.2501	0.5318	0.3129	0.219	0.6453	0.4197	0.2256	0	0.0701	0	0.0962	0.034	0.3186	0.001	0.1045	4	TargetScan,miRcode,mirSVR,PITA	1	1	RNA22	0
C5orf58	LILRA4	hsa-mir-150	0	0	1	0	0.3982	0.2318	0.1664	0.3323	0.1061	0.2263	0.5272	0.2847	0.2424	0.2546	-0.1049	0.3595	0	0.0283	0.016	0.5212	0.007	0.106	0.158	0.0965	4	TargetScan,miRcode,mirSVR,PITA	1	2	TargetScan, RNA22	0
C5orf58	LPXN	hsa-mir-150	0	0	1	0	0.5528	0.3983	0.1545	0.5516	0.378	0.1736	0.5418	0.332	0.2097	0.5422	0.3557	0.1866	0	0	0	0.1635	0.005	0.2203	0.025	0.0448	4	TargetScan,miRcode,mirSVR,PITA	1	1	RNA22	0
C5orf58	LST1	hsa-mir-150	0	0	1	1	0.417	0.2597	0.1573	0.4685	0.3054	0.163	0.5271	0.3235	0.2036	0.559	0.3478	0.2112	0	0.0026	0	0.2826	0.01	0.3209	0.04	0.4821	4	TargetScan,miRcode,mirSVR,PITA	1	2	mirSVR, RNA22	0
C5orf58	LTA	hsa-mir-150	1	1	1	0	0.4468	0.2021	0.2448	0.504	0.2617	0.2423	0.5807	0.376	0.2047	0.6733	0.4827	0.1906	0	0.0937	0	0.2995	0.005	0.1908	0.012	0.0556	4	TargetScan,miRcode,mirSVR,PITA	1	4	miRcode, mirSVR, PITA, RNA22	0
C5orf58	LY9	hsa-mir-150	1	1	1	1	0.5391	0.3154	0.2237	0.553	0.2936	0.2594	0.5577	0.328	0.2297	0.5815	0.292	0.2894	0	0.0011	0	0.2129	0.016	0.183	0.005	0.1978	4	TargetScan,miRcode,mirSVR,PITA	1	2	miRcode, RNA22	0
C5orf58	LYZ	hsa-mir-150	1	0	1	1	0.4458	0.245	0.2009	0.5713	0.3878	0.1835	0.423	0.2168	0.2061	0.622	0.4168	0.2051	0	0.1133	0	0.0506	0.018	0.379	0.004	0.099	4	TargetScan,miRcode,mirSVR,PITA	1	1	RNA22	0
C5orf58	MAP4K1	hsa-mir-150	0	1	1	1	0.5647	0.3771	0.1876	0.551	0.3405	0.2105	0.4865	0.286	0.2005	0.6043	0.3445	0.2598	0	0.0004	0	0.113	0.048	0.445	0.006	0.1385	4	TargetScan,miRcode,mirSVR,PITA	1	2	mirSVR, RNA22	0
C5orf58	MEI1	hsa-mir-150	1	1	1	1	0.4467	0.2285	0.2182	0.5175	0.2891	0.2284	0.514	0.2892	0.2248	0.5804	0.3515	0.2289	0	0.0523	0	0.4881	0.014	0.1064	0.006	0.0816	4	TargetScan,miRcode,mirSVR,PITA	1	3	mirSVR, PITA, RNA22	0
C5orf58	MS4A1	hsa-mir-150	1	1	1	1	0.448	0.1662	0.2817	0.5388	0.2693	0.2696	0.5215	0.2584	0.2631	0.6209	0.3636	0.2573	0	0.2788	0	0.1447	0.031	0.2532	0.01	0.3086	4	TargetScan,miRcode,mirSVR,PITA	1	2	mirSVR, RNA22	0
C5orf58	NCR3	hsa-mir-150	1	1	1	1	0.4476	0.1903	0.2574	0.4538	0.1931	0.2608	0.5336	0.3126	0.221	0.6516	0.4373	0.2143	0	0.1322	0	0.0631	0.05	0.4147	0.004	0.2477	4	TargetScan,miRcode,mirSVR,PITA	1	1	RNA22	0
C5orf58	NKG7	hsa-mir-150	1	1	1	1	0.5506	0.343	0.2076	0.5336	0.2834	0.2502	0.5182	0.3131	0.2052	0.5744	0.3048	0.2696	0	0.0071	0	0.4251	0.02	0.3053	0.026	0.2824	4	TargetScan,miRcode,mirSVR,PITA	1	3	TargetScan, mirSVR, RNA22	0
C5orf58	P2RY8	hsa-mir-150	1	1	1	1	0.5219	0.3187	0.2032	0.5114	0.2642	0.2472	0.5169	0.2679	0.249	0.604	0.3557	0.2483	0	0.0016	0	0.1771	0.004	0.1134	0.017	0.1541	4	TargetScan,miRcode,mirSVR,PITA	1	2	mirSVR, RNA22	0
C5orf58	PAPLN	hsa-mir-150	0	0	1	0	0.4268	0.2502	0.1766	0.291	0.0623	0.2287	0.5006	0.2861	0.2145	0.3322	0.0286	0.3036	0	0.0092	0.012	0.1266	0.008	0.2747	0.006	0.3054	4	TargetScan,miRcode,mirSVR,PITA	1	2	miRcode, RNA22	0
C5orf58	PARP15	hsa-mir-150	0	0	1	1	0.608	0.4603	0.1476	0.5896	0.3967	0.1929	0.584	0.3807	0.2033	0.6304	0.4241	0.2063	0	0	0	0.0486	0	0.1272	0.007	0.0936	4	TargetScan,miRcode,mirSVR,PITA	1	1	RNA22	0
C5orf58	PATL2	hsa-mir-150	0	1	1	0	0.4847	0.311	0.1737	0.4506	0.2424	0.2082	0.5317	0.2918	0.2399	0.5614	0.3886	0.1728	0	0.0002	0	0.2196	0	0.2638	0.038	0.1823	4	TargetScan,miRcode,mirSVR,PITA	1	2	TargetScan, RNA22	0
C5orf58	PLAC8	hsa-mir-150	1	1	1	0	0.4502	0.228	0.2223	0.4659	0.2278	0.2382	0.5685	0.3634	0.2052	0.507	0.1816	0.3254	0	0.0071	0	0.2874	0.005	0.2301	0.052	0.3255	4	TargetScan,miRcode,mirSVR,PITA	1	5	TargetScan, miRcode, mirSVR, PITA, RNA22	0
C5orf58	POU2AF1	hsa-mir-150	1	0	1	1	0.3741	0.1366	0.2375	0.5518	0.3587	0.1931	0.4652	0.2212	0.244	0.6278	0.4224	0.2053	0	0.0639	0	0.3232	0.002	0.1276	0.004	0.0835	4	TargetScan,miRcode,mirSVR,PITA	1	4	TargetScan, mirSVR, PITA, RNA22	0
C5orf58	POU2F2	hsa-mir-150	0	0	1	1	0.5714	0.4327	0.1387	0.5058	0.3494	0.1563	0.4834	0.2577	0.2256	0.5708	0.3416	0.2292	0	0	0	0.1304	0.005	0.0541	0.021	0.2883	4	TargetScan,miRcode,mirSVR,PITA	1	4	TargetScan, miRcode, mirSVR, RNA22	0
C5orf58	PRKCB	hsa-mir-150	1	1	1	1	0.5446	0.3382	0.2064	0.5805	0.3511	0.2294	0.5799	0.3719	0.2081	0.6327	0.3914	0.2413	0	0.0001	0	0.117	0.001	0.1403	0.012	0.2947	4	TargetScan,miRcode,mirSVR,PITA	1	3	TargetScan, mirSVR, RNA22	0
C5orf58	PSTPIP1	hsa-mir-150	0	0	1	1	0.5525	0.3718	0.1807	0.5395	0.3407	0.1988	0.5381	0.3363	0.2019	0.6082	0.375	0.2331	0	0.0045	0	0.0779	0.009	0.3284	0.009	0.2115	4	TargetScan,miRcode,mirSVR,PITA	1	1	RNA22	0
C5orf58	PTPRCAP	hsa-mir-150	1	1	1	0	0.4419	0.152	0.2899	0.5277	0.2641	0.2636	0.5033	0.2421	0.2612	0.5593	0.2676	0.2917	0	0.7416	0	0.1488	0.022	0.2735	0.007	0.2678	4	TargetScan,miRcode,mirSVR,PITA	1	5	TargetScan, miRcode, mirSVR, PITA, RNA22	0
C5orf58	RAB37	hsa-mir-150	0	0	1	1	0.2929	0.1817	0.1112	0.0877	-0.058	0.1457	0.4666	0.2166	0.25	0.557	0.3021	0.2549	0	0.0677	0.16	0.1283	0.02	0.3591	0	0.1047	4	TargetScan,miRcode,mirSVR,PITA	1	3	mirSVR, PITA, RNA22	0
C5orf58	RASAL3	hsa-mir-150	0	1	1	1	0.5385	0.3595	0.179	0.5132	0.2957	0.2175	0.5733	0.3648	0.2084	0.6346	0.4121	0.2225	0	0.0025	0	0.104	0.012	0.3193	0.006	0.1934	4	TargetScan,miRcode,mirSVR,PITA	1	5	TargetScan, miRcode, mirSVR, PITA, RNA22	0
C5orf58	RGS18	hsa-mir-150	0	1	1	1	0.5591	0.3765	0.1826	0.5659	0.3552	0.2107	0.5419	0.3229	0.219	0.6033	0.3526	0.2506	0	0.0001	0	0.2144	0.001	0.1116	0.007	0.2144	4	TargetScan,miRcode,mirSVR,PITA	1	1	RNA22	0
C5orf58	S1PR4	hsa-mir-150	1	1	1	1	0.4685	0.201	0.2675	0.5294	0.2713	0.2582	0.5144	0.2593	0.255	0.5836	0.3284	0.2551	0	0.1179	0	0.5607	0.015	0.2419	0.01	0.1821	4	TargetScan,miRcode,mirSVR,PITA	1	5	TargetScan, miRcode, mirSVR, PITA, RNA22	0
C5orf58	SCML4	hsa-mir-150	0	1	1	1	0.5453	0.3465	0.1988	0.4662	0.215	0.2511	0.5701	0.3557	0.2144	0.647	0.4259	0.2211	0	0	0	0.0549	0.006	0.3056	0	0.1325	4	TargetScan,miRcode,mirSVR,PITA	1	1	PITA	0
C5orf58	SELL	hsa-mir-150	1	1	1	0	0.4375	0.1703	0.2672	0.4964	0.2511	0.2453	0.538	0.2852	0.2527	0.6602	0.4625	0.1977	0	0.0653	0	0.2598	0.006	0.1023	0.005	0.1696	4	TargetScan,miRcode,mirSVR,PITA	1	2	mirSVR, PITA	0
C5orf58	SH2D1A	hsa-mir-150	1	1	1	0	0.5586	0.3476	0.211	0.5773	0.3446	0.2326	0.5461	0.2999	0.2462	0.6699	0.4746	0.1953	0	0.0044	0	0.1286	0.006	0.3058	0.001	0.087	4	TargetScan,miRcode,mirSVR,PITA	1	1	RNA22	0
C5orf58	SIRPG	hsa-mir-150	1	1	1	1	0.4913	0.2474	0.2439	0.5824	0.3671	0.2153	0.5587	0.3352	0.2234	0.6388	0.4109	0.2279	0	0.0297	0	0.1192	0.021	0.3881	0.006	0.0805	4	TargetScan,miRcode,mirSVR,PITA	1	1	RNA22	0
C5orf58	SIT1	hsa-mir-150	1	1	1	1	0.4807	0.2191	0.2616	0.5499	0.3003	0.2497	0.559	0.3458	0.2132	0.6336	0.3964	0.2373	0	0.1035	0	0.1505	0.026	0.3134	0.001	0.077	4	TargetScan,miRcode,mirSVR,PITA	1	4	miRcode, mirSVR, PITA, RNA22	0
C5orf58	SLA2	hsa-mir-150	0	1	1	0	0.5943	0.4155	0.1788	0.5925	0.3848	0.2077	0.5229	0.2824	0.2405	0.7042	0.5375	0.1667	0	0	0	0.2304	0.006	0.3482	0.003	0.0232	4	TargetScan,miRcode,mirSVR,PITA	1	3	mirSVR, PITA, RNA22	0
C5orf58	SLAMF1	hsa-mir-150	0	1	1	0	0.5677	0.3687	0.199	0.5864	0.3678	0.2187	0.5664	0.3432	0.2232	0.6894	0.5088	0.1807	0	0	0	0.1342	0.004	0.0925	0.005	0.0729	4	TargetScan,miRcode,mirSVR,PITA	1	4	TargetScan, mirSVR, PITA, RNA22	0
C5orf58	SLAMF6	hsa-mir-150	0	1	1	1	0.5795	0.3876	0.1919	0.6091	0.4069	0.2022	0.5711	0.3525	0.2186	0.6499	0.4326	0.2173	0	0.0004	0	0.0926	0.004	0.2127	0.004	0.062	4	TargetScan,miRcode,mirSVR,PITA	1	4	TargetScan, mirSVR, PITA, RNA22	0
C5orf58	SLAMF7	hsa-mir-150	1	1	1	1	0.506	0.2939	0.2121	0.5659	0.3503	0.2156	0.5315	0.3115	0.22	0.615	0.3949	0.2201	0	0.0015	0	0.0724	0.008	0.1412	0.006	0.1266	4	TargetScan,miRcode,mirSVR,PITA	1	4	TargetScan, mirSVR, PITA, RNA22	0
C5orf58	SLA	hsa-mir-150	0	0	1	1	0.5968	0.4522	0.1446	0.59	0.4311	0.1589	0.5772	0.3732	0.2039	0.561	0.3594	0.2016	0	0	0	0.2853	0.01	0.1729	0.026	0.0594	4	TargetScan,miRcode,mirSVR,PITA	1	1	RNA22	0
C5orf58	SLC9A9	hsa-mir-150	0	0	1	1	0.5426	0.3825	0.1601	0.53	0.3385	0.1916	0.5267	0.3011	0.2257	0.5775	0.3223	0.2551	0	0	0	0.1862	0.004	0.1281	0.023	0.1365	4	TargetScan,miRcode,mirSVR,PITA	1	3	mirSVR, PITA, RNA22	0
C5orf58	SP140	hsa-mir-150	0	0	1	1	0.5622	0.391	0.1712	0.5472	0.3554	0.1919	0.5859	0.3834	0.2025	0.6358	0.4207	0.2151	0	0.0001	0	0.2036	0.001	0.1595	0.009	0.0619	4	TargetScan,miRcode,mirSVR,PITA	1	4	TargetScan, mirSVR, PITA, RNA22	1
C5orf58	SPIB	hsa-mir-150	0	1	1	0	0.4192	0.1111	0.3081	0.5818	0.36	0.2218	0.4887	0.2844	0.2043	0.5496	0.2246	0.325	0	0.511	0	0.1405	0.046	0.1903	0.027	0.2478	4	TargetScan,miRcode,mirSVR,PITA	1	4	TargetScan, mirSVR, PITA, RNA22	0
C5orf58	SPN	hsa-mir-150	0	1	1	0	0.5865	0.4278	0.1587	0.5119	0.2984	0.2134	0.5848	0.3809	0.2038	0.6743	0.4824	0.1919	0	0	0	0.1529	0	0.2147	0.002	0.312	4	TargetScan,miRcode,mirSVR,PITA	1	2	TargetScan, mirSVR	0
C5orf58	STAP1	hsa-mir-150	1	1	1	1	0.3878	0.1825	0.2053	0.4616	0.2006	0.261	0.5242	0.3012	0.223	0.5974	0.351	0.2464	0	0.1517	0	0.3676	0	0.1044	0.001	0.3157	4	TargetScan,miRcode,mirSVR,PITA	1	4	TargetScan, mirSVR, PITA, RNA22	0
C5orf58	STAT4	hsa-mir-150	0	1	1	1	0.529	0.3317	0.1972	0.5503	0.3281	0.2221	0.56	0.3406	0.2194	0.6135	0.3586	0.2549	0	0	0	0.1268	0.003	0.2157	0.006	0.2531	4	TargetScan,miRcode,mirSVR,PITA	1	4	TargetScan, miRcode, mirSVR, RNA22	0
C5orf58	TBC1D10C	hsa-mir-150	1	1	1	1	0.5395	0.3236	0.2158	0.5475	0.3157	0.2318	0.5659	0.3462	0.2197	0.6275	0.386	0.2415	0	0.0204	0	0.0507	0.011	0.2329	0.007	0.1633	4	TargetScan,miRcode,mirSVR,PITA	1	3	TargetScan, mirSVR, RNA22	0
C5orf58	THEMIS	hsa-mir-150	0	1	1	0	0.5542	0.3555	0.1987	0.5504	0.3094	0.241	0.5729	0.3591	0.2137	0.682	0.4966	0.1854	0	0.0108	0	0.075	0.01	0.2472	0	0.0939	4	TargetScan,miRcode,mirSVR,PITA	1	3	TargetScan, miRcode, RNA22	0
C5orf58	TIFAB	hsa-mir-150	1	1	1	1	0.4164	0.1366	0.2798	0.5356	0.3022	0.2334	0.5344	0.2952	0.2392	0.6113	0.359	0.2524	0	0.1141	0	0.0831	0.004	0.2983	0.01	0.1456	4	TargetScan,miRcode,mirSVR,PITA	1	3	mirSVR, PITA, RNA22	0
C5orf58	TIGIT	hsa-mir-150	1	1	1	1	0.5139	0.2856	0.2283	0.5901	0.3768	0.2133	0.5438	0.3067	0.2371	0.6538	0.4375	0.2163	0	0.0341	0	0.133	0.012	0.3873	0.005	0.0806	4	TargetScan,miRcode,mirSVR,PITA	1	4	TargetScan, mirSVR, PITA, RNA22	0
C5orf58	TLR10	hsa-mir-150	0	0	1	0	0.4714	0.3315	0.1399	0.2377	0.1012	0.1364	0.535	0.3092	0.2258	0.463	0.2148	0.2482	0	0	0	0.1468	0.009	0.1348	0.027	0.2321	4	TargetScan,miRcode,mirSVR,PITA	1	3	mirSVR, PITA, RNA22	0
C5orf58	TMEM156	hsa-mir-150	0	0	1	0	0.3931	0.2547	0.1384	0.4429	0.2576	0.1853	0.5743	0.3648	0.2095	0.5218	0.2429	0.2789	0	0.1274	0.02	0.5705	0.003	0.1044	0.015	0.3925	4	TargetScan,miRcode,mirSVR,PITA	1	4	TargetScan, mirSVR, PITA, RNA22	0
C5orf58	TRAF1	hsa-mir-150	1	0	1	1	0.4714	0.2709	0.2005	0.4889	0.3115	0.1774	0.5634	0.3613	0.2022	0.6266	0.3798	0.2468	0	0.0018	0	0.0321	0.008	0.1479	0.008	0.1184	4	TargetScan,miRcode,mirSVR,PITA	1	2	TargetScan, RNA22	0
C5orf58	TRAT1	hsa-mir-150	0	1	1	1	0.5716	0.3724	0.1993	0.542	0.2818	0.2601	0.5517	0.3123	0.2394	0.6458	0.42	0.2257	0	0.0008	0	0.0788	0.003	0.2707	0.003	0.1842	4	TargetScan,miRcode,mirSVR,PITA	1	3	TargetScan, mirSVR, RNA22	1
C5orf58	TXK	hsa-mir-150	0	0	1	0	0.5181	0.3469	0.1711	0.4225	0.1764	0.2461	0.5453	0.3329	0.2125	0.507	0.2574	0.2496	0	0.0002	0	0.297	0.006	0.1166	0.038	0.1631	4	TargetScan,miRcode,mirSVR,PITA	1	4	miRcode, mirSVR, PITA, RNA22	0
C5orf58	VNN2	hsa-mir-150	0	0	1	0	0.5309	0.404	0.1269	0.5612	0.3852	0.1761	0.5264	0.315	0.2114	0.31	0.1417	0.1683	0	0	0	0.0758	0.002	0.1574	0.756	0.3492	4	TargetScan,miRcode,mirSVR,PITA	1	1	RNA22	0
C5orf58	WDFY4	hsa-mir-150	0	0	1	1	0.547	0.3859	0.1611	0.5414	0.3625	0.1788	0.5819	0.38	0.202	0.6285	0.41	0.2185	0	0	0	0.2116	0	0.0349	0.028	0.1119	4	TargetScan,miRcode,mirSVR,PITA	1	1	RNA22	0
C5orf58	XCL1	hsa-mir-150	1	1	1	0	0.4559	0.2195	0.2363	0.5155	0.2538	0.2617	0.5084	0.2702	0.2382	0.5169	0.2668	0.2501	0	0.0267	0	0.3371	0.002	0.1915	0.006	0.2148	4	TargetScan,miRcode,mirSVR,PITA	1	2	mirSVR, RNA22	0
C5orf58	ZAP70	hsa-mir-150	1	1	1	1	0.569	0.368	0.201	0.5672	0.3389	0.2282	0.5409	0.3106	0.2303	0.6231	0.3877	0.2354	0	0.0049	0	0.0615	0.018	0.4004	0.007	0.0907	4	TargetScan,miRcode,mirSVR,PITA	1	3	TargetScan, mirSVR, RNA22	0
C5orf58	ZBED2	hsa-mir-150	1	1	1	1	0.3741	0.1375	0.2367	0.4849	0.228	0.257	0.5203	0.2884	0.2319	0.601	0.3545	0.2466	0	0.0974	0.003	0.1755	0.009	0.4072	0.012	0.2294	1	mirSVR	0	2	mirSVR, RNA22	0
C5orf58	AMICA1	hsa-mir-342	0	0	1	0	0.5716	0.5702	0.0015	0.5888	0.5925	-0.0037	0.533	0.3314	0.2016	0.6676	0.6546	0.013	0	0	0	0.0337	0.006	0.3728	0.007	0.2173	1	mirSVR	0	3	TargetScan, PITA, RNA22	0
C5orf58	APOL3	hsa-mir-342	0	0	1	0	0.4914	0.4911	0.0003	0.3979	0.3983	-0.0004	0.5334	0.3249	0.2085	0.4438	0.416	0.0278	0	0	0	0.0203	0.002	0.2429	0.018	0.1295	1	mirSVR	0	1	RNA22	0
C5orf58	BIN2	hsa-mir-342	0	0	1	0	0.6235	0.6217	0.0018	0.6149	0.618	-0.0031	0.5072	0.3065	0.2007	0.638	0.6233	0.0146	0	0	0	0.0228	0.003	0.3339	0.011	0.1368	1	mirSVR	0	5	TargetScan, miRcode, mirSVR, PITA, RNA22	0
C5orf58	BTLA	hsa-mir-342	0	0	1	0	0.5416	0.5391	0.0024	0.5884	0.5922	-0.0038	0.568	0.3651	0.2029	0.6618	0.6485	0.0133	0	0	0	0.1576	0.007	0.1454	0.005	0.2227	1	mirSVR	0	2	mirSVR, RNA22	0
C5orf58	C16orf54	hsa-mir-342	0	0	1	0	0.5701	0.5676	0.0025	0.5688	0.5799	-0.0112	0.5224	0.3113	0.2111	0.5705	0.5646	0.0058	0	0	0	0.1194	0.003	0.2869	0.009	0.2351	1	mirSVR	0	3	mirSVR, PITA, RNA22	0
C5orf58	CCDC69	hsa-mir-342	0	0	1	0	0.444	0.441	0.003	0.4225	0.4304	-0.0078	0.504	0.3037	0.2003	0.6159	0.6015	0.0144	0	0	0.001	0.1269	0.003	0.1708	0.006	0.4474	1	mirSVR	0	2	TargetScan, RNA22	1
C5orf58	CD3D	hsa-mir-342	0	0	1	0	0.5283	0.5257	0.0026	0.5518	0.5535	-0.0017	0.5469	0.3291	0.2178	0.6318	0.6156	0.0162	0	0	0.001	0.062	0.01	0.2677	0.003	0.1906	1	mirSVR	0	4	miRcode, mirSVR, PITA, RNA22	0
C5orf58	CD3E	hsa-mir-342	0	0	1	0	0.5251	0.5223	0.0029	0.5726	0.5749	-0.0023	0.5706	0.3665	0.2041	0.6212	0.6054	0.0157	0	0	0	0.0655	0.009	0.2589	0.003	0.2133	1	mirSVR	0	5	TargetScan, miRcode, mirSVR, PITA, RNA22	0
C5orf58	CRTAM	hsa-mir-342	0	0	1	0	0.5889	0.5866	0.0024	0.5627	0.5678	-0.0052	0.549	0.3346	0.2145	0.6483	0.6334	0.0149	0	0	0	0.0349	0.01	0.3536	0	0.0968	1	mirSVR	0	1	miRcode	0
C5orf58	CTLA4	hsa-mir-342	0	0	1	0	0.535	0.5345	0.0005	0.5573	0.5589	-0.0016	0.5375	0.3294	0.2081	0.5605	0.545	0.0155	0	0	0	0.0718	0.002	0.167	0.023	0.1113	1	mirSVR	0	4	TargetScan, mirSVR, PITA, RNA22	0
C5orf58	CXCL9	hsa-mir-342	0	0	1	0	0.4682	0.4657	0.0025	0.5295	0.5303	-0.0008	0.5324	0.3318	0.2006	0.6788	0.6687	0.0101	0	0	0.001	0.0674	0.007	0.142	0.011	0.1209	1	mirSVR	0	1	RNA22	0
C5orf58	CXCR3	hsa-mir-342	0	0	1	0	0.4948	0.4916	0.0032	0.5199	0.5207	-0.0008	0.5304	0.3164	0.214	0.5925	0.5742	0.0182	0	0	0	0.0642	0.009	0.2309	0.006	0.1747	1	mirSVR	0	1	RNA22	0
C5orf58	FASLG	hsa-mir-342	0	0	1	0	0.5211	0.5182	0.0029	0.5035	0.505	-0.0015	0.5245	0.316	0.2085	0.585	0.5671	0.0179	0	0	0	0.0267	0.008	0.4257	0.009	0.2387	1	mirSVR	0	4	TargetScan, mirSVR, PITA, RNA22	0
C5orf58	GBP4	hsa-mir-342	0	0	1	0	0.541	0.5382	0.0028	0.4869	0.4878	-0.001	0.5342	0.3228	0.2114	0.5546	0.5357	0.0189	0	0	0	0.0257	0.003	0.2178	0.022	0.2663	1	mirSVR	0	1	RNA22	0
C5orf58	GIMAP2	hsa-mir-342	0	0	1	0	0.3424	0.3437	-0.0014	0.4385	0.4385	0	0.547	0.3412	0.2058	0.6486	0.6333	0.0154	0	0	0.004	0.0767	0	0.1065	0.018	0.2023	1	mirSVR	0	2	miRcode, RNA22	0
C5orf58	GPR171	hsa-mir-342	0	0	1	0	0.5621	0.5596	0.0025	0.5592	0.5627	-0.0035	0.5629	0.3489	0.214	0.603	0.588	0.015	0	0	0	0.0779	0.006	0.2741	0.002	0.2147	1	mirSVR	0	3	mirSVR, PITA, RNA22	0
C5orf58	HLA-DOA	hsa-mir-342	0	0	1	0	0.5545	0.5527	0.0018	0.5446	0.5493	-0.0046	0.5235	0.3149	0.2086	0.5804	0.5661	0.0143	0	0	0	0.0251	0.007	0.3243	0.03	0.0894	1	mirSVR	0	2	mirSVR, RNA22	0
C5orf58	HSH2D	hsa-mir-342	0	0	1	0	-0.0227	0.0054	-0.0281	0.0868	0.0939	-0.0071	0.5081	0.2796	0.2284	0.2905	0.2478	0.0428	0.792	0.7513	0.799	0.6929	0.005	0.1008	0.037	0.1869	1	mirSVR	0	5	TargetScan, miRcode, mirSVR, PITA, RNA22	0
C5orf58	IL18BP	hsa-mir-342	0	0	1	0	0.2532	0.2571	-0.0039	0.2658	0.2761	-0.0103	0.508	0.2971	0.2109	0.4334	0.4003	0.0331	0.001	0.0059	0.012	0.1082	0.01	0.3361	0.081	0.3264	1	mirSVR	0	1	RNA22	0
C5orf58	LAP3	hsa-mir-342	0	0	1	0	0.4034	0.4043	-0.0009	0.2726	0.2726	0	0.5017	0.2931	0.2086	0.4014	0.3747	0.0267	0	0	0	0.0502	0.008	0.2499	0.1	0.1161	1	mirSVR	0	3	TargetScan, mirSVR, RNA22	0
C5orf58	PARVG	hsa-mir-342	0	0	1	0	0.5835	0.5821	0.0014	0.5271	0.5284	-0.0013	0.5362	0.3232	0.213	0.5288	0.5088	0.0201	0	0	0	0.0875	0.001	0.2765	0.042	0.29	1	mirSVR	0	1	RNA22	0
C5orf58	PATL2	hsa-mir-342	0	0	1	0	0.4847	0.4838	0.0009	0.4506	0.4515	-0.001	0.5317	0.2951	0.2367	0.5614	0.5441	0.0173	0	0	0	0.0853	0.005	0.1982	0.03	0.1889	1	mirSVR	0	4	TargetScan, mirSVR, PITA, RNA22	0
C5orf58	RHOH	hsa-mir-342	0	0	1	0	0.06	0.0794	-0.0195	-0.0136	-0.0137	0.0002	0.5496	0.3465	0.2031	0.1321	0.0578	0.0743	0.362	0.2283	0.656	0.4625	0.01	0.109	0.817	0.7467	1	mirSVR	0	5	TargetScan, miRcode, mirSVR, PITA, RNA22	0
C5orf58	SCML4	hsa-mir-342	0	0	1	0	0.5453	0.5425	0.0028	0.4662	0.469	-0.0028	0.5701	0.3632	0.2069	0.647	0.6314	0.0156	0	0	0	0.0681	0.006	0.3345	0.001	0.2024	1	mirSVR	0	3	miRcode, PITA, RNA22	0
C5orf58	SELL	hsa-mir-342	0	0	1	0	0.4375	0.4342	0.0033	0.4964	0.4972	-0.0009	0.538	0.3343	0.2037	0.6602	0.6466	0.0135	0	0	0	0.1601	0.002	0.0731	0.009	0.2936	1	mirSVR	0	4	TargetScan, mirSVR, PITA, RNA22	0
C5orf58	SLA2	hsa-mir-342	0	0	1	0	0.5943	0.5921	0.0022	0.5925	0.5947	-0.0022	0.5229	0.288	0.2349	0.7042	0.6925	0.0117	0	0	0	0.0294	0.009	0.3026	0.002	0.2792	1	mirSVR	0	3	miRcode, mirSVR, RNA22	0
C5orf58	STAP1	hsa-mir-342	0	0	1	0	0.3878	0.3837	0.0041	0.4616	0.468	-0.0064	0.5242	0.3182	0.206	0.5974	0.5798	0.0176	0	0.0005	0	0.2319	0.002	0.0541	0.005	0.3499	1	mirSVR	0	4	TargetScan, mirSVR, PITA, RNA22	0
C5orf58	TRAT1	hsa-mir-342	0	0	1	0	0.5716	0.5692	0.0024	0.542	0.5441	-0.0021	0.5517	0.3399	0.2118	0.6458	0.6305	0.0152	0	0	0	0.0677	0.005	0.2679	0.001	0.2137	1	mirSVR	0	5	TargetScan, miRcode, mirSVR, PITA, RNA22	0
C5orf58	XCL1	hsa-mir-342	0	0	1	0	0.4559	0.4528	0.0031	0.5155	0.5154	0.0001	0.5084	0.3079	0.2005	0.5169	0.5008	0.0162	0	0	0	0.0756	0	0.2099	0.003	0.2221	1	RNA22	0	4	TargetScan, mirSVR, PITA, RNA22	0
FLJ42709	EBF1	hsa-mir-337	0	0	1	0	0.6097	0.5548	0.0548	0.5727	0.4548	0.1179	0.5161	0.3152	0.2009	0.2828	0.1767	0.106	0	0	0	0.0006	0	0.117	0.302	0.4023	1	RNA22	0	4	TargetScan, mirSVR, PITA, RNA22	0
FLJ42709	VCAN	hsa-mir-409	0	0	1	0	0.6522	0.5982	0.054	0.7411	0.6676	0.0734	0.5222	0.3179	0.2043	0.1989	-0.0059	0.2049	0	0	0	0	0	0.0657	0.583	0.4374	2	mirSVR,RNA22	0	1	RNA22	0
HCP5	ACAP1	hsa-mir-142	0	0	1	0	0.5469	0.3833	0.1636	0.5475	0.4562	0.0912	0.6625	0.3413	0.3212	0.556	0.4247	0.1313	0	0	0	0.0028	0	0.2534	0.005	0.239	2	mirSVR,RNA22	0	3	TargetScan, mirSVR, RNA22	0
HCP5	ADAM28	hsa-mir-142	0	0	1	0	0.338	0.22	0.1179	0.3805	0.2819	0.0986	0.6094	0.3362	0.2732	0.3784	0.212	0.1663	0	0.0314	0.001	0.1946	0	0.0469	0.014	0.3244	2	mirSVR,RNA22	0	3	mirSVR, PITA, RNA22	0
HCP5	ADAM8	hsa-mir-142	0	0	1	0	0.3116	0.1892	0.1224	0.3724	0.3251	0.0474	0.5449	0.3285	0.2164	0.1999	0.1503	0.0496	0	0.0141	0	0.008	0	0.017	0.218	0.129	2	mirSVR,RNA22	0	3	mirSVR, PITA, RNA22	0
HCP5	ADAMDEC1	hsa-mir-142	0	0	1	0	0.4919	0.3438	0.1481	0.5319	0.434	0.0979	0.6151	0.3453	0.2698	0.5629	0.4321	0.1308	0	0.0133	0	0.0036	0	0.0972	0.002	0.0727	2	mirSVR,RNA22	0	3	mirSVR, PITA, RNA22	0
HCP5	ADAP2	hsa-mir-142	0	0	1	0	0.34	0.1881	0.1519	0.3036	0.1962	0.1073	0.594	0.3232	0.2708	0.3886	0.2764	0.1122	0	0.0204	0.033	0.314	0	0.0829	0.023	0.2859	2	mirSVR,RNA22	0	3	mirSVR, PITA, RNA22	0
HCP5	AKNA	hsa-mir-142	0	0	1	0	0.4272	0.2666	0.1606	0.4962	0.3943	0.1018	0.6457	0.3384	0.3073	0.4678	0.2999	0.1679	0	0	0	0.0017	0	0.1075	0.014	0.1581	2	mirSVR,RNA22	0	3	mirSVR, PITA, RNA22	0
HCP5	ALDH3B1	hsa-mir-142	0	0	1	0	0.031	0.0368	-0.0059	0.2642	0.2103	0.0539	0.5312	0.3176	0.2136	0.2165	0.1919	0.0245	0.278	0.4547	0.126	0.4181	0	0.1005	0.29	0.3975	2	mirSVR,RNA22	0	1	RNA22	0
HCP5	ALOX5AP	hsa-mir-142	0	0	1	0	0.2706	0.1382	0.1324	0.2485	0.1637	0.0848	0.5816	0.3119	0.2696	0.3891	0.2807	0.1084	0	0.0049	0.133	0.7304	0	0.0627	0.052	0.2787	2	mirSVR,RNA22	0	1	RNA22	0
HCP5	ALOX5	hsa-mir-142	0	0	1	0	0.3211	0.2302	0.0908	0.2671	0.1912	0.0759	0.5266	0.2263	0.3003	0.409	0.2508	0.1582	0	0.0001	0.208	0.6271	0	0.23	0.011	0.2372	2	mirSVR,RNA22	0	5	TargetScan, miRcode, mirSVR, PITA, RNA22	0
HCP5	AMPD3	hsa-mir-142	0	0	1	0	0.3349	0.243	0.0918	0.1926	0.161	0.0317	0.5405	0.2762	0.2643	0.5103	0.4004	0.1099	0	0.0001	0.009	0.1778	0	0.1195	0.002	0.019	2	mirSVR,RNA22	0	2	mirSVR, PITA	0
HCP5	APBB1IP	hsa-mir-142	1	0	1	0	0.3545	0.1538	0.2008	0.4223	0.293	0.1293	0.5705	0.2467	0.3238	0.3724	0.1649	0.2076	0	0.0035	0	0.088	0	0.1113	0.022	0.2429	2	mirSVR,RNA22	0	1	RNA22	0
HCP5	APOBEC3A	hsa-mir-142	0	0	1	0	0.1956	0.1005	0.095	0.3995	0.308	0.0914	0.5339	0.3142	0.2197	0.4379	0.3768	0.0611	0.001	0.0887	0	0.0058	0	0.1385	0	0.1057	2	mirSVR,RNA22	0	1	RNA22	0
HCP5	APOBEC3G	hsa-mir-142	0	0	1	0	0.5911	0.4816	0.1094	0.6016	0.5256	0.076	0.7412	0.5338	0.2074	0.6079	0.5009	0.1069	0	0	0	0	0	0.027	0.002	0.0051	2	mirSVR,RNA22	0	2	mirSVR, PITA	0
HCP5	APOBEC3H	hsa-mir-142	0	0	1	0	0.5583	0.4157	0.1426	0.646	0.5868	0.0592	0.6853	0.4221	0.2633	0.611	0.5046	0.1064	0	0	0	0	0	0.0797	0	0.1027	2	mirSVR,RNA22	0	3	mirSVR, PITA, RNA22	0
HCP5	APOL1	hsa-mir-142	0	0	1	0	0.626	0.5349	0.091	0.7039	0.6549	0.049	0.7286	0.5185	0.2101	0.7195	0.6603	0.0592	0	0	0	0	0	0.011	0	0.0082	2	mirSVR,RNA22	0	3	mirSVR, PITA, RNA22	0
HCP5	APOL2	hsa-mir-142	0	0	1	0	0.5981	0.51	0.0882	0.6452	0.5946	0.0507	0.6203	0.4083	0.212	0.6723	0.6658	0.0065	0	0	0	0	0	0.0189	0	0.0102	2	mirSVR,RNA22	0	2	miRcode, RNA22	0
HCP5	ARHGAP15	hsa-mir-142	0	0	1	0	0.462	0.2848	0.1772	0.4802	0.3596	0.1206	0.6199	0.278	0.342	0.3993	0.212	0.1873	0	0.0004	0	0.0057	0	0.1279	0.015	0.1759	2	mirSVR,RNA22	0	1	RNA22	0
HCP5	ARHGAP25	hsa-mir-142	0	0	1	0	0.5013	0.339	0.1623	0.5292	0.429	0.1003	0.6282	0.3019	0.3263	0.5132	0.3546	0.1585	0	0	0	0.0008	0	0.1909	0.01	0.1451	2	mirSVR,RNA22	0	1	miRcode	0
HCP5	ARHGAP30	hsa-mir-142	0	0	1	0	0.4586	0.2699	0.1887	0.5321	0.4322	0.0999	0.6154	0.2988	0.3166	0.5155	0.3549	0.1607	0	0	0	0.0104	0	0.2393	0.007	0.2317	2	mirSVR,RNA22	0	4	miRcode, mirSVR, PITA, RNA22	0
HCP5	ARL11	hsa-mir-142	0	0	1	0	0.1026	0.0317	0.0709	0.1447	0.127	0.0177	0.6074	0.404	0.2034	0.2276	0.1495	0.0781	0.083	0.4828	0.224	0.3819	0	0.0215	0.641	0.5762	2	mirSVR,RNA22	0	3	TargetScan, mirSVR, PITA	0
HCP5	BIN2	hsa-mir-142	0	0	1	0	0.5245	0.3553	0.1692	0.5484	0.4552	0.0933	0.6061	0.2915	0.3146	0.5135	0.3514	0.1621	0	0	0	0.0009	0	0.2457	0.008	0.2254	2	mirSVR,RNA22	0	1	RNA22	0
HCP5	BTK	hsa-mir-142	0	0	1	0	0.401	0.2302	0.1709	0.4282	0.3019	0.1263	0.654	0.3626	0.2914	0.4769	0.3044	0.1725	0	0.0028	0	0.0864	0	0.0951	0.014	0.2738	2	mirSVR,RNA22	0	4	TargetScan, miRcode, mirSVR, PITA	0
HCP5	BTLA	hsa-mir-142	0	0	1	0	0.4811	0.2967	0.1844	0.5336	0.4356	0.0979	0.6268	0.2866	0.3401	0.5574	0.4329	0.1246	0	0.0011	0	0.0057	0	0.2525	0.004	0.0259	2	mirSVR,RNA22	0	3	miRcode, mirSVR, RNA22	0
HCP5	C10orf128	hsa-mir-142	0	0	1	0	0.2952	0.1571	0.138	0.3717	0.2318	0.1399	0.5321	0.2533	0.2788	0.3297	0.0878	0.2419	0	0.0068	0.002	0.2338	0	0.0275	0.033	0.4199	2	mirSVR,RNA22	0	3	mirSVR, PITA, RNA22	0
HCP5	C10orf54	hsa-mir-142	0	0	1	0	0.3206	0.1824	0.1381	0.4225	0.3045	0.118	0.6396	0.3936	0.246	0.3914	0.1872	0.2042	0	0.0071	0	0.036	0	0.1282	0.045	0.3747	2	mirSVR,RNA22	0	3	TargetScan, mirSVR, RNA22	0
HCP5	C16orf54	hsa-mir-142	1	0	1	0	0.4536	0.2483	0.2053	0.4815	0.3584	0.123	0.6437	0.3014	0.3423	0.4145	0.2057	0.2089	0	0.0023	0	0.011	0	0.2376	0.007	0.2186	2	mirSVR,RNA22	0	1	RNA22	0
HCP5	C17orf60	hsa-mir-142	0	0	1	0	0.3554	0.192	0.1634	0.4028	0.2755	0.1273	0.562	0.3199	0.2421	0.3425	0.1789	0.1636	0	0.0268	0.001	0.14	0	0.1049	0.067	0.3744	2	mirSVR,RNA22	0	1	miRcode	0
HCP5	C19orf38	hsa-mir-142	0	0	1	0	0.3538	0.2159	0.1379	0.3468	0.2334	0.1134	0.5048	0.2438	0.261	0.622	0.5331	0.0889	0	0.0793	0	0.0955	0	0.3126	0.001	0.0381	2	mirSVR,RNA22	0	2	TargetScan, mirSVR	0
HCP5	C1orf204	hsa-mir-142	0	0	1	0	0.4954	0.3744	0.121	0.5029	0.4185	0.0844	0.5163	0.3088	0.2075	0.5977	0.4856	0.1122	0	0	0	0.0028	0	0.0586	0.002	0.0107	2	mirSVR,RNA22	0	2	PITA, RNA22	0
HCP5	C1orf38	hsa-mir-142	0	0	1	0	0.3724	0.2023	0.1701	0.5286	0.4306	0.098	0.5783	0.2898	0.2885	0.4606	0.2823	0.1783	0	0.0657	0	0.0026	0	0.0952	0.01	0.3395	2	mirSVR,RNA22	0	4	miRcode, mirSVR, PITA, RNA22	0
HCP5	C20orf118	hsa-mir-142	0	0	1	0	0.4277	0.2644	0.1633	0.5698	0.4888	0.081	0.6503	0.4405	0.2098	0.4444	0.2973	0.1471	0	0.0044	0	0.0002	0	0.0235	0.027	0.2047	2	mirSVR,RNA22	0	0	[]	1
HCP5	C2	hsa-mir-142	0	0	1	0	0.4327	0.3119	0.1208	0.4929	0.3881	0.1048	0.6481	0.3978	0.2503	0.3948	0.2375	0.1573	0	0.0181	0	0.0659	0	0.1318	0.054	0.5811	2	mirSVR,RNA22	0	2	mirSVR, PITA	0
HCP5	C3AR1	hsa-mir-142	0	0	1	0	0.3341	0.1947	0.1394	0.3876	0.2677	0.12	0.6001	0.3335	0.2666	0.4083	0.2574	0.151	0	0.0027	0.003	0.2289	0	0.1214	0.067	0.4622	2	mirSVR,RNA22	0	3	TargetScan, miRcode, RNA22	0
HCP5	CARD11	hsa-mir-142	0	0	1	0	0.4883	0.3265	0.1619	0.5111	0.4033	0.1078	0.6904	0.4248	0.2656	0.5425	0.4014	0.1411	0	0	0	0.0029	0	0.1008	0.002	0.0805	2	mirSVR,RNA22	0	2	mirSVR, PITA	0
HCP5	CARD16	hsa-mir-142	0	0	1	0	0.5173	0.3856	0.1317	0.6314	0.5655	0.0659	0.6314	0.4008	0.2306	0.5577	0.4527	0.105	0	0	0	0.0001	0	0.0115	0	0.0371	2	mirSVR,RNA22	0	5	TargetScan, miRcode, mirSVR, PITA, RNA22	0
HCP5	CASP10	hsa-mir-142	0	0	1	0	0.2978	0.1495	0.1483	0.4589	0.3516	0.1073	0.5111	0.235	0.2761	0.4398	0.3288	0.1109	0	0.0129	0.001	0.0521	0.001	0.5816	0.022	0.1012	2	mirSVR,RNA22	0	3	TargetScan, mirSVR, RNA22	0
HCP5	CASP1	hsa-mir-142	0	0	1	0	0.5668	0.4651	0.1017	0.6415	0.5775	0.0641	0.6102	0.3554	0.2549	0.6542	0.5668	0.0874	0	0	0	0	0	0.0144	0	0.0243	2	mirSVR,RNA22	0	2	mirSVR, PITA	0
HCP5	CCL2	hsa-mir-142	0	0	1	0	0.3175	0.1668	0.1507	0.4754	0.393	0.0824	0.5309	0.288	0.2429	0.5528	0.4328	0.1201	0.002	0.1282	0	0.001	0	0.0614	0	0.1984	2	mirSVR,RNA22	0	1	mirSVR	0
HCP5	CCL3	hsa-mir-142	0	0	1	0	0.2564	0.1228	0.1336	0.41	0.2998	0.1103	0.5716	0.2948	0.2767	0.5398	0.3998	0.14	0.014	0.6287	0	0.0265	0	0.1039	0	0.197	2	mirSVR,RNA22	0	1	mirSVR	0
HCP5	CCL4	hsa-mir-142	0	0	1	0	0.4242	0.2449	0.1793	0.5029	0.3951	0.1078	0.6601	0.4022	0.2579	0.5486	0.4177	0.131	0	0.1805	0	0.0079	0	0.0376	0.01	0.3358	2	mirSVR,RNA22	0	2	PITA, RNA22	0
HCP5	CCL5	hsa-mir-142	0	0	1	0	0.5832	0.4386	0.1446	0.6133	0.553	0.0603	0.7289	0.5103	0.2186	0.5969	0.4852	0.1117	0	0	0	0.0022	0	0.0491	0.002	0.0097	2	mirSVR,RNA22	0	3	miRcode, PITA, RNA22	0
HCP5	CCND2	hsa-mir-142	0	0	1	0	0.237	0.1553	0.0817	0.3477	0.2678	0.08	0.556	0.2657	0.2903	0.3638	0.2442	0.1196	0.001	0.03	0.005	0.1586	0	0.2331	0.107	0.2594	2	mirSVR,RNA22	0	3	mirSVR, PITA, RNA22	0
HCP5	CCR1	hsa-mir-142	0	0	1	0	0.435	0.2804	0.1546	0.5062	0.402	0.1043	0.5278	0.2777	0.2502	0.5422	0.4257	0.1165	0	0.0031	0	0.0081	0	0.1015	0.011	0.2265	2	mirSVR,RNA22	0	1	mirSVR	0
HCP5	CCR2	hsa-mir-142	0	0	1	0	0.455	0.2848	0.1702	0.4699	0.34	0.1298	0.6239	0.2862	0.3377	0.5306	0.3831	0.1475	0	0.0008	0	0.0271	0	0.1083	0.006	0.251	2	mirSVR,RNA22	0	2	mirSVR, PITA	0
HCP5	CD14	hsa-mir-142	0	0	1	0	0.2485	0.1294	0.1191	0.3418	0.2329	0.109	0.5488	0.3311	0.2178	0.4371	0.3106	0.1264	0.001	0.0229	0.008	0.2689	0	0.1332	0.055	0.2345	2	mirSVR,RNA22	0	2	mirSVR, PITA	0
HCP5	CD200R1	hsa-mir-142	0	0	1	0	0.4286	0.27	0.1586	0.4101	0.2668	0.1434	0.6109	0.2881	0.3228	0.4613	0.2711	0.1902	0	0.001	0	0.1915	0	0.1987	0.023	0.2555	2	mirSVR,RNA22	0	5	TargetScan, miRcode, mirSVR, PITA, RNA22	0
HCP5	CD226	hsa-mir-142	0	0	1	0	0.4838	0.3328	0.151	0.5348	0.435	0.0998	0.6719	0.3943	0.2776	0.4546	0.2671	0.1876	0	0.0004	0	0.009	0	0.0745	0.012	0.2052	2	mirSVR,RNA22	0	2	PITA, RNA22	0
HCP5	CD244	hsa-mir-142	0	0	1	0	0.4735	0.3054	0.1681	0.4969	0.3852	0.1117	0.6583	0.3676	0.2907	0.5364	0.3903	0.1461	0	0.0009	0	0.0708	0	0.2973	0.002	0.0603	2	mirSVR,RNA22	0	3	mirSVR, PITA, RNA22	0
HCP5	CD27	hsa-mir-142	0	0	1	0	0.4739	0.2987	0.1752	0.499	0.384	0.115	0.6183	0.2538	0.3645	0.496	0.3253	0.1707	0	0.0001	0	0.0079	0	0.3343	0.013	0.2979	2	mirSVR,RNA22	0	4	TargetScan, mirSVR, PITA, RNA22	0
HCP5	CD28	hsa-mir-142	0	0	1	0	0.4406	0.266	0.1746	0.3046	0.1466	0.158	0.6121	0.2626	0.3494	0.3777	0.1442	0.2335	0	0.0053	0.014	0.8066	0	0.2383	0.021	0.1756	2	mirSVR,RNA22	0	2	mirSVR, PITA	0
HCP5	CD2	hsa-mir-142	0	0	1	0	0.5999	0.4622	0.1377	0.586	0.5225	0.0635	0.6841	0.3879	0.2962	0.5696	0.4451	0.1245	0	0	0	0.0004	0	0.1465	0.002	0.0335	2	mirSVR,RNA22	0	1	RNA22	0
HCP5	CD300C	hsa-mir-142	0	0	1	0	0.279	0.1249	0.1542	0.3821	0.2736	0.1085	0.5621	0.2577	0.3044	0.1686	0.0181	0.1504	0	0.028	0.005	0.1669	0	0.2561	0.113	0.1702	2	mirSVR,RNA22	0	3	mirSVR, PITA, RNA22	0
HCP5	CD300LF	hsa-mir-142	0	0	1	0	0.4425	0.2667	0.1758	0.4303	0.2952	0.1351	0.5896	0.2521	0.3376	0.4821	0.3207	0.1614	0	0.0004	0	0.1585	0	0.1776	0.011	0.2501	2	mirSVR,RNA22	0	2	mirSVR, RNA22	0
HCP5	CD33	hsa-mir-142	0	0	1	0	0.2461	0.0877	0.1583	0.3315	0.2101	0.1214	0.5984	0.2984	0.3	0.4654	0.3157	0.1497	0.003	0.0775	0.047	0.6547	0	0.1244	0.009	0.1261	2	mirSVR,RNA22	0	2	mirSVR, RNA22	0
HCP5	CD37	hsa-mir-142	1	0	1	0	0.3979	0.1906	0.2073	0.5008	0.3863	0.1144	0.6189	0.2665	0.3524	0.4601	0.2729	0.1872	0	0.0016	0	0.0043	0	0.2591	0.014	0.423	2	mirSVR,RNA22	0	4	miRcode, mirSVR, PITA, RNA22	0
HCP5	CD38	hsa-mir-142	0	0	1	0	0.4923	0.3407	0.1516	0.5267	0.4244	0.1023	0.6704	0.3907	0.2797	0.5549	0.4197	0.1353	0	0.0003	0	0.0241	0	0.2439	0.01	0.1502	2	mirSVR,RNA22	0	1	RNA22	0
HCP5	CD3D	hsa-mir-142	0	0	1	0	0.5625	0.4062	0.1563	0.5591	0.4797	0.0794	0.6514	0.3121	0.3393	0.5435	0.4064	0.1371	0	0	0	0.0009	0	0.256	0.007	0.0776	2	mirSVR,RNA22	0	1	RNA22	0
HCP5	CD3E	hsa-mir-142	0	0	1	0	0.5537	0.3911	0.1625	0.5482	0.4624	0.0858	0.6434	0.2938	0.3496	0.5318	0.3849	0.147	0	0	0	0.0005	0	0.2914	0.006	0.2392	2	mirSVR,RNA22	0	2	mirSVR, RNA22	0
HCP5	CD3G	hsa-mir-142	0	0	1	0	0.5589	0.4064	0.1525	0.5127	0.4036	0.1091	0.6872	0.4046	0.2826	0.4616	0.2583	0.2033	0	0	0	0.0262	0	0.1473	0.02	0.1066	2	mirSVR,RNA22	0	1	miRcode	0
HCP5	CD40LG	hsa-mir-142	0	0	1	0	0.4562	0.2704	0.1858	0.4884	0.3681	0.1203	0.5948	0.2307	0.3641	0.55	0.4266	0.1234	0	0.004	0	0.0994	0	0.2775	0.004	0.1428	2	mirSVR,RNA22	0	1	PITA	0
HCP5	CD48	hsa-mir-142	0	0	1	0	0.4895	0.3059	0.1836	0.5158	0.4086	0.1072	0.6788	0.3866	0.2922	0.5438	0.4026	0.1412	0	0.0002	0	0.0054	0	0.1074	0.006	0.2113	2	mirSVR,RNA22	0	1	mirSVR	0
HCP5	CD4	hsa-mir-142	0	0	1	0	0.4739	0.2941	0.1797	0.4752	0.3507	0.1245	0.6824	0.4015	0.2809	0.4705	0.2832	0.1873	0	0.0002	0	0.0488	0	0.121	0.006	0.1519	2	mirSVR,RNA22	0	2	mirSVR, PITA	0
HCP5	CD53	hsa-mir-142	0	0	1	0	0.4785	0.2948	0.1837	0.5076	0.3964	0.1113	0.6864	0.4061	0.2803	0.5297	0.3789	0.1508	0	0.0008	0	0.0369	0	0.1682	0.009	0.1342	2	mirSVR,RNA22	0	1	RNA22	0
HCP5	CD5	hsa-mir-142	0	0	1	0	0.5371	0.3637	0.1734	0.5503	0.463	0.0873	0.6388	0.2786	0.3602	0.5068	0.3395	0.1673	0	0	0	0.0013	0	0.2509	0.011	0.3015	2	mirSVR,RNA22	0	5	TargetScan, miRcode, mirSVR, PITA, RNA22	0
HCP5	CD69	hsa-mir-142	0	0	1	0	0.4692	0.3222	0.1471	0.4817	0.3717	0.11	0.6408	0.3244	0.3164	0.571	0.446	0.125	0	0.0014	0	0.0071	0	0.2034	0.003	0.1357	2	mirSVR,RNA22	0	3	mirSVR, PITA, RNA22	0
HCP5	CD6	hsa-mir-142	0	0	1	0	0.5382	0.3682	0.1699	0.506	0.3952	0.1109	0.5969	0.2507	0.3462	0.4802	0.29	0.1901	0	0	0	0.0378	0	0.3923	0.035	0.2309	2	mirSVR,RNA22	0	3	miRcode, mirSVR, RNA22	0
HCP5	CD72	hsa-mir-142	0	0	1	0	0.4407	0.2725	0.1683	0.4922	0.3775	0.1147	0.5495	0.2392	0.3102	0.455	0.2973	0.1577	0	0.002	0	0.0097	0	0.3664	0.034	0.3359	2	mirSVR,RNA22	0	1	RNA22	0
HCP5	CD7	hsa-mir-142	0	0	1	0	0.5607	0.4078	0.1529	0.5697	0.4856	0.0841	0.6084	0.3021	0.3063	0.5325	0.3854	0.1471	0	0	0	0	0	0.177	0.003	0.1366	2	mirSVR,RNA22	0	3	mirSVR, PITA, RNA22	0
HCP5	CD80	hsa-mir-142	0	0	1	0	0.5115	0.39	0.1214	0.5675	0.484	0.0834	0.6697	0.4315	0.2382	0.4914	0.4007	0.0907	0	0	0	0.003	0	0.0753	0.022	0.1768	2	mirSVR,RNA22	0	5	TargetScan, miRcode, mirSVR, PITA, RNA22	0
HCP5	CD84	hsa-mir-142	0	0	1	0	0.3651	0.1998	0.1653	0.378	0.2406	0.1374	0.5784	0.2992	0.2792	0.3801	0.1769	0.2032	0	0.0334	0	0.1731	0	0.1886	0.03	0.3371	2	mirSVR,RNA22	0	2	PITA, RNA22	0
HCP5	CD86	hsa-mir-142	0	0	1	0	0.4239	0.2439	0.18	0.4999	0.3917	0.1082	0.6658	0.3966	0.2692	0.4695	0.3042	0.1653	0	0.0087	0	0.0249	0	0.0374	0.014	0.3932	2	mirSVR,RNA22	0	4	TargetScan, miRcode, mirSVR, PITA	0
HCP5	CD8A	hsa-mir-142	0	0	1	0	0.5371	0.3716	0.1655	0.5367	0.4376	0.099	0.6744	0.3829	0.2915	0.5132	0.3531	0.1602	0	0	0	0.0139	0	0.1951	0.013	0.2262	2	mirSVR,RNA22	0	2	PITA, RNA22	0
HCP5	CD8B	hsa-mir-142	0	0	1	0	0.4912	0.3268	0.1643	0.4585	0.3354	0.1231	0.5758	0.365	0.2108	0.4411	0.2481	0.193	0	0	0	0.0357	0	0.0325	0.053	0.3469	2	mirSVR,RNA22	0	3	mirSVR, PITA, RNA22	0
HCP5	CD96	hsa-mir-142	0	0	1	0	0.5765	0.4267	0.1497	0.5815	0.5088	0.0728	0.6026	0.2414	0.3612	0.5498	0.4173	0.1324	0	0	0	0.0198	0	0.3623	0.004	0.0223	2	mirSVR,RNA22	0	1	RNA22	0
HCP5	CD97	hsa-mir-142	0	0	1	0	0.4087	0.3088	0.0999	0.3644	0.2599	0.1046	0.6345	0.3811	0.2534	0.2248	0.0398	0.1849	0	0.0017	0.006	0.2262	0	0.1445	0.157	0.5138	2	mirSVR,RNA22	0	2	mirSVR, RNA22	0
HCP5	CEACAM21	hsa-mir-142	0	0	1	0	0.2742	0.1162	0.1579	0.2864	0.1454	0.141	0.5853	0.2855	0.2998	0.2149	0.0801	0.1349	0	0.1991	0	0.3379	0	0.3308	0.308	0.5385	2	mirSVR,RNA22	0	3	mirSVR, PITA, RNA22	0
HCP5	CECR1	hsa-mir-142	0	0	1	0	0.456	0.3051	0.1508	0.4122	0.3109	0.1013	0.6263	0.3618	0.2646	0.4615	0.2673	0.1942	0	0	0	0.0329	0	0.0721	0.013	0.3336	2	mirSVR,RNA22	0	2	mirSVR, PITA	0
HCP5	CERKL	hsa-mir-142	0	0	1	0	0.3715	0.2568	0.1147	0.2111	0.1239	0.0871	0.5609	0.2753	0.2856	0.4019	0.2304	0.1716	0	0.0063	0.228	0.7519	0	0.1031	0.028	0.3119	2	mirSVR,RNA22	0	1	RNA22	0
HCP5	CFB	hsa-mir-142	0	0	1	0	0.2062	0.1887	0.0175	0.3238	0.334	-0.0103	0.5944	0.3941	0.2002	0.4041	0.4422	-0.0381	0.012	0.0654	0.02	0.011	0	0.0209	0.073	0.1133	2	mirSVR,RNA22	0	2	miRcode, PITA	0
HCP5	CLIC2	hsa-mir-142	0	0	1	0	0.3456	0.1957	0.1499	0.4188	0.2822	0.1365	0.562	0.2713	0.2907	0.4421	0.2334	0.2087	0.001	0.0406	0.001	0.1851	0	0.1423	0.01	0.1855	2	mirSVR,RNA22	0	2	miRcode, RNA22	0
HCP5	CMKLR1	hsa-mir-142	0	0	1	0	0.2198	0.0867	0.1332	0.3234	0.1607	0.1627	0.6096	0.3016	0.308	0.4069	0.1773	0.2296	0	0.1614	0.007	0.5098	0	0.43	0.091	0.5842	2	mirSVR,RNA22	0	2	mirSVR, PITA	0
HCP5	CORO1A	hsa-mir-142	0	0	1	0	0.4695	0.2865	0.183	0.5323	0.4318	0.1005	0.6272	0.2924	0.3348	0.5192	0.3645	0.1547	0	0	0	0.0018	0	0.3506	0.014	0.2125	2	mirSVR,RNA22	0	4	TargetScan, miRcode, mirSVR, PITA	0
HCP5	CRTAM	hsa-mir-142	0	0	1	0	0.4611	0.2829	0.1783	0.5219	0.4175	0.1044	0.6538	0.3301	0.3237	0.4173	0.1917	0.2256	0	0.0017	0	0.0275	0	0.2596	0.033	0.2269	2	mirSVR,RNA22	0	4	TargetScan, mirSVR, PITA, RNA22	0
HCP5	CSF1R	hsa-mir-142	0	0	1	0	0.3093	0.168	0.1414	0.3607	0.2425	0.1182	0.6007	0.3078	0.2929	0.4086	0.2379	0.1707	0	0.0002	0.016	0.4048	0	0.1546	0.034	0.2353	2	mirSVR,RNA22	0	3	TargetScan, mirSVR, RNA22	0
HCP5	CSF2RA	hsa-mir-142	0	0	1	0	0.4547	0.305	0.1497	0.3208	0.181	0.1398	0.6078	0.405	0.2029	0.451	0.2428	0.2081	0	0	0.012	0.4396	0	0.013	0.012	0.0999	2	mirSVR,RNA22	0	3	TargetScan, mirSVR, RNA22	0
HCP5	CSF2RB	hsa-mir-142	0	0	1	0	0.4118	0.2404	0.1714	0.441	0.3078	0.1333	0.6232	0.3148	0.3084	0.4625	0.2616	0.2009	0	0	0	0.1119	0	0.1162	0.013	0.5163	2	mirSVR,RNA22	0	2	PITA, RNA22	0
HCP5	CTLA4	hsa-mir-142	0	0	1	0	0.5782	0.4326	0.1456	0.5811	0.5027	0.0784	0.6392	0.3145	0.3248	0.5279	0.3789	0.1489	0	0	0	0	0	0.2525	0	0.0219	2	mirSVR,RNA22	0	1	RNA22	0
HCP5	CTSW	hsa-mir-142	0	0	1	0	0.5164	0.3547	0.1617	0.5314	0.4322	0.0992	0.6542	0.4064	0.2478	0.5015	0.3435	0.158	0	0	0	0.0232	0	0.0938	0.009	0.2744	2	mirSVR,RNA22	0	3	TargetScan, mirSVR, PITA	0
HCP5	CXCL13	hsa-mir-142	0	0	1	0	0.3957	0.2384	0.1574	0.5086	0.4066	0.102	0.5941	0.2919	0.3022	0.4567	0.2769	0.1797	0.172	0.3093	0.043	0.3096	0	0.4569	0.012	0.2666	2	mirSVR,RNA22	0	4	TargetScan, miRcode, mirSVR, PITA	0
HCP5	CXCL9	hsa-mir-142	0	0	1	0	0.59	0.4503	0.1398	0.5485	0.4561	0.0924	0.705	0.4676	0.2374	0.5282	0.3764	0.1518	0	0	0	0.0325	0	0.0452	0.006	0.1477	2	mirSVR,RNA22	0	1	RNA22	0
HCP5	CXCR3	hsa-mir-142	0	0	1	0	0.5564	0.3983	0.1581	0.5516	0.466	0.0856	0.6717	0.3623	0.3094	0.5144	0.3577	0.1567	0	0	0	0.0006	0	0.258	0.011	0.3646	2	mirSVR,RNA22	0	1	RNA22	0
HCP5	CXCR6	hsa-mir-142	0	0	1	0	0.5827	0.4412	0.1415	0.5664	0.4825	0.0839	0.6868	0.3999	0.2869	0.5565	0.4266	0.1299	0	0	0	0.0078	0	0.1838	0.002	0.0496	2	mirSVR,RNA22	0	4	TargetScan, mirSVR, PITA, RNA22	0
HCP5	CXorf21	hsa-mir-142	0	0	1	0	0.4015	0.2136	0.1879	0.4777	0.3673	0.1104	0.6514	0.3532	0.2982	0.4914	0.3265	0.1649	0	0.0004	0.002	0.0404	0	0.0414	0.01	0.303	2	mirSVR,RNA22	0	3	mirSVR, PITA, RNA22	0
HCP5	CYBB	hsa-mir-142	0	0	1	0	0.4422	0.2857	0.1565	0.4299	0.298	0.1319	0.64	0.3646	0.2754	0.4433	0.2436	0.1997	0	0.0002	0	0.1686	0	0.1514	0.015	0.231	2	mirSVR,RNA22	0	1	mirSVR	0
HCP5	CYSLTR1	hsa-mir-142	0	0	1	0	0.24	0.1663	0.0736	0.3282	0.2664	0.0618	0.5933	0.2932	0.3001	0.1927	0.1177	0.075	0.029	0.4046	0.014	0.1409	0	0.0753	0.179	0.263	2	mirSVR,RNA22	0	3	mirSVR, PITA, RNA22	0
HCP5	CYSLTR2	hsa-mir-142	0	0	1	0	0.3336	0.2613	0.0723	0.3345	0.256	0.0784	0.5243	0.2315	0.2928	0.304	0.1454	0.1586	0	0.0006	0	0.1122	0	0.2117	0.125	0.5642	2	mirSVR,RNA22	0	3	mirSVR, PITA, RNA22	0
HCP5	CYTH4	hsa-mir-142	0	0	1	0	0.3976	0.2282	0.1694	0.43	0.3008	0.1292	0.692	0.4303	0.2617	0.531	0.3891	0.1419	0	0.0013	0.002	0.1078	0	0.1193	0.029	0.192	2	mirSVR,RNA22	0	4	TargetScan, miRcode, mirSVR, PITA	0
HCP5	CYTIP	hsa-mir-142	0	0	1	0	0.5225	0.3765	0.146	0.539	0.4424	0.0966	0.6798	0.3924	0.2874	0.4596	0.2716	0.188	0	0.0006	0	0.0003	0	0.0848	0.027	0.5322	2	mirSVR,RNA22	0	3	TargetScan, miRcode, RNA22	0
HCP5	DEF6	hsa-mir-142	0	0	1	0	0.3716	0.2736	0.098	0.31	0.2087	0.1013	0.5265	0.2692	0.2573	0.3813	0.2045	0.1768	0.001	0.0069	0	0.1874	0	0.083	0.035	0.3016	2	mirSVR,RNA22	0	4	miRcode, mirSVR, PITA, RNA22	1
HCP5	DOCK10	hsa-mir-142	0	0	1	0	0.3572	0.2274	0.1298	0.294	0.1958	0.0982	0.6473	0.3878	0.2594	0.4731	0.3153	0.1578	0	0.0104	0.013	0.2522	0	0.069	0.004	0.2146	2	mirSVR,RNA22	0	4	miRcode, mirSVR, PITA, RNA22	0
HCP5	DOCK2	hsa-mir-142	0	0	1	0	0.4621	0.2867	0.1754	0.4765	0.3559	0.1207	0.6121	0.2807	0.3314	0.4729	0.2918	0.1811	0	0	0	0.0539	0	0.1867	0.007	0.125	2	mirSVR,RNA22	0	5	TargetScan, miRcode, mirSVR, PITA, RNA22	0
HCP5	DOCK8	hsa-mir-142	0	0	1	0	0.3902	0.2624	0.1278	0.4571	0.3518	0.1053	0.7319	0.5262	0.2057	0.3909	0.17	0.2209	0	0.0917	0	0.028	0	0.0299	0.041	0.504	2	mirSVR,RNA22	0	2	mirSVR, RNA22	0
HCP5	DOK3	hsa-mir-142	0	0	1	0	0.286	0.1107	0.1753	0.4826	0.3965	0.0861	0.6335	0.3403	0.2932	0.4757	0.3548	0.1209	0	0.0156	0	0.0023	0	0.141	0.017	0.1486	2	mirSVR,RNA22	0	5	TargetScan, miRcode, mirSVR, PITA, RNA22	0
HCP5	DPYD	hsa-mir-142	0	0	1	0	0.2702	0.18	0.0902	0.3695	0.2671	0.1024	0.5902	0.3299	0.2603	0.5847	0.4893	0.0953	0	0.0033	0.003	0.0738	0	0.024	0	0.0078	2	mirSVR,RNA22	0	4	TargetScan, miRcode, mirSVR, RNA22	0
HCP5	EMB	hsa-mir-142	0	0	1	0	0.3793	0.3041	0.0752	0.1839	0.173	0.0109	0.576	0.3407	0.2354	0.2861	0.181	0.1051	0	0.0006	0.046	0.0882	0	0.174	0.144	0.3738	2	mirSVR,RNA22	0	2	PITA, RNA22	0
HCP5	EMR1	hsa-mir-142	0	0	1	0	0.2684	0.1514	0.117	0.4374	0.3601	0.0773	0.6267	0.418	0.2087	0.2334	0.1259	0.1075	0	0.0006	0	0.0174	0	0.0929	0.118	0.2573	2	mirSVR,RNA22	0	1	miRcode	0
HCP5	EOMES	hsa-mir-142	0	0	1	0	0.5037	0.3274	0.1762	0.4708	0.3414	0.1294	0.635	0.3104	0.3246	0.4481	0.2491	0.1991	0	0.0001	0	0.043	0	0.2515	0.035	0.3291	2	mirSVR,RNA22	0	4	TargetScan, mirSVR, PITA, RNA22	0
HCP5	EVI2A	hsa-mir-142	0	0	1	0	0.3736	0.2224	0.1512	0.3949	0.2649	0.13	0.5863	0.2644	0.3218	0.2786	0.0714	0.2072	0	0.0087	0	0.2121	0	0.1273	0.118	0.5293	2	mirSVR,RNA22	0	3	TargetScan, mirSVR, PITA	1
HCP5	EVI2B	hsa-mir-142	0	0	1	0	0.4751	0.2992	0.176	0.4695	0.3429	0.1265	0.6394	0.3094	0.3301	0.4679	0.2793	0.1886	0	0	0	0.0694	0	0.1878	0.013	0.3254	2	mirSVR,RNA22	0	3	miRcode, mirSVR, RNA22	0
HCP5	FAIM3	hsa-mir-142	0	0	1	0	0.2744	0.1406	0.1338	0.2094	0.1444	0.0649	0.5671	0.26	0.3071	0.5389	0.4261	0.1128	0.002	0.1713	0.012	0.193	0	0.1912	0	0.145	2	mirSVR,RNA22	0	2	mirSVR, PITA	0
HCP5	FAM26F	hsa-mir-142	0	0	1	0	0.5188	0.3638	0.155	0.553	0.4609	0.0922	0.6376	0.3695	0.2681	0.4566	0.2858	0.1708	0	0.0001	0	0.0066	0	0.019	0.011	0.1303	2	mirSVR,RNA22	0	3	mirSVR, PITA, RNA22	0
HCP5	FAM65B	hsa-mir-142	0	0	1	0	0.331	0.1887	0.1423	0.479	0.3924	0.0866	0.5775	0.2937	0.2837	0.3538	0.1445	0.2093	0	0.0454	0	0.01	0	0.1368	0.178	0.4082	2	mirSVR,RNA22	0	3	miRcode, mirSVR, RNA22	0
HCP5	FASLG	hsa-mir-142	0	0	1	0	0.5296	0.3691	0.1605	0.51	0.3997	0.1103	0.6957	0.4292	0.2664	0.5689	0.4425	0.1264	0	0	0	0.026	0	0.0872	0.001	0.0306	2	mirSVR,RNA22	0	1	PITA	0
HCP5	FCGR1A	hsa-mir-142	0	0	1	0	0.3121	0.1888	0.1233	0.4031	0.2944	0.1087	0.5937	0.3405	0.2532	0.4197	0.3018	0.118	0	0.025	0.002	0.0868	0	0.1059	0.052	0.4592	2	mirSVR,RNA22	0	1	mirSVR	0
HCP5	FCGR1C	hsa-mir-142	0	0	1	0	0.3066	0.1926	0.1141	0.3982	0.2867	0.1115	0.5786	0.3152	0.2634	0.5009	0.4073	0.0936	0	0.0201	0.004	0.1589	0	0.0893	0.018	0.2591	2	mirSVR,RNA22	0	1	RNA22	0
HCP5	FCGR3A	hsa-mir-142	0	0	1	0	0.3435	0.219	0.1245	0.4108	0.3019	0.1089	0.5259	0.2835	0.2423	0.3389	0.2232	0.1157	0	0.0025	0	0.0668	0	0.1598	0.15	0.5555	2	mirSVR,RNA22	0	3	miRcode, mirSVR, RNA22	0
HCP5	FCRL3	hsa-mir-142	0	0	1	0	0.4432	0.244	0.1993	0.5216	0.4166	0.105	0.5955	0.2443	0.3512	0.5289	0.3784	0.1506	0	0.0181	0	0.0106	0	0.3637	0.018	0.0349	2	mirSVR,RNA22	0	2	PITA, RNA22	0
HCP5	FCRL6	hsa-mir-142	0	0	1	0	0.4559	0.2724	0.1835	0.4988	0.3865	0.1123	0.5916	0.3201	0.2715	0.4298	0.2299	0.1998	0	0.0174	0	0.0544	0	0.3131	0.047	0.2215	2	mirSVR,RNA22	0	1	mirSVR	0
HCP5	FERMT3	hsa-mir-142	0	0	1	0	0.437	0.2537	0.1833	0.4883	0.3709	0.1173	0.6622	0.3597	0.3025	0.5077	0.3493	0.1584	0	0.0004	0.001	0.0483	0	0.1417	0.023	0.2201	2	mirSVR,RNA22	0	3	mirSVR, PITA, RNA22	0
HCP5	FGD2	hsa-mir-142	0	0	1	0	0.4898	0.3222	0.1676	0.5479	0.4531	0.0948	0.6651	0.3812	0.2839	0.5523	0.4155	0.1368	0	0.0001	0	0.0193	0	0.3027	0.008	0.0529	2	mirSVR,RNA22	0	5	TargetScan, miRcode, mirSVR, PITA, RNA22	0
HCP5	FGL2	hsa-mir-142	0	0	1	0	0.4081	0.2624	0.1457	0.4551	0.3283	0.1268	0.6856	0.4297	0.2559	0.4417	0.2354	0.2063	0	0.0021	0.001	0.1353	0	0.0394	0.017	0.4571	2	mirSVR,RNA22	0	3	mirSVR, PITA, RNA22	0
HCP5	FLVCR2	hsa-mir-142	0	0	1	0	0.2744	0.1152	0.1592	0.4059	0.3168	0.0892	0.5118	0.2847	0.2271	0.4181	0.2529	0.1652	0.017	0.6621	0.001	0.0928	0	0.1127	0.077	0.4806	2	mirSVR,RNA22	0	2	mirSVR, RNA22	0
HCP5	FMNL1	hsa-mir-142	0	0	1	0	0.4639	0.2861	0.1778	0.4861	0.3749	0.1112	0.6802	0.4271	0.2532	0.4843	0.3189	0.1653	0	0	0	0.0045	0	0.026	0.008	0.1655	2	mirSVR,RNA22	0	4	TargetScan, mirSVR, PITA, RNA22	0
HCP5	FNBP1	hsa-mir-142	0	0	1	0	0.2621	0.1347	0.1274	0.2638	0.1824	0.0814	0.5081	0.2468	0.2614	0.2929	0.0276	0.2653	0.001	0.0562	0.048	0.3906	0	0.0345	0.102	0.371	2	mirSVR,RNA22	0	1	RNA22	0
HCP5	FOXP3	hsa-mir-142	0	0	1	0	0.5854	0.4504	0.135	0.5565	0.4671	0.0894	0.6362	0.3067	0.3295	0.3759	0.1736	0.2024	0	0	0	0	0	0.0578	0.01	0.134	2	mirSVR,RNA22	0	3	TargetScan, mirSVR, PITA	0
HCP5	FPR3	hsa-mir-142	0	0	1	0	0.3805	0.2095	0.171	0.4567	0.3394	0.1172	0.5837	0.3186	0.265	0.3573	0.1847	0.1726	0	0.0324	0	0.0357	0	0.0578	0.136	0.5831	2	mirSVR,RNA22	0	5	TargetScan, miRcode, mirSVR, PITA, RNA22	0
HCP5	FYB	hsa-mir-142	0	0	1	0	0.5115	0.3491	0.1624	0.5174	0.4103	0.1071	0.7156	0.4804	0.2351	0.4858	0.3105	0.1753	0	0	0	0.0207	0	0.0537	0.005	0.2671	2	mirSVR,RNA22	0	5	TargetScan, miRcode, mirSVR, PITA, RNA22	0
HCP5	GAB3	hsa-mir-142	0	0	1	0	0.4111	0.2293	0.1818	0.4694	0.3483	0.1211	0.6507	0.3576	0.2931	0.4707	0.2935	0.1772	0	0.005	0	0.1397	0	0.2231	0.015	0.4028	2	mirSVR,RNA22	0	2	PITA, RNA22	0
HCP5	GALM	hsa-mir-142	0	0	1	0	0.2222	0.1168	0.1054	0.2019	0.1028	0.0991	0.605	0.338	0.267	0.2556	0.0957	0.1599	0.001	0.2247	0.251	0.5673	0	0.0286	0.302	0.4326	2	mirSVR,RNA22	0	3	TargetScan, miRcode, RNA22	0
HCP5	GBP2	hsa-mir-142	0	0	1	0	0.3099	0.2001	0.1098	0.5786	0.5098	0.0689	0.6646	0.4641	0.2006	0.7124	0.6473	0.0651	0	0.0944	0	0.0098	0	0.0205	0	0.0013	2	mirSVR,RNA22	0	4	TargetScan, mirSVR, PITA, RNA22	0
HCP5	GBP5	hsa-mir-142	0	0	1	0	0.5851	0.45	0.1351	0.5818	0.5009	0.0809	0.721	0.4907	0.2303	0.6433	0.559	0.0843	0	0	0	0.0068	0	0.0471	0	0.0039	2	mirSVR,RNA22	0	3	mirSVR, PITA, RNA22	0
HCP5	GCET2	hsa-mir-142	0	0	1	0	0.2256	0.1505	0.075	0.1048	0.1254	-0.0207	0.6177	0.3493	0.2684	0.4494	0.3072	0.1422	0.01	0.0783	0.439	0.5236	0	0.1712	0.022	0.2768	2	mirSVR,RNA22	0	4	TargetScan, miRcode, mirSVR, PITA	1
HCP5	GFI1	hsa-mir-142	0	0	1	0	0.5206	0.3692	0.1514	0.5518	0.4586	0.0932	0.6152	0.3545	0.2606	0.5314	0.3853	0.1461	0	0.0003	0	0.0034	0	0.1524	0.009	0.0425	2	mirSVR,RNA22	0	1	TargetScan	0
HCP5	GIMAP4	hsa-mir-142	0	0	1	0	0.4355	0.2782	0.1573	0.4538	0.3255	0.1283	0.624	0.2984	0.3256	0.4903	0.3175	0.1728	0	0.004	0	0.0171	0	0.2717	0.01	0.2188	2	mirSVR,RNA22	0	3	miRcode, PITA, RNA22	0
HCP5	GIMAP5	hsa-mir-142	0	0	1	0	0.3806	0.2247	0.1559	0.4379	0.3048	0.1331	0.6353	0.3164	0.319	0.5879	0.4832	0.1047	0	0.1587	0	0.0051	0	0.3805	0.008	0.158	2	mirSVR,RNA22	0	2	PITA, RNA22	0
HCP5	GIMAP6	hsa-mir-142	0	0	1	0	0.3334	0.2029	0.1305	0.3549	0.2232	0.1317	0.5837	0.2811	0.3026	0.4357	0.2448	0.1909	0	0.0087	0.002	0.1527	0	0.2653	0.015	0.3153	2	mirSVR,RNA22	0	2	mirSVR, PITA	0
HCP5	GIMAP7	hsa-mir-142	0	0	1	0	0.3577	0.1949	0.1628	0.394	0.2505	0.1435	0.5997	0.2721	0.3276	0.5515	0.4178	0.1337	0	0.1076	0	0.0204	0	0.3467	0.007	0.189	2	mirSVR,RNA22	0	1	PITA	0
HCP5	GIMAP8	hsa-mir-142	0	0	1	0	0.2766	0.1527	0.1239	0.3141	0.1786	0.1356	0.5425	0.2449	0.2976	0.4191	0.2038	0.2153	0.002	0.1376	0.004	0.2968	0	0.3683	0.032	0.5873	2	mirSVR,RNA22	0	1	RNA22	0
HCP5	GMIP	hsa-mir-142	0	0	1	0	0.4217	0.3134	0.1083	0.3325	0.2738	0.0588	0.5211	0.2936	0.2275	0.2598	0.1317	0.128	0	0	0.001	0.0034	0	0.1317	0.114	0.4343	2	mirSVR,RNA22	0	1	RNA22	0
HCP5	GNGT2	hsa-mir-142	0	0	1	0	0.4595	0.3092	0.1503	0.4336	0.3071	0.1265	0.6133	0.2711	0.3423	0.6205	0.5182	0.1023	0	0	0	0.0525	0	0.372	0.001	0.0681	2	mirSVR,RNA22	0	1	RNA22	0
HCP5	GNLY	hsa-mir-142	0	0	1	0	0.522	0.3818	0.1402	0.5646	0.4775	0.0871	0.6635	0.3955	0.268	0.621	0.519	0.1019	0	0	0	0.0397	0	0.0247	0.001	0.091	2	mirSVR,RNA22	0	2	mirSVR, RNA22	0
HCP5	GP1BA	hsa-mir-142	0	0	1	0	0.297	0.1316	0.1654	0.2274	0.1436	0.0838	0.5007	0.2559	0.2448	0.4122	0.2133	0.1989	0	0.2246	0.001	0.3086	0	0.1807	0.075	0.5837	2	mirSVR,RNA22	0	2	PITA, RNA22	0
HCP5	GPR114	hsa-mir-142	0	0	1	0	0.427	0.2993	0.1277	0.49	0.3865	0.1034	0.7193	0.501	0.2183	0.4785	0.3137	0.1648	0	0.0023	0	0.0227	0	0.012	0.061	0.439	2	mirSVR,RNA22	0	4	TargetScan, mirSVR, PITA, RNA22	0
HCP5	GPR132	hsa-mir-142	0	0	1	0	0.3577	0.2462	0.1116	0.3105	0.1729	0.1376	0.6884	0.4772	0.2112	0.3555	0.1366	0.2189	0	0.0009	0.019	0.5586	0	0.0428	0.009	0.2052	2	mirSVR,RNA22	0	1	TargetScan	0
HCP5	GPR141	hsa-mir-142	0	0	1	0	0.2702	0.2121	0.0581	0.3415	0.237	0.1045	0.5768	0.3183	0.2585	0.4414	0.3102	0.1313	0	0.0021	0.003	0.2189	0	0.1247	0.009	0.1307	2	mirSVR,RNA22	0	3	mirSVR, PITA, RNA22	0
HCP5	GPR171	hsa-mir-142	0	0	1	0	0.5043	0.3314	0.1729	0.5456	0.4513	0.0944	0.6763	0.3882	0.2881	0.5338	0.3881	0.1457	0	0.0061	0	0.0124	0	0.3766	0.007	0.1074	2	mirSVR,RNA22	0	2	TargetScan, RNA22	0
HCP5	GPR174	hsa-mir-142	0	0	1	0	0.5116	0.3496	0.162	0.4852	0.3629	0.1222	0.6415	0.3207	0.3208	0.5074	0.341	0.1664	0	0	0	0.1708	0	0.2518	0.016	0.2322	2	mirSVR,RNA22	0	3	TargetScan, PITA, RNA22	0
HCP5	GPR183	hsa-mir-142	0	0	1	0	0.3893	0.1948	0.1945	0.3753	0.2406	0.1347	0.5617	0.244	0.3177	0.3956	0.1799	0.2157	0	0.1422	0.001	0.0738	0	0.1634	0.025	0.2472	2	mirSVR,RNA22	0	1	miRcode	0
HCP5	GPR18	hsa-mir-142	0	0	1	0	0.5113	0.3474	0.1638	0.5242	0.4211	0.1031	0.6633	0.3978	0.2655	0.5825	0.4674	0.1151	0	0.0001	0	0.0505	0	0.1876	0.004	0.0592	2	mirSVR,RNA22	0	2	miRcode, RNA22	0
HCP5	GPR84	hsa-mir-142	0	0	1	0	0.3297	0.1974	0.1323	0.4225	0.3439	0.0786	0.6056	0.3868	0.2187	0.5044	0.402	0.1024	0	0.0029	0	0.0216	0	0.0239	0.002	0.0577	2	mirSVR,RNA22	0	1	mirSVR	0
HCP5	GPSM3	hsa-mir-142	0	0	1	0	0.2843	0.1069	0.1774	0.4917	0.3872	0.1045	0.6398	0.3696	0.2701	0.3886	0.1993	0.1893	0.001	0.294	0	0.0026	0	0.1623	0.07	0.4848	2	mirSVR,RNA22	0	2	mirSVR, RNA22	0
HCP5	GRAP2	hsa-mir-142	0	0	1	0	0.4735	0.3369	0.1366	0.415	0.287	0.128	0.6253	0.3525	0.2729	0.5026	0.3439	0.1588	0	0	0	0.034	0	0.0745	0.015	0.0562	2	mirSVR,RNA22	0	2	miRcode, RNA22	0
HCP5	GZMB	hsa-mir-142	0	0	1	0	0.5531	0.4066	0.1465	0.572	0.4893	0.0827	0.6167	0.2925	0.3241	0.6184	0.5215	0.0969	0	0.0001	0	0.0189	0	0.1757	0.001	0.0242	2	mirSVR,RNA22	0	3	TargetScan, mirSVR, PITA	0
HCP5	GZMK	hsa-mir-142	0	0	1	0	0.4845	0.2946	0.1899	0.4574	0.3203	0.1372	0.597	0.2281	0.3689	0.4497	0.2398	0.2098	0	0.0003	0	0.0073	0	0.197	0.055	0.5161	2	mirSVR,RNA22	0	1	RNA22	0
HCP5	GZMM	hsa-mir-142	0	0	1	0	0.4218	0.2232	0.1986	0.5064	0.3944	0.1119	0.5804	0.2203	0.3601	0.3611	0.141	0.2201	0	0.0007	0	0.0048	0	0.3963	0.104	0.5229	2	mirSVR,RNA22	0	1	RNA22	0
HCP5	HAVCR2	hsa-mir-142	0	0	1	0	0.3271	0.1508	0.1763	0.4209	0.3049	0.116	0.6685	0.399	0.2695	0.4741	0.3285	0.1455	0	0.0425	0.001	0.0965	0	0.0347	0.03	0.3357	2	mirSVR,RNA22	0	2	miRcode, RNA22	0
HCP5	HCK	hsa-mir-142	0	0	1	0	0.3184	0.156	0.1625	0.3725	0.2216	0.1509	0.5578	0.2722	0.2857	0.3946	0.2029	0.1917	0	0.0236	0.005	0.3011	0	0.1062	0.052	0.4797	2	mirSVR,RNA22	0	1	RNA22	0
HCP5	HCLS1	hsa-mir-142	0	0	1	0	0.443	0.2616	0.1814	0.469	0.346	0.123	0.6294	0.3216	0.3078	0.5072	0.3426	0.1646	0	0.0001	0	0.0213	0	0.1394	0.007	0.0988	2	mirSVR,RNA22	0	1	RNA22	0
HCP5	HLA-DQB2	hsa-mir-142	0	0	1	0	0.3719	0.2277	0.1441	0.3715	0.2363	0.1353	0.5807	0.2742	0.3065	0.4732	0.3254	0.1479	0	0.0084	0.002	0.3275	0	0.1171	0.011	0.3281	2	mirSVR,RNA22	0	2	PITA, RNA22	0
HCP5	HSH2D	hsa-mir-142	0	0	1	0	0.2522	0.2253	0.0269	0.1965	0.207	-0.0105	0.6707	0.4134	0.2573	0.5339	0.4895	0.0444	0.011	0.0027	0.078	0.1162	0	0.0655	0.002	0.1123	2	mirSVR,RNA22	0	2	PITA, RNA22	0
HCP5	ICOS	hsa-mir-142	0	0	1	0	0.6179	0.491	0.1269	0.5985	0.531	0.0675	0.7009	0.4334	0.2675	0.5872	0.4703	0.1169	0	0	0	0.0001	0	0.0981	0.001	0.0248	2	mirSVR,RNA22	0	2	PITA, RNA22	0
HCP5	IFI30	hsa-mir-142	0	0	1	0	0.3275	0.1621	0.1654	0.4975	0.3909	0.1066	0.5914	0.3103	0.281	0.5614	0.4444	0.117	0	0.0491	0	0.0038	0	0.1478	0.003	0.0662	2	mirSVR,RNA22	0	2	mirSVR, PITA	0
HCP5	IGJ	hsa-mir-142	0	0	1	0	0.2012	0.1148	0.0864	0.3173	0.1558	0.1615	0.556	0.2377	0.3182	0.4237	0.2428	0.1809	0.099	0.2726	0.005	0.3855	0	0.1755	0.098	0.3896	2	mirSVR,RNA22	0	3	TargetScan, mirSVR, RNA22	0
HCP5	IGSF6	hsa-mir-142	0	0	1	0	0.395	0.2063	0.1887	0.3803	0.2219	0.1584	0.6355	0.3329	0.3026	0.4698	0.299	0.1708	0	0.1432	0	0.3685	0	0.1596	0.013	0.2785	2	mirSVR,RNA22	0	5	TargetScan, miRcode, mirSVR, PITA, RNA22	0
HCP5	IKZF1	hsa-mir-142	0	0	1	0	0.5136	0.3426	0.171	0.4824	0.3592	0.1232	0.6558	0.3499	0.3059	0.4924	0.3148	0.1776	0	0	0	0.0244	0	0.1241	0.01	0.1224	2	mirSVR,RNA22	0	1	RNA22	0
HCP5	IKZF3	hsa-mir-142	0	0	1	0	0.4811	0.3298	0.1513	0.3821	0.2532	0.1289	0.509	0.2551	0.2538	0.2216	0.009	0.2126	0	0.0001	0	0.1199	0	0.4967	0.249	0.3747	2	mirSVR,RNA22	0	4	miRcode, mirSVR, PITA, RNA22	0
HCP5	IL10RA	hsa-mir-142	0	0	1	0	0.5184	0.3498	0.1685	0.5046	0.3918	0.1127	0.6943	0.4233	0.2711	0.4718	0.2811	0.1907	0	0	0	0.0336	0	0.1072	0.012	0.2204	2	mirSVR,RNA22	0	1	RNA22	0
HCP5	IL12RB1	hsa-mir-142	0	0	1	0	0.4367	0.2538	0.1828	0.4381	0.3074	0.1307	0.7305	0.5072	0.2233	0.5215	0.3654	0.1561	0	0.0006	0	0.0497	0	0.0264	0.001	0.0828	2	mirSVR,RNA22	0	3	miRcode, PITA, RNA22	0
HCP5	IL16	hsa-mir-142	0	0	1	0	0.409	0.2694	0.1396	0.4384	0.3191	0.1193	0.5931	0.2672	0.3259	0.3734	0.1876	0.1859	0	0	0	0.05	0	0.2085	0.073	0.3256	2	mirSVR,RNA22	0	4	TargetScan, mirSVR, PITA, RNA22	0
HCP5	IL18BP	hsa-mir-142	0	0	1	0	0.4277	0.2994	0.1283	0.4714	0.402	0.0694	0.5661	0.2234	0.3427	0.4879	0.378	0.1099	0	0.0198	0	0.0036	0	0.0508	0.001	0.0393	2	mirSVR,RNA22	0	3	TargetScan, mirSVR, PITA	0
HCP5	IL18RAP	hsa-mir-142	0	0	1	0	0.4533	0.2633	0.19	0.5525	0.4596	0.0929	0.7144	0.4684	0.246	0.6	0.5	0.1	0	0.007	0	0.0479	0	0.0824	0	0.0475	2	mirSVR,RNA22	0	1	RNA22	0
HCP5	IL18	hsa-mir-142	0	0	1	0	0.3302	0.1758	0.1544	0.5104	0.4134	0.097	0.6005	0.3742	0.2262	0.3942	0.1387	0.2554	0	0.0346	0	0.0046	0	0.0896	0.027	0.3042	2	mirSVR,RNA22	0	3	mirSVR, PITA, RNA22	0
HCP5	IL21R	hsa-mir-142	0	0	1	0	0.4315	0.2973	0.1342	0.5458	0.4521	0.0938	0.6777	0.3905	0.2872	0.5188	0.3621	0.1567	0	0	0	0.0051	0	0.1751	0.004	0.1257	2	mirSVR,RNA22	0	5	TargetScan, miRcode, mirSVR, PITA, RNA22	0
HCP5	IL2RB	hsa-mir-142	0	0	1	0	0.5523	0.3928	0.1595	0.4434	0.3168	0.1266	0.7402	0.5288	0.2114	0.5677	0.4438	0.1239	0	0.0002	0.001	0.0981	0	0.0384	0.001	0.0628	2	mirSVR,RNA22	0	1	RNA22	0
HCP5	IL2RG	hsa-mir-142	0	0	1	0	0.5581	0.3968	0.1613	0.5511	0.4667	0.0844	0.6977	0.4242	0.2735	0.5559	0.4261	0.1298	0	0	0	0.0026	0	0.1195	0.002	0.1185	2	mirSVR,RNA22	0	1	RNA22	0
HCP5	IL4I1	hsa-mir-142	0	0	1	0	0.3951	0.2245	0.1707	0.5067	0.4021	0.1047	0.5226	0.2805	0.242	0.3744	0.2224	0.152	0	0.0318	0	0.026	0	0.055	0.04	0.4122	2	mirSVR,RNA22	0	3	TargetScan, mirSVR, RNA22	0
HCP5	IL9R	hsa-mir-142	0	0	1	0	0.2974	0.17	0.1273	0.4469	0.3622	0.0847	0.5961	0.2833	0.3128	0.4148	0.2756	0.1392	0	0.0405	0	0.0012	0	0.0876	0.059	0.5449	2	mirSVR,RNA22	0	1	RNA22	0
HCP5	INPP5D	hsa-mir-142	0	0	1	0	0.4298	0.2647	0.1651	0.4581	0.3327	0.1254	0.6571	0.4286	0.2285	0.4071	0.1918	0.2154	0	0	0	0.032	0	0.0752	0.014	0.2535	2	mirSVR,RNA22	0	5	TargetScan, miRcode, mirSVR, PITA, RNA22	0
HCP5	IPCEF1	hsa-mir-142	0	0	1	0	0.4534	0.2843	0.1692	0.5005	0.3871	0.1134	0.5348	0.254	0.2809	0.4085	0.192	0.2165	0	0.0115	0	0.014	0	0.1951	0.013	0.3484	2	mirSVR,RNA22	0	4	miRcode, mirSVR, PITA, RNA22	0
HCP5	IRF4	hsa-mir-142	0	0	1	0	0.4117	0.2453	0.1665	0.4966	0.3801	0.1166	0.6182	0.3064	0.3117	0.4898	0.3182	0.1715	0	0.0012	0	0.1017	0	0.2235	0.019	0.1281	2	mirSVR,RNA22	0	4	TargetScan, mirSVR, PITA, RNA22	0
HCP5	ITGA4	hsa-mir-142	0	0	1	0	0.4047	0.2912	0.1136	0.2717	0.1402	0.1315	0.5254	0.2497	0.2757	0.313	0.1095	0.2034	0	0.0011	0.009	0.4755	0	0.22	0.032	0.2746	2	mirSVR,RNA22	0	3	mirSVR, PITA, RNA22	0
HCP5	ITGAL	hsa-mir-142	0	0	1	0	0.4459	0.2785	0.1673	0.4971	0.3862	0.1109	0.7021	0.4364	0.2657	0.5099	0.3454	0.1645	0	0.0052	0	0.0063	0	0.1924	0.013	0.1374	2	mirSVR,RNA22	0	4	TargetScan, mirSVR, PITA, RNA22	0
HCP5	ITGAM	hsa-mir-142	0	0	1	0	0.3431	0.195	0.1481	0.3903	0.3029	0.0874	0.5344	0.253	0.2814	0.418	0.2506	0.1673	0	0.0002	0.003	0.0515	0	0.0387	0.028	0.1695	2	mirSVR,RNA22	0	2	mirSVR, RNA22	0
HCP5	ITGAX	hsa-mir-142	0	0	1	0	0.2806	0.0832	0.1974	0.351	0.2019	0.1491	0.595	0.2864	0.3086	0.4285	0.2546	0.1739	0	0.2844	0.016	0.4331	0	0.1242	0.01	0.1917	2	mirSVR,RNA22	0	2	miRcode, RNA22	0
HCP5	ITGB2	hsa-mir-142	0	0	1	0	0.3445	0.1503	0.1943	0.4117	0.2709	0.1409	0.643	0.3309	0.3122	0.4959	0.3405	0.1554	0	0.0147	0.002	0.2432	0	0.1845	0.025	0.2358	2	mirSVR,RNA22	0	3	miRcode, mirSVR, RNA22	0
HCP5	ITGB7	hsa-mir-142	0	0	1	0	0.5185	0.3855	0.1329	0.4361	0.3209	0.1152	0.7035	0.4562	0.2473	0.5706	0.4445	0.1261	0	0	0	0.02	0	0.0277	0.01	0.2342	2	mirSVR,RNA22	0	3	miRcode, mirSVR, PITA	0
HCP5	ITK	hsa-mir-142	0	0	1	0	0.537	0.3717	0.1653	0.5305	0.4313	0.0992	0.6811	0.3905	0.2906	0.5091	0.3436	0.1655	0	0	0	0.0132	0	0.1972	0.008	0.1183	2	mirSVR,RNA22	0	2	mirSVR, RNA22	0
HCP5	JAK3	hsa-mir-142	1	0	1	0	0.3992	0.1898	0.2094	0.4812	0.3578	0.1234	0.6853	0.4021	0.2832	0.4583	0.2579	0.2003	0	0.0295	0	0.0117	0	0.1263	0.014	0.374	2	mirSVR,RNA22	0	1	RNA22	0
HCP5	KCNA3	hsa-mir-142	0	0	1	0	0.4398	0.2924	0.1474	0.4437	0.3197	0.124	0.6079	0.2939	0.3139	0.3887	0.1636	0.2251	0	0	0	0.3576	0	0.3531	0.035	0.3304	2	mirSVR,RNA22	0	5	TargetScan, miRcode, mirSVR, PITA, RNA22	0
HCP5	KCNJ10	hsa-mir-142	0	0	1	0	0.4623	0.3024	0.1599	0.4692	0.3565	0.1126	0.5443	0.2479	0.2964	0.4106	0.1874	0.2232	0	0.0003	0	0.086	0	0.1978	0.062	0.6935	2	mirSVR,RNA22	0	3	TargetScan, miRcode, RNA22	0
HCP5	KIAA0748	hsa-mir-142	0	0	1	0	0.4413	0.2744	0.1668	0.4123	0.2733	0.139	0.6597	0.3399	0.3198	0.5389	0.394	0.1449	0	0.0001	0	0.0528	0	0.2278	0.013	0.1844	2	mirSVR,RNA22	0	2	miRcode, RNA22	0
HCP5	KLHDC7B	hsa-mir-142	0	0	1	0	0.3774	0.2428	0.1346	0.4854	0.4024	0.083	0.5955	0.3526	0.2429	0.5529	0.4904	0.0625	0.001	0.2574	0.002	0.0914	0.002	0.262	0.104	0.204	2	mirSVR,RNA22	0	4	TargetScan, mirSVR, PITA, RNA22	0
HCP5	KLHL6	hsa-mir-142	0	0	1	0	0.459	0.2823	0.1768	0.4702	0.3449	0.1253	0.6202	0.297	0.3232	0.4856	0.3172	0.1685	0	0.0003	0	0.0874	0	0.2831	0.013	0.2923	2	mirSVR,RNA22	0	1	PITA	0
HCP5	KLRC1	hsa-mir-142	0	0	1	0	0.4689	0.3817	0.0872	0.4726	0.3665	0.1061	0.6907	0.4597	0.231	0.6351	0.5401	0.095	0	0.0008	0.002	0.2122	0	0.0421	0	0.0049	2	mirSVR,RNA22	0	3	mirSVR, PITA, RNA22	0
HCP5	KLRC2	hsa-mir-142	0	0	1	0	0.3283	0.2593	0.069	0.3226	0.261	0.0616	0.6411	0.3818	0.2593	0.4207	0.2688	0.1518	0.001	0.1449	0.145	0.4555	0	0.056	0.026	0.2818	2	mirSVR,RNA22	0	1	TargetScan	0
HCP5	KLRC3	hsa-mir-142	0	0	1	0	0.3216	0.2593	0.0624	0.3436	0.2652	0.0784	0.6428	0.3693	0.2735	0.4975	0.3618	0.1357	0	0.1361	0.075	0.2922	0	0.0924	0	0.0467	2	mirSVR,RNA22	0	2	PITA, RNA22	0
HCP5	KLRK1	hsa-mir-142	0	0	1	0	0.5649	0.4214	0.1435	0.5373	0.4384	0.0989	0.6466	0.3275	0.3192	0.5601	0.4337	0.1265	0	0.0001	0	0.0151	0	0.293	0.007	0.1027	2	mirSVR,RNA22	0	3	mirSVR, PITA, RNA22	0
HCP5	LAIR1	hsa-mir-142	0	0	1	0	0.3218	0.1009	0.2209	0.4618	0.3391	0.1226	0.6193	0.3102	0.3091	0.4967	0.3353	0.1614	0	0.0316	0	0.0813	0	0.1416	0.007	0.1006	2	mirSVR,RNA22	0	1	mirSVR	0
HCP5	LAIR2	hsa-mir-142	0	0	1	0	0.3757	0.1945	0.1811	0.4613	0.3399	0.1214	0.5721	0.2295	0.3426	0.3083	0.1388	0.1694	0	0.0243	0	0.0402	0	0.1612	0.044	0.41	2	mirSVR,RNA22	0	3	mirSVR, PITA, RNA22	0
HCP5	LAT2	hsa-mir-142	0	0	1	0	0.3483	0.226	0.1223	0.3399	0.2641	0.0758	0.6186	0.3315	0.2871	0.5004	0.3609	0.1395	0	0.0019	0	0.0919	0	0.1114	0.009	0.1579	2	mirSVR,RNA22	0	4	TargetScan, mirSVR, PITA, RNA22	0
HCP5	LAX1	hsa-mir-142	0	0	1	0	0.4226	0.2811	0.1415	0.4007	0.2591	0.1416	0.6251	0.3162	0.3088	0.4495	0.2629	0.1867	0	0.0004	0.001	0.2076	0	0.2798	0.015	0.1749	2	mirSVR,RNA22	0	4	TargetScan, mirSVR, PITA, RNA22	0
HCP5	LCK	hsa-mir-142	0	0	1	0	0.5626	0.407	0.1557	0.5395	0.4492	0.0902	0.603	0.2631	0.3398	0.547	0.4109	0.1361	0	0	0	0.0035	0	0.334	0.005	0.1363	2	mirSVR,RNA22	0	3	TargetScan, mirSVR, RNA22	0
HCP5	LCP2	hsa-mir-142	0	0	1	0	0.5304	0.3741	0.1564	0.5522	0.4589	0.0932	0.7141	0.4675	0.2467	0.5281	0.3779	0.1502	0	0	0	0.0025	0	0.0426	0.003	0.1009	2	mirSVR,RNA22	0	1	RNA22	0
HCP5	LILRB1	hsa-mir-142	0	0	1	0	0.4083	0.2286	0.1796	0.4722	0.3507	0.1215	0.6728	0.3937	0.2792	0.4679	0.2955	0.1724	0	0.0031	0.001	0.0808	0	0.1397	0.021	0.3508	2	mirSVR,RNA22	0	2	miRcode, RNA22	0
HCP5	LILRB4	hsa-mir-142	0	0	1	0	0.3583	0.1853	0.173	0.46	0.3344	0.1256	0.6064	0.3012	0.3052	0.4722	0.2941	0.1781	0	0.1382	0	0.043	0	0.2794	0.019	0.4423	2	mirSVR,RNA22	0	1	miRcode	0
HCP5	LPXN	hsa-mir-142	0	0	1	0	0.4552	0.2791	0.1761	0.5482	0.4534	0.0947	0.6269	0.3246	0.3023	0.384	0.2067	0.1772	0	0.0003	0	0.0143	0	0.0471	0.008	0.2309	2	mirSVR,RNA22	0	1	RNA22	0
HCP5	LST1	hsa-mir-142	0	0	1	0	0.3497	0.1589	0.1908	0.471	0.354	0.117	0.6092	0.2953	0.3139	0.4575	0.2953	0.1622	0	0.0681	0	0.046	0	0.1405	0.007	0.1479	2	mirSVR,RNA22	0	1	RNA22	0
HCP5	LY86	hsa-mir-142	0	0	1	0	0.2765	0.1105	0.166	0.348	0.2263	0.1218	0.5289	0.2435	0.2854	0.367	0.2304	0.1367	0	0.0324	0.01	0.2568	0	0.1527	0.114	0.555	2	mirSVR,RNA22	0	2	PITA, RNA22	0
HCP5	LY9	hsa-mir-142	0	0	1	0	0.4985	0.3224	0.176	0.5259	0.429	0.0969	0.6141	0.2598	0.3542	0.4869	0.3086	0.1783	0	0.0001	0	0.0006	0	0.3122	0.026	0.5587	2	mirSVR,RNA22	0	3	miRcode, mirSVR, PITA	0
HCP5	LYZ	hsa-mir-142	0	0	1	0	0.4132	0.2224	0.1907	0.4141	0.2658	0.1483	0.5195	0.2175	0.302	0.4308	0.2078	0.2231	0	0.0015	0	0.2379	0	0.3822	0.022	0.4616	2	mirSVR,RNA22	0	3	TargetScan, mirSVR, PITA	0
HCP5	MAL	hsa-mir-142	0	0	1	0	0.3722	0.2115	0.1607	0.3923	0.2521	0.1402	0.5438	0.276	0.2678	0.43	0.2436	0.1864	0	0.0449	0	0.0577	0	0.3006	0.043	0.421	2	mirSVR,RNA22	0	1	RNA22	0
HCP5	MAP4K1	hsa-mir-142	0	0	1	0	0.5031	0.3292	0.1739	0.5269	0.4237	0.1031	0.6387	0.3728	0.2659	0.5115	0.3479	0.1636	0	0	0	0.0023	0	0.1953	0.008	0.3252	2	mirSVR,RNA22	0	5	TargetScan, miRcode, mirSVR, PITA, RNA22	0
HCP5	MARCH1	hsa-mir-142	0	0	1	0	0.403	0.2654	0.1376	0.4373	0.3223	0.115	0.5768	0.3238	0.253	0.4072	0.2299	0.1773	0	0.0123	0	0.1074	0	0.0529	0.034	0.3064	2	mirSVR,RNA22	0	4	TargetScan, mirSVR, PITA, RNA22	0
HCP5	MCOLN2	hsa-mir-142	0	0	1	0	0.4529	0.2968	0.1561	0.4584	0.3621	0.0963	0.5079	0.2587	0.2492	0.4602	0.3239	0.1363	0	0.0126	0	0.0391	0	0.0781	0.043	0.33	2	mirSVR,RNA22	0	2	mirSVR, RNA22	0
HCP5	MEI1	hsa-mir-142	0	0	1	0	0.3545	0.1718	0.1827	0.4312	0.2933	0.138	0.5697	0.2186	0.3512	0.5206	0.3647	0.1558	0	0.0267	0	0.0828	0	0.4765	0.001	0.1621	2	mirSVR,RNA22	0	3	mirSVR, PITA, RNA22	0
HCP5	MPEG1	hsa-mir-142	0	0	1	0	0.4447	0.2785	0.1662	0.3943	0.2426	0.1518	0.625	0.3368	0.2881	0.4154	0.1856	0.2298	0	0	0.001	0.2993	0	0.11	0.037	0.4343	2	mirSVR,RNA22	0	2	miRcode, RNA22	0
HCP5	MPP1	hsa-mir-142	0	0	1	0	0.3552	0.2685	0.0868	0.2508	0.1653	0.0855	0.5476	0.3162	0.2315	0.5166	0.4031	0.1135	0	0.0089	0.026	0.357	0	0.0181	0.008	0.1989	2	mirSVR,RNA22	0	1	RNA22	0
HCP5	MS4A6A	hsa-mir-142	0	0	1	0	0.4307	0.2586	0.1721	0.4383	0.3045	0.1338	0.6245	0.3139	0.3106	0.4289	0.2378	0.1911	0	0.0055	0	0.1326	0	0.2257	0.026	0.3031	2	mirSVR,RNA22	0	3	miRcode, mirSVR, RNA22	0
HCP5	MYO1F	hsa-mir-142	0	0	1	0	0.4106	0.2232	0.1874	0.45	0.3206	0.1295	0.6625	0.3643	0.2983	0.497	0.3358	0.1612	0	0.0001	0	0.0754	0	0.178	0.016	0.2449	2	mirSVR,RNA22	0	3	miRcode, mirSVR, RNA22	0
HCP5	MYO1G	hsa-mir-142	0	0	1	0	0.5176	0.3886	0.129	0.3989	0.2858	0.1131	0.6959	0.4334	0.2625	0.4761	0.3085	0.1676	0	0	0.003	0.1421	0	0.1151	0.014	0.1151	2	mirSVR,RNA22	0	2	mirSVR, RNA22	0
HCP5	MYO7A	hsa-mir-142	0	0	1	0	0.3556	0.2536	0.102	0.4197	0.3395	0.0802	0.6103	0.3144	0.2958	0.5324	0.4073	0.125	0	0.1194	0	0.0953	0	0.1008	0.001	0.0519	2	mirSVR,RNA22	0	1	miRcode	0
HCP5	NAPSB	hsa-mir-142	0	0	1	0	0.4099	0.2283	0.1816	0.4904	0.3854	0.1049	0.595	0.2482	0.3469	0.5434	0.4269	0.1165	0	0.0002	0.001	0.007	0	0.116	0.003	0.1319	2	mirSVR,RNA22	0	2	mirSVR, RNA22	0
HCP5	NCF4	hsa-mir-142	0	0	1	0	0.3866	0.2071	0.1794	0.5276	0.4258	0.1018	0.6572	0.3644	0.2928	0.5198	0.3769	0.1429	0	0.0074	0	0.0004	0	0.1395	0.002	0.168	2	mirSVR,RNA22	0	1	RNA22	0
HCP5	NCKAP1L	hsa-mir-142	0	0	1	0	0.46	0.2781	0.1819	0.475	0.3505	0.1245	0.6658	0.366	0.2998	0.4965	0.3245	0.172	0	0.0001	0	0.069	0	0.1892	0.015	0.1156	2	mirSVR,RNA22	0	1	RNA22	0
HCP5	NCR3	hsa-mir-142	0	0	1	0	0.4329	0.2455	0.1874	0.4316	0.3041	0.1275	0.6306	0.3168	0.3138	0.5462	0.406	0.1403	0	0.0003	0	0.2732	0	0.2807	0.004	0.1673	2	mirSVR,RNA22	0	4	TargetScan, mirSVR, PITA, RNA22	0
HCP5	NFAM1	hsa-mir-142	0	0	1	0	0.2838	0.0886	0.1952	0.4086	0.3	0.1086	0.5967	0.2982	0.2986	0.5201	0.394	0.1261	0	0.0089	0.004	0.1549	0	0.1475	0.014	0.142	2	mirSVR,RNA22	0	1	RNA22	0
HCP5	NKG7	hsa-mir-142	0	0	1	0	0.5491	0.3865	0.1626	0.5581	0.4701	0.0881	0.6353	0.3044	0.3309	0.5755	0.4526	0.1228	0	0	0	0.0076	0	0.1556	0.001	0.0409	2	mirSVR,RNA22	0	4	miRcode, mirSVR, PITA, RNA22	0
HCP5	NLRC3	hsa-mir-142	0	0	1	0	0.4289	0.2543	0.1747	0.3782	0.2483	0.13	0.7048	0.4629	0.2419	0.6172	0.5157	0.1016	0	0.0075	0.001	0.2858	0	0.0911	0	0.0009	2	mirSVR,RNA22	0	3	mirSVR, PITA, RNA22	0
HCP5	NLRP1	hsa-mir-142	0	0	1	0	0.334	0.1967	0.1373	0.4359	0.3353	0.1006	0.5159	0.2762	0.2397	0.3423	0.1471	0.1952	0	0.0061	0	0.0075	0	0.3717	0.034	0.2275	2	mirSVR,RNA22	0	3	miRcode, mirSVR, PITA	0
HCP5	NLRP3	hsa-mir-142	0	0	1	0	0.3335	0.1848	0.1487	0.2994	0.1868	0.1126	0.5715	0.3237	0.2478	0.3762	0.1862	0.19	0	0.0056	0.004	0.2294	0	0.0868	0.006	0.2169	2	mirSVR,RNA22	0	5	TargetScan, miRcode, mirSVR, PITA, RNA22	0
HCP5	OBFC2A	hsa-mir-142	0	0	1	0	0.3071	0.1357	0.1714	0.4353	0.3155	0.1197	0.5395	0.2767	0.2628	0.085	-0.0679	0.153	0	0.3373	0	0.0055	0	0.0228	0.742	0.6438	2	mirSVR,RNA22	0	2	TargetScan, RNA22	0
HCP5	P2RY10	hsa-mir-142	0	0	1	0	0.4868	0.3248	0.162	0.4328	0.315	0.1177	0.6845	0.4019	0.2827	0.3242	0.1234	0.2008	0	0.0002	0.001	0.2398	0	0.146	0.12	0.3243	2	mirSVR,RNA22	0	1	mirSVR	0
HCP5	P2RY12	hsa-mir-142	0	0	1	0	0.1644	0.0769	0.0876	0.2569	0.1283	0.1286	0.5266	0.2247	0.3019	0.2395	0.0188	0.2207	0.092	0.5336	0.027	0.5359	0	0.1479	0.084	0.2541	2	mirSVR,RNA22	0	5	TargetScan, miRcode, mirSVR, PITA, RNA22	0
HCP5	P2RY13	hsa-mir-142	0	0	1	0	0.289	0.1692	0.1198	0.3971	0.2672	0.1299	0.6862	0.4181	0.2682	0.3999	0.1645	0.2354	0	0.0133	0	0.1707	0	0.1705	0.038	0.545	2	mirSVR,RNA22	0	1	mirSVR	0
HCP5	P2RY8	hsa-mir-142	0	0	1	0	0.4675	0.2992	0.1683	0.3287	0.1731	0.1556	0.581	0.2502	0.3308	0.4754	0.2845	0.1909	0	0	0	0.1983	0	0.257	0.022	0.528	2	mirSVR,RNA22	0	4	TargetScan, mirSVR, PITA, RNA22	0
HCP5	PAPLN	hsa-mir-142	0	0	1	0	0.3532	0.2584	0.0947	0.1386	0.029	0.1096	0.6135	0.3763	0.2371	0.3648	0.2279	0.1369	0	0.0001	0.385	0.8481	0	0.0398	0.013	0.1678	2	mirSVR,RNA22	0	1	TargetScan	0
HCP5	PARP15	hsa-mir-142	0	0	1	0	0.4351	0.2502	0.185	0.4925	0.3743	0.1183	0.6804	0.4022	0.2782	0.4902	0.3204	0.1698	0	0.0029	0	0.1061	0	0.2673	0.002	0.0974	2	mirSVR,RNA22	0	3	TargetScan, miRcode, RNA22	0
HCP5	PARP8	hsa-mir-142	0	0	1	0	0.2898	0.2253	0.0645	0.3328	0.3015	0.0313	0.5726	0.3235	0.2491	0.295	0.1627	0.1323	0	0.0075	0	0.0186	0	0.2822	0.076	0.3637	2	mirSVR,RNA22	0	2	miRcode, RNA22	0
HCP5	PARVG	hsa-mir-142	0	0	1	0	0.4257	0.2309	0.1948	0.4762	0.3538	0.1225	0.6806	0.4456	0.235	0.4839	0.3195	0.1644	0	0.0007	0	0.0402	0	0.0458	0.005	0.2205	2	mirSVR,RNA22	0	2	TargetScan, mirSVR	0
HCP5	PATL2	hsa-mir-142	0	0	1	0	0.6042	0.4878	0.1164	0.7306	0.6877	0.0429	0.7459	0.5422	0.2038	0.7141	0.6456	0.0685	0	0	0	0	0	0.0807	0	0.0232	2	mirSVR,RNA22	0	4	TargetScan, miRcode, mirSVR, PITA	0
HCP5	PDCD1LG2	hsa-mir-142	0	0	1	0	0.5003	0.3732	0.1272	0.6339	0.5681	0.0658	0.6962	0.4761	0.2201	0.504	0.3438	0.1602	0	0	0	0.0009	0	0.0513	0.023	0.3622	2	mirSVR,RNA22	0	2	PITA, RNA22	0
HCP5	PDCD1	hsa-mir-142	0	0	1	0	0.5139	0.3429	0.171	0.5823	0.4999	0.0824	0.6473	0.3453	0.302	0.4988	0.3293	0.1694	0	0	0	0.0007	0	0.157	0.003	0.1734	2	mirSVR,RNA22	0	4	TargetScan, mirSVR, PITA, RNA22	0
HCP5	PIK3CD	hsa-mir-142	0	0	1	0	0.4247	0.2586	0.1661	0.4907	0.3805	0.1102	0.5938	0.323	0.2708	0.4605	0.2652	0.1953	0	0	0	0.0133	0	0.082	0.012	0.1209	2	mirSVR,RNA22	0	5	TargetScan, miRcode, mirSVR, PITA, RNA22	1
HCP5	PIK3CG	hsa-mir-142	0	0	1	0	0.4165	0.2734	0.1431	0.3518	0.2178	0.134	0.6236	0.3296	0.294	0.3312	0.1047	0.2265	0	0.0001	0	0.3395	0	0.2062	0.039	0.2436	2	mirSVR,RNA22	0	2	miRcode, RNA22	0
HCP5	PIK3R5	hsa-mir-142	0	0	1	0	0.4124	0.2145	0.198	0.4077	0.2726	0.1351	0.6377	0.3191	0.3185	0.456	0.2764	0.1796	0	0.0002	0.004	0.2536	0	0.1801	0.023	0.3256	2	mirSVR,RNA22	0	2	mirSVR, PITA	0
HCP5	PIM2	hsa-mir-142	0	0	1	0	0.4244	0.3051	0.1193	0.4448	0.3433	0.1015	0.5747	0.236	0.3387	0.4603	0.2696	0.1907	0	0.0008	0	0.0123	0	0.4382	0.019	0.344	2	mirSVR,RNA22	0	2	PITA, RNA22	0
HCP5	PLA2G2D	hsa-mir-142	0	0	1	0	0.4159	0.2532	0.1628	0.4369	0.2949	0.142	0.5926	0.2441	0.3485	0.4747	0.279	0.1957	0	0.0073	0	0.2361	0	0.2526	0.063	0.3483	2	mirSVR,RNA22	0	1	RNA22	0
HCP5	PLAC8	hsa-mir-142	0	0	1	0	0.3568	0.1899	0.1669	0.3974	0.286	0.1115	0.6056	0.3118	0.2938	0.5503	0.4174	0.1329	0	0.0234	0	0.0555	0	0.1976	0	0.0991	2	mirSVR,RNA22	0	3	mirSVR, PITA, RNA22	0
HCP5	PLCB2	hsa-mir-142	0	0	1	0	0.3547	0.1557	0.199	0.4846	0.3682	0.1164	0.6396	0.3562	0.2834	0.4253	0.207	0.2183	0	0.0887	0	0.0365	0	0.2587	0.022	0.1475	2	mirSVR,RNA22	0	4	TargetScan, mirSVR, PITA, RNA22	0
HCP5	PLCXD2	hsa-mir-142	0	0	1	0	0.4542	0.3142	0.14	0.3204	0.1691	0.1513	0.5462	0.3055	0.2407	0.1857	0.038	0.1477	0	0.0012	0.044	0.7035	0	0.1817	0.189	0.3982	2	mirSVR,RNA22	0	1	RNA22	0
HCP5	PLD4	hsa-mir-142	0	0	1	0	0.2339	0.1385	0.0954	0.2899	0.1965	0.0934	0.5373	0.248	0.2893	0.2762	0.1407	0.1355	0	0.0021	0.008	0.2049	0	0.0195	0.064	0.38	2	mirSVR,RNA22	0	2	PITA, RNA22	0
HCP5	PLEKHO2	hsa-mir-142	0	0	1	0	0.3167	0.1615	0.1552	0.4212	0.3119	0.1094	0.5684	0.2649	0.3035	0.3697	0.1823	0.1874	0	0.0006	0.004	0.0998	0	0.1538	0.044	0.3818	2	mirSVR,RNA22	0	4	TargetScan, mirSVR, PITA, RNA22	0
HCP5	PLEK	hsa-mir-142	0	0	1	0	0.4888	0.307	0.1817	0.5157	0.4079	0.1078	0.7063	0.4601	0.2461	0.5152	0.3547	0.1605	0	0.0008	0	0.0163	0	0.0296	0.009	0.1093	2	mirSVR,RNA22	0	1	RNA22	0
HCP5	PRF1	hsa-mir-142	0	0	1	0	0.5452	0.3877	0.1575	0.5578	0.4688	0.089	0.6314	0.3052	0.3262	0.5597	0.4315	0.1283	0	0	0	0.0126	0	0.1174	0.007	0.0584	2	mirSVR,RNA22	0	5	TargetScan, miRcode, mirSVR, PITA, RNA22	1
HCP5	PRKCB	hsa-mir-142	0	0	1	0	0.4769	0.2994	0.1775	0.4813	0.3571	0.1242	0.6656	0.3566	0.309	0.4763	0.2842	0.1921	0	0.0004	0	0.0271	0	0.2885	0.018	0.2322	2	mirSVR,RNA22	0	3	TargetScan, mirSVR, RNA22	0
HCP5	PSTPIP1	hsa-mir-142	0	0	1	0	0.5182	0.349	0.1692	0.5265	0.4233	0.1032	0.6773	0.4061	0.2712	0.5312	0.3868	0.1444	0	0	0	0.006	0	0.2333	0.001	0.0748	2	mirSVR,RNA22	0	3	miRcode, mirSVR, PITA	0
HCP5	PTGER4	hsa-mir-142	0	0	1	0	0.3322	0.184	0.1482	0.4133	0.2839	0.1295	0.5343	0.2961	0.2383	0.3206	0.0459	0.2747	0	0.003	0.003	0.1544	0	0.2653	0.179	0.5303	2	mirSVR,RNA22	0	4	TargetScan, mirSVR, PITA, RNA22	0
HCP5	PTK2B	hsa-mir-142	0	0	1	0	0.4377	0.3247	0.1131	0.252	0.1707	0.0813	0.6483	0.3852	0.263	0.5246	0.412	0.1126	0	0.0004	0.011	0.2292	0	0.0611	0.004	0.0214	2	mirSVR,RNA22	0	1	RNA22	0
HCP5	PTPN6	hsa-mir-142	0	0	1	0	0.2906	0.1658	0.1248	0.2375	0.1406	0.0969	0.5907	0.278	0.3126	0.5786	0.4981	0.0804	0	0.281	0.041	0.3675	0	0.1047	0	0.0283	2	mirSVR,RNA22	0	1	RNA22	0
HCP5	PTPN7	hsa-mir-142	0	0	1	0	0.5594	0.4002	0.1592	0.5463	0.4581	0.0882	0.7055	0.4437	0.2618	0.5624	0.4334	0.1291	0	0	0	0.0066	0	0.1107	0.004	0.0784	2	mirSVR,RNA22	0	3	TargetScan, PITA, RNA22	0
HCP5	PTPRC	hsa-mir-142	0	0	1	0	0.516	0.3485	0.1675	0.5099	0.3998	0.1101	0.6877	0.413	0.2748	0.4857	0.3031	0.1826	0	0	0	0.0689	0	0.0675	0.011	0.1956	2	mirSVR,RNA22	0	4	miRcode, mirSVR, PITA, RNA22	0
HCP5	PTPRO	hsa-mir-142	0	0	1	0	0.3836	0.2301	0.1535	0.4318	0.3409	0.091	0.5595	0.3079	0.2516	0.3553	0.2026	0.1527	0	0.0086	0	0.0639	0	0.0214	0.188	0.6245	2	mirSVR,RNA22	0	1	RNA22	0
HCP5	PVRIG	hsa-mir-142	0	0	1	0	0.326	0.1636	0.1624	0.3471	0.2313	0.1158	0.5758	0.2517	0.3241	0.5745	0.4501	0.1245	0	0.023	0	0.0962	0	0.2227	0.004	0.0156	2	mirSVR,RNA22	0	3	mirSVR, PITA, RNA22	0
HCP5	PYHIN1	hsa-mir-142	0	0	1	0	0.529	0.3556	0.1733	0.4968	0.3817	0.1151	0.6999	0.4338	0.2662	0.5229	0.3688	0.1541	0	0.0001	0	0.0156	0	0.1718	0.005	0.1412	2	mirSVR,RNA22	0	2	mirSVR, PITA	0
HCP5	RAB27A	hsa-mir-142	0	0	1	0	0.3495	0.2818	0.0677	0.3199	0.3329	-0.013	0.5022	0.3012	0.201	0.3948	0.3472	0.0475	0	0.0001	0.006	0.0167	0	0.0234	0.028	0.2612	2	mirSVR,RNA22	0	3	mirSVR, PITA, RNA22	0
HCP5	RAB37	hsa-mir-142	0	0	1	0	0.178	0.1216	0.0563	0.002	-0.0399	0.0419	0.572	0.2807	0.2913	0.4073	0.2555	0.1518	0.122	0.3752	0.756	0.6651	0	0.281	0.077	0.4419	2	mirSVR,RNA22	0	4	TargetScan, mirSVR, PITA, RNA22	0
HCP5	RAB8B	hsa-mir-142	0	0	1	0	0.29	0.1875	0.1025	0.3756	0.2861	0.0895	0.5049	0.2541	0.2508	0.4035	0.2253	0.1782	0	0.0349	0	0.0561	0	0.1334	0.069	0.464	2	mirSVR,RNA22	0	1	RNA22	0
HCP5	RAC2	hsa-mir-142	0	0	1	0	0.4861	0.3595	0.1266	0.4186	0.3122	0.1064	0.6465	0.3384	0.3081	0.4715	0.3263	0.1452	0	0	0	0.0234	0	0.2537	0.018	0.128	2	mirSVR,RNA22	0	3	mirSVR, PITA, RNA22	0
HCP5	RASSF5	hsa-mir-142	0	0	1	0	0.4055	0.2852	0.1203	0.4422	0.3585	0.0837	0.6114	0.3886	0.2228	0.2229	0.0419	0.181	0	0.0003	0	0.0237	0	0.1499	0.168	0.3619	2	mirSVR,RNA22	0	1	mirSVR	0
HCP5	RGS18	hsa-mir-142	0	0	1	0	0.4137	0.2431	0.1706	0.4026	0.2614	0.1412	0.5934	0.2904	0.303	0.4929	0.3304	0.1625	0	0.0076	0.003	0.2425	0	0.0926	0.006	0.2668	2	mirSVR,RNA22	0	2	miRcode, RNA22	0
HCP5	RHOF	hsa-mir-142	0	0	1	0	0.2638	0.0937	0.1701	0.3431	0.2519	0.0912	0.5394	0.2826	0.2568	0.3513	0.1875	0.1639	0	0.2544	0.005	0.2789	0	0.3051	0.073	0.3427	2	mirSVR,RNA22	0	2	PITA, RNA22	0
HCP5	RHOH	hsa-mir-142	0	0	1	0	0.1884	0.094	0.0944	0.0638	0.0093	0.0545	0.6404	0.3282	0.3122	0.1015	-0.0294	0.1309	0.114	0.7475	0.21	0.478	0	0.1312	0.969	0.7927	2	mirSVR,RNA22	0	2	PITA, RNA22	0
HCP5	RIPK3	hsa-mir-142	0	0	1	0	-0.0768	-0.0625	-0.0143	0.01	0.027	-0.0169	0.6192	0.4172	0.202	0.3819	0.3644	0.0175	0.625	0.7256	0.946	0.7908	0	0.0366	0.305	0.2876	2	mirSVR,RNA22	0	2	mirSVR, PITA	0
HCP5	RNASE6	hsa-mir-142	0	0	1	0	0.4628	0.3196	0.1432	0.4588	0.3466	0.1121	0.6466	0.3804	0.2662	0.4035	0.1906	0.2129	0	0	0	0.049	0	0.1134	0.05	0.4809	2	mirSVR,RNA22	0	4	miRcode, mirSVR, PITA, RNA22	0
HCP5	SAMD3	hsa-mir-142	0	0	1	0	0.5029	0.3166	0.1863	0.5149	0.4066	0.1082	0.644	0.3156	0.3283	0.6053	0.501	0.1043	0	0	0	0.0175	0	0.1762	0.003	0.0888	2	mirSVR,RNA22	0	2	mirSVR, PITA	0
HCP5	SAMSN1	hsa-mir-142	0	0	1	0	0.4575	0.3097	0.1478	0.465	0.3538	0.1112	0.6916	0.4282	0.2634	0.4706	0.2915	0.1791	0	0.0007	0	0.045	0	0.036	0.007	0.2146	2	mirSVR,RNA22	0	5	TargetScan, miRcode, mirSVR, PITA, RNA22	0
HCP5	SASH3	hsa-mir-142	0	0	1	0	0.5035	0.322	0.1815	0.5357	0.4379	0.0978	0.6928	0.4148	0.2781	0.5495	0.4113	0.1381	0	0	0	0.0035	0	0.124	0.006	0.0967	2	mirSVR,RNA22	0	4	miRcode, mirSVR, PITA, RNA22	0
HCP5	SCML4	hsa-mir-142	0	0	1	0	0.4413	0.2791	0.1622	0.4153	0.2911	0.1242	0.6737	0.4006	0.2731	0.5934	0.4846	0.1087	0	0.0014	0	0.0886	0	0.2596	0.005	0.0055	2	mirSVR,RNA22	0	4	TargetScan, mirSVR, PITA, RNA22	0
HCP5	SELPLG	hsa-mir-142	0	0	1	0	0.4098	0.2328	0.177	0.4338	0.3064	0.1274	0.6304	0.2857	0.3448	0.4468	0.2662	0.1806	0	0	0.001	0.0801	0	0.2397	0.052	0.4293	2	mirSVR,RNA22	0	1	PITA	0
HCP5	SEPT1	hsa-mir-142	0	0	1	0	0.3806	0.1988	0.1818	0.3882	0.2462	0.1421	0.5981	0.2413	0.3568	0.4488	0.2582	0.1906	0	0.031	0	0.0528	0	0.3756	0.017	0.1929	2	mirSVR,RNA22	0	1	RNA22	0
HCP5	SERPINA1	hsa-mir-142	0	0	1	0	0.2499	0.2346	0.0153	0.2202	0.1192	0.1011	0.5041	0.2518	0.2523	0.2156	0.096	0.1196	0.054	0.0785	0.354	0.2967	0	0.2097	0.42	0.5703	2	mirSVR,RNA22	0	3	mirSVR, PITA, RNA22	0
HCP5	SERPINB1	hsa-mir-142	0	0	1	0	0.2832	0.2742	0.009	0.3363	0.3834	-0.0471	0.5691	0.3591	0.21	0.5319	0.5491	-0.0172	0	0.0002	0.004	0.0006	0	0.0163	0	0.0093	2	mirSVR,RNA22	0	3	mirSVR, PITA, RNA22	0
HCP5	SH2B3	hsa-mir-142	0	0	1	0	0.363	0.2317	0.1313	0.1927	0.1322	0.0606	0.5031	0.2623	0.2408	0.3816	0.2407	0.1409	0	0.0009	0.317	0.629	0	0.0425	0.018	0.3882	2	mirSVR,RNA22	0	4	TargetScan, mirSVR, PITA, RNA22	1
HCP5	SH2D1A	hsa-mir-142	0	0	1	0	0.5264	0.3535	0.1729	0.5325	0.4378	0.0947	0.6599	0.3351	0.3248	0.4901	0.3094	0.1808	0	0	0	0.0066	0	0.176	0.02	0.2055	2	mirSVR,RNA22	0	1	RNA22	1
HCP5	SIGLEC10	hsa-mir-142	0	0	1	0	0.3594	0.2033	0.156	0.4288	0.3182	0.1106	0.6158	0.3186	0.2972	0.4497	0.27	0.1797	0	0.003	0	0.1313	0	0.1782	0.033	0.3792	2	mirSVR,RNA22	0	2	TargetScan, RNA22	0
HCP5	SIGLEC14	hsa-mir-142	0	0	1	0	0.3939	0.2476	0.1463	0.4254	0.3301	0.0953	0.5626	0.2965	0.2662	0.3862	0.3106	0.0755	0	0.0011	0	0.0229	0	0.1308	0.014	0.2519	2	mirSVR,RNA22	0	2	PITA, RNA22	0
HCP5	SIGLEC1	hsa-mir-142	0	0	1	0	0.4547	0.3383	0.1164	0.5862	0.5102	0.0759	0.6402	0.4048	0.2354	0.5168	0.4319	0.0849	0	0	0	0.0001	0	0.1331	0.018	0.1596	2	mirSVR,RNA22	0	1	RNA22	0
HCP5	SIGLEC5	hsa-mir-142	0	0	1	0	0.3492	0.2404	0.1088	0.4296	0.3397	0.09	0.6228	0.3833	0.2395	0.3892	0.213	0.1762	0	0	0	0.0202	0	0.0524	0.029	0.3467	2	mirSVR,RNA22	0	2	TargetScan, PITA	1
HCP5	SIGLEC9	hsa-mir-142	0	0	1	0	0.2473	0.092	0.1553	0.3573	0.2388	0.1186	0.5402	0.2412	0.2991	0.3265	0.2055	0.121	0.004	0.401	0.013	0.3236	0	0.0969	0.263	0.6723	2	mirSVR,RNA22	0	1	RNA22	0
HCP5	SIRPG	hsa-mir-142	0	0	1	0	0.5706	0.4183	0.1523	0.5752	0.508	0.0672	0.6931	0.4149	0.2782	0.4997	0.3275	0.1722	0	0	0	0.0091	0	0.225	0.008	0.1931	2	mirSVR,RNA22	0	4	miRcode, mirSVR, PITA, RNA22	0
HCP5	SLA2	hsa-mir-142	0	0	1	0	0.5846	0.4399	0.1446	0.5173	0.4105	0.1068	0.6686	0.3652	0.3034	0.6515	0.5879	0.0635	0	0	0	0.011	0	0.1357	0.002	0.0099	2	mirSVR,RNA22	0	3	miRcode, PITA, RNA22	0
HCP5	SLAMF1	hsa-mir-142	0	0	1	0	0.5247	0.3569	0.1678	0.5556	0.4713	0.0844	0.6513	0.3137	0.3376	0.5229	0.3686	0.1543	0	0	0	0.004	0	0.2234	0.018	0.1248	2	mirSVR,RNA22	0	3	mirSVR, PITA, RNA22	0
HCP5	SLAMF6	hsa-mir-142	0	0	1	0	0.5223	0.3489	0.1733	0.5098	0.4011	0.1087	0.6409	0.2894	0.3515	0.4924	0.3143	0.1782	0	0.0001	0	0.0077	0	0.3274	0.016	0.2384	2	mirSVR,RNA22	0	1	RNA22	0
HCP5	SLAMF7	hsa-mir-142	0	0	1	0	0.5104	0.3443	0.166	0.5062	0.3946	0.1116	0.6575	0.3653	0.2922	0.5038	0.3369	0.1669	0	0	0	0.0357	0	0.3304	0.032	0.3869	2	mirSVR,RNA22	0	3	mirSVR, PITA, RNA22	0
HCP5	SLAMF8	hsa-mir-142	0	0	1	0	0.5058	0.3245	0.1813	0.5519	0.4586	0.0933	0.6229	0.3234	0.2995	0.5652	0.4358	0.1294	0	0.0046	0	0.0061	0	0.1763	0.004	0.0794	2	mirSVR,RNA22	0	4	TargetScan, mirSVR, PITA, RNA22	0
HCP5	SLA	hsa-mir-142	0	0	1	0	0.4461	0.2621	0.184	0.4624	0.3365	0.126	0.6391	0.3234	0.3157	0.4495	0.2575	0.192	0	0.0002	0	0.0179	0	0.2713	0.017	0.2555	2	mirSVR,RNA22	0	1	RNA22	0
HCP5	SLC15A3	hsa-mir-142	0	0	1	0	0.4305	0.2865	0.144	0.5437	0.4532	0.0905	0.6645	0.444	0.2205	0.6707	0.5975	0.0733	0	0	0	0.001	0	0.0184	0	0.0181	2	mirSVR,RNA22	0	1	RNA22	0
HCP5	SLC7A7	hsa-mir-142	0	0	1	0	0.4077	0.2381	0.1696	0.4756	0.3662	0.1094	0.6297	0.3379	0.2918	0.4487	0.2999	0.1487	0	0.0046	0	0.0261	0	0.1466	0.02	0.2308	2	mirSVR,RNA22	0	4	TargetScan, mirSVR, PITA, RNA22	0
HCP5	SLC8A1	hsa-mir-142	0	0	1	0	0.2157	0.0795	0.1363	0.4166	0.3157	0.1009	0.6022	0.3615	0.2407	0.2996	0.0492	0.2504	0.008	0.1613	0	0.0193	0	0.0733	0.074	0.4726	2	mirSVR,RNA22	0	1	PITA	0
HCP5	SLC9A9	hsa-mir-142	0	0	1	0	0.3396	0.2046	0.135	0.3504	0.2225	0.1279	0.5896	0.2984	0.2913	0.3659	0.1587	0.2072	0	0.0076	0.007	0.3442	0	0.1703	0.018	0.2462	2	mirSVR,RNA22	0	3	TargetScan, mirSVR, RNA22	0
HCP5	SLCO2B1	hsa-mir-142	0	0	1	0	0.2797	0.142	0.1377	0.3025	0.153	0.1496	0.5456	0.2331	0.3125	0.3377	0.144	0.1937	0	0.0081	0.024	0.5004	0	0.3838	0.14	0.4611	2	mirSVR,RNA22	0	2	PITA, RNA22	0
HCP5	SNX10	hsa-mir-142	0	0	1	0	0.0886	0.0663	0.0223	0.1771	0.1327	0.0444	0.5793	0.3623	0.217	0.4609	0.352	0.1089	0.204	0.3887	0.111	0.5766	0	0.0462	0.015	0.2519	2	mirSVR,RNA22	0	3	mirSVR, PITA, RNA22	0
HCP5	SP110	hsa-mir-142	0	0	1	0	0.4841	0.3832	0.1009	0.7406	0.7022	0.0384	0.6142	0.4004	0.2138	0.5715	0.5265	0.045	0	0	0	0	0	0.0104	0.002	0.057	2	mirSVR,RNA22	0	3	miRcode, mirSVR, PITA	0
HCP5	SP140L	hsa-mir-142	0	0	1	0	0.3583	0.2984	0.0599	0.5446	0.4792	0.0655	0.5676	0.3416	0.226	0.5452	0.4988	0.0464	0	0.0004	0	0	0	0.0466	0	0.0224	2	mirSVR,RNA22	0	4	miRcode, mirSVR, PITA, RNA22	0
HCP5	SP140	hsa-mir-142	0	0	1	0	0.5954	0.4684	0.1269	0.7156	0.6873	0.0283	0.7162	0.4698	0.2464	0.6411	0.5514	0.0897	0	0	0	0	0	0.0977	0.002	0.0329	2	mirSVR,RNA22	0	1	RNA22	0
HCP5	SPIB	hsa-mir-142	1	0	1	0	0.4029	0.1928	0.21	0.5201	0.4152	0.1049	0.5806	0.3216	0.259	0.4789	0.2968	0.1821	0	0.0037	0	0.1228	0	0.0231	0.037	0.5303	2	mirSVR,RNA22	0	2	PITA, RNA22	1
HCP5	SPN	hsa-mir-142	0	0	1	0	0.4819	0.2917	0.1902	0.4375	0.3024	0.1351	0.6649	0.3517	0.3132	0.5599	0.4298	0.1301	0	0	0	0.1508	0	0.1255	0.002	0.0511	2	mirSVR,RNA22	0	4	TargetScan, mirSVR, PITA, RNA22	0
HCP5	SPOCK2	hsa-mir-142	0	0	1	0	0.54	0.3766	0.1633	0.4769	0.3505	0.1264	0.5336	0.2372	0.2964	0.4281	0.2068	0.2213	0	0	0	0.0092	0	0.1328	0.024	0.369	2	mirSVR,RNA22	0	1	PITA	0
HCP5	SRGN	hsa-mir-142	0	0	1	0	0.3825	0.2005	0.1819	0.46	0.3403	0.1197	0.6487	0.3693	0.2795	0.4152	0.2017	0.2135	0	0.1132	0	0.0098	0	0.0493	0.044	0.6	2	mirSVR,RNA22	0	4	TargetScan, mirSVR, PITA, RNA22	0
HCP5	ST8SIA4	hsa-mir-142	0	0	1	0	0.372	0.2347	0.1373	0.3166	0.2069	0.1097	0.5324	0.2596	0.2728	0.3897	0.2096	0.18	0	0.0004	0.053	0.3922	0	0.3073	0.012	0.2522	2	mirSVR,RNA22	0	1	RNA22	0
HCP5	STAC3	hsa-mir-142	0	0	1	0	0.3431	0.189	0.1541	0.4322	0.3384	0.0938	0.504	0.2166	0.2874	0.616	0.5279	0.0881	0	0.0501	0	0.0072	0	0.3346	0	0.0013	2	mirSVR,RNA22	0	2	miRcode, RNA22	0
HCP5	STAP1	hsa-mir-142	0	0	1	0	0.3935	0.2913	0.1022	0.4505	0.3386	0.1119	0.5764	0.2676	0.3088	0.5164	0.3687	0.1476	0	0.0044	0	0.0049	0	0.1391	0.001	0.1018	2	mirSVR,RNA22	0	4	miRcode, mirSVR, PITA, RNA22	0
HCP5	STAT4	hsa-mir-142	0	0	1	0	0.4543	0.2905	0.1638	0.5819	0.4997	0.0822	0.6487	0.3532	0.2955	0.4921	0.3182	0.1738	0	0.0017	0	0	0	0.1784	0.016	0.3638	2	mirSVR,RNA22	0	4	TargetScan, mirSVR, PITA, RNA22	0
HCP5	STK10	hsa-mir-142	0	0	1	0	0.4165	0.2936	0.1228	0.2623	0.1658	0.0964	0.5239	0.2547	0.2692	0.3173	0.1497	0.1676	0	0.0004	0.007	0.2085	0	0.2652	0.04	0.1737	2	mirSVR,RNA22	0	2	mirSVR, PITA	0
HCP5	SUSD3	hsa-mir-142	0	0	1	0	-0.0819	-0.0623	-0.0196	-0.0083	-0.0106	0.0023	0.5214	0.2957	0.2257	0.2349	0.2047	0.0302	0.349	0.1248	0.967	0.8823	0	0.0916	0.527	0.6824	2	mirSVR,RNA22	0	1	PITA	0
HCP5	TARP	hsa-mir-142	0	0	1	0	0.2739	0.105	0.1689	0.4407	0.3679	0.0727	0.6787	0.4099	0.2688	0.3904	0.2841	0.1063	0.027	0.3326	0.117	0.1543	0	0.1286	0.88	0.7715	2	mirSVR,RNA22	0	1	RNA22	0
HCP5	TBC1D10C	hsa-mir-142	0	0	1	0	0.502	0.3134	0.1886	0.561	0.4752	0.0857	0.6416	0.2995	0.342	0.579	0.462	0.1171	0	0	0	0.0029	0	0.2853	0.005	0.1502	2	mirSVR,RNA22	0	2	miRcode, RNA22	0
HCP5	TBX21	hsa-mir-142	0	0	1	0	0.5249	0.3567	0.1682	0.5412	0.4481	0.0931	0.6985	0.4293	0.2693	0.5748	0.4631	0.1117	0	0.0002	0	0.0131	0	0.2122	0.007	0.0968	2	mirSVR,RNA22	0	4	TargetScan, mirSVR, PITA, RNA22	0
HCP5	TFEC	hsa-mir-142	0	0	1	0	0.4955	0.3335	0.162	0.5307	0.4307	0.1	0.6526	0.3957	0.2569	0.5057	0.3503	0.1554	0	0.0002	0	0.0093	0	0.0718	0.022	0.1891	2	mirSVR,RNA22	0	2	PITA, RNA22	0
HCP5	THEMIS	hsa-mir-142	0	0	1	0	0.4758	0.2976	0.1782	0.4993	0.3848	0.1145	0.6626	0.3628	0.2998	0.5217	0.3657	0.156	0	0.0001	0	0.0878	0	0.126	0.003	0.0695	2	mirSVR,RNA22	0	4	TargetScan, mirSVR, PITA, RNA22	0
HCP5	TIFAB	hsa-mir-142	0	0	1	0	0.4976	0.3146	0.183	0.5068	0.3951	0.1117	0.6747	0.3831	0.2916	0.6042	0.5134	0.0908	0	0.0005	0	0.0428	0	0.1053	0.022	0.3057	2	mirSVR,RNA22	0	2	PITA, RNA22	0
HCP5	TIGIT	hsa-mir-142	0	0	1	0	0.5945	0.4548	0.1397	0.5613	0.4815	0.0797	0.6916	0.4142	0.2774	0.5155	0.3568	0.1588	0	0	0	0.0002	0	0.0917	0.001	0.0295	2	mirSVR,RNA22	0	3	mirSVR, PITA, RNA22	0
HCP5	TLR10	hsa-mir-142	0	0	1	0	0.2277	0.0647	0.163	0.211	0.0998	0.1112	0.5549	0.245	0.3099	0.2829	0.0707	0.2123	0.022	0.7452	0.029	0.7381	0	0.1392	0.222	0.6348	2	mirSVR,RNA22	0	4	TargetScan, miRcode, PITA, RNA22	0
HCP5	TLR4	hsa-mir-142	0	0	1	0	0.2894	0.1552	0.1342	0.3999	0.2743	0.1257	0.5075	0.2357	0.2718	0.3705	0.1948	0.1757	0	0.0042	0	0.0703	0	0.2854	0.152	0.5513	2	mirSVR,RNA22	0	3	TargetScan, mirSVR, PITA	0
HCP5	TLR7	hsa-mir-142	0	0	1	0	0.3416	0.2217	0.1199	0.2949	0.179	0.1159	0.6412	0.4033	0.2379	0.348	0.1982	0.1499	0	0.0029	0.076	0.6203	0	0.0987	0.086	0.4217	2	mirSVR,RNA22	0	2	miRcode, RNA22	0
HCP5	TLR8	hsa-mir-142	0	0	1	0	0.3874	0.2062	0.1812	0.4605	0.3304	0.1301	0.5742	0.2403	0.3339	0.3842	0.1473	0.2369	0	0.0027	0	0.1669	0	0.4179	0.132	0.6155	2	mirSVR,RNA22	0	1	RNA22	0
HCP5	TMC8	hsa-mir-142	1	0	1	0	0.4622	0.2583	0.2039	0.4958	0.3788	0.117	0.7039	0.4503	0.2536	0.5454	0.4065	0.1389	0	0.0001	0	0.0275	0	0.151	0.007	0.2964	2	mirSVR,RNA22	0	1	mirSVR	0
HCP5	TMEM150B	hsa-mir-142	0	0	1	0	0.3686	0.2144	0.1541	0.5279	0.428	0.0999	0.6071	0.3131	0.2941	0.529	0.3912	0.1379	0	0.0589	0	0.0018	0	0.1974	0.009	0.1215	2	mirSVR,RNA22	0	4	TargetScan, mirSVR, PITA, RNA22	0
HCP5	TNFAIP3	hsa-mir-142	0	0	1	0	0.5037	0.3586	0.1452	0.527	0.4378	0.0892	0.5406	0.3336	0.2069	0.5746	0.4503	0.1243	0	0.0001	0	0.001	0	0.0346	0.002	0.0749	2	mirSVR,RNA22	0	2	miRcode, RNA22	0
HCP5	TNFAIP8L2	hsa-mir-142	0	0	1	0	0.4111	0.2306	0.1805	0.4678	0.3526	0.1152	0.6348	0.3242	0.3107	0.4923	0.3381	0.1541	0	0.0046	0	0.0522	0	0.1603	0.003	0.1047	2	mirSVR,RNA22	0	1	RNA22	0
HCP5	TNFRSF14	hsa-mir-142	0	0	1	0	0.2577	0.2168	0.0408	0.2984	0.2853	0.0132	0.6176	0.4004	0.2172	0.6215	0.5394	0.0821	0.001	0.0055	0.003	0.0257	0	0.0355	0	0.0117	2	mirSVR,RNA22	0	3	mirSVR, PITA, RNA22	0
HCP5	TNFRSF1B	hsa-mir-142	0	0	1	0	0.4429	0.2564	0.1865	0.4907	0.3735	0.1172	0.6609	0.3546	0.3063	0.4849	0.3021	0.1828	0	0.0025	0	0.0063	0	0.0836	0.017	0.2964	2	mirSVR,RNA22	0	1	PITA	0
HCP5	TNFRSF9	hsa-mir-142	0	0	1	0	0.5451	0.3991	0.146	0.539	0.4414	0.0976	0.6736	0.3983	0.2753	0.4783	0.3041	0.1742	0	0	0	0.004	0	0.0527	0.001	0.04	2	mirSVR,RNA22	0	3	TargetScan, miRcode, RNA22	0
HCP5	TNFSF13B	hsa-mir-142	0	0	1	0	0.5252	0.3894	0.1359	0.5935	0.5143	0.0792	0.6229	0.3981	0.2248	0.4808	0.3434	0.1373	0	0	0	0.0005	0	0.0268	0.025	0.1982	2	mirSVR,RNA22	0	2	miRcode, RNA22	0
HCP5	TRAF1	hsa-mir-142	1	0	1	0	0.3811	0.1796	0.2014	0.6181	0.5575	0.0606	0.6116	0.3282	0.2834	0.5602	0.4323	0.1279	0	0.0235	0	0	0	0.085	0.002	0.1209	2	mirSVR,RNA22	0	3	miRcode, PITA, RNA22	0
HCP5	TRAF3IP3	hsa-mir-142	0	0	1	0	0.5735	0.4243	0.1493	0.5551	0.4739	0.0812	0.5951	0.372	0.2231	0.5803	0.4633	0.117	0	0	0	0.001	0	0.0247	0.003	0.0553	2	mirSVR,RNA22	0	1	PITA	0
HCP5	TRAT1	hsa-mir-142	0	0	1	0	0.5149	0.3341	0.1808	0.5174	0.4105	0.107	0.6625	0.3518	0.3107	0.5228	0.3708	0.152	0	0.0001	0	0.0329	0	0.2313	0.006	0.0892	2	mirSVR,RNA22	0	1	RNA22	0
HCP5	TRPV2	hsa-mir-142	0	0	1	0	0.3946	0.2277	0.1669	0.3895	0.264	0.1255	0.5617	0.2481	0.3135	0.4499	0.2758	0.1741	0	0.0023	0	0.1627	0	0.383	0.021	0.1864	2	mirSVR,RNA22	0	1	mirSVR	0
HCP5	TSPAN32	hsa-mir-142	0	0	1	0	0.2546	0.0966	0.158	0.3999	0.277	0.1229	0.601	0.258	0.3429	0.4806	0.3102	0.1705	0.001	0.2645	0.001	0.2215	0	0.2711	0.011	0.2501	2	mirSVR,RNA22	0	4	TargetScan, mirSVR, PITA, RNA22	0
HCP5	TXK	hsa-mir-142	0	0	1	0	0.3147	0.1649	0.1498	0.2854	0.1451	0.1403	0.6288	0.3558	0.273	0.4111	0.1799	0.2312	0	0.2087	0.004	0.5472	0	0.1954	0.025	0.5276	2	mirSVR,RNA22	0	2	mirSVR, RNA22	0
HCP5	UBASH3A	hsa-mir-142	0	0	1	0	0.5308	0.3608	0.17	0.5488	0.4607	0.0881	0.6898	0.4107	0.2791	0.5104	0.3459	0.1645	0	0	0	0.0064	0	0.0819	0.013	0.0914	2	mirSVR,RNA22	0	1	RNA22	0
HCP5	VAV1	hsa-mir-142	0	0	1	0	0.417	0.2604	0.1566	0.3631	0.2616	0.1015	0.6941	0.4347	0.2595	0.3384	0.1308	0.2076	0	0	0	0.066	0	0.0288	0.103	0.4001	2	mirSVR,RNA22	0	3	mirSVR, PITA, RNA22	0
HCP5	VCAM1	hsa-mir-142	0	0	1	0	0.3507	0.2211	0.1296	0.4363	0.327	0.1093	0.5878	0.321	0.2668	0.4325	0.271	0.1615	0	0.0015	0	0.0272	0	0.0887	0.031	0.2799	2	mirSVR,RNA22	0	3	mirSVR, PITA, RNA22	0
HCP5	VNN2	hsa-mir-142	0	0	1	0	0.3727	0.213	0.1597	0.4434	0.317	0.1264	0.5573	0.2189	0.3384	0.2342	0.0325	0.2018	0	0.0838	0	0.1872	0	0.3783	0.336	0.3538	2	mirSVR,RNA22	0	1	RNA22	0
HCP5	WAS	hsa-mir-142	0	0	1	0	0.4399	0.2438	0.1961	0.506	0.3943	0.1117	0.6396	0.3026	0.337	0.4711	0.2902	0.1809	0	0.0015	0	0.0029	0	0.1979	0.012	0.3242	2	mirSVR,RNA22	0	2	miRcode, RNA22	0
HCP5	WDFY4	hsa-mir-142	0	0	1	0	0.4375	0.268	0.1696	0.4234	0.289	0.1344	0.6316	0.3131	0.3185	0.4692	0.2816	0.1876	0	0	0.001	0.3453	0	0.1874	0.006	0.1073	2	mirSVR,RNA22	0	3	TargetScan, mirSVR, PITA	0
HCP5	WIPF1	hsa-mir-142	0	0	1	0	0.3923	0.2474	0.1449	0.4592	0.347	0.1122	0.667	0.4226	0.2443	0.3621	0.1966	0.1655	0	0.0001	0	0.0063	0	0.0493	0.009	0.1848	2	mirSVR,RNA22	0	3	TargetScan, mirSVR, PITA	0
HCP5	XCL1	hsa-mir-142	0	0	1	0	0.5913	0.4687	0.1226	0.5878	0.5174	0.0705	0.6685	0.3946	0.2739	0.4371	0.2518	0.1853	0	0	0	0.0022	0	0.0695	0.002	0.2302	2	mirSVR,RNA22	0	1	RNA22	0
HCP5	ZBED2	hsa-mir-142	0	0	1	0	0.5479	0.3991	0.1488	0.5653	0.482	0.0833	0.6628	0.3692	0.2936	0.5398	0.3955	0.1443	0	0	0	0.0016	0	0.1909	0.005	0.0312	2	mirSVR,RNA22	0	1	RNA22	0
HCP5	ZBP1	hsa-mir-142	0	0	1	0	0.6682	0.5773	0.0909	0.6974	0.6461	0.0512	0.6967	0.4578	0.2388	0.6948	0.6208	0.0739	0	0	0	0.0002	0	0.0531	0	0.0508	2	mirSVR,RNA22	0	2	PITA, RNA22	0
HCP5	ZC3H12D	hsa-mir-142	0	0	1	0	0.4274	0.2479	0.1795	0.4984	0.3874	0.111	0.6258	0.3295	0.2963	0.3811	0.1826	0.1984	0	0.0015	0	0.0103	0	0.2409	0.025	0.2813	2	mirSVR,RNA22	0	1	RNA22	0
HCP5	ZNF683	hsa-mir-142	0	0	1	0	0.5869	0.4607	0.1261	0.5858	0.5061	0.0797	0.6945	0.4488	0.2458	0.6156	0.5112	0.1044	0	0	0	0.0019	0	0.0212	0.001	0.0167	2	mirSVR,RNA22	0	1	RNA22	0
HCP5	ABI3	hsa-mir-150	0	0	1	0	0.3709	0.2352	0.1357	0.4206	0.3281	0.0925	0.5979	0.3453	0.2526	0.4903	0.3168	0.1735	0	0	0	0.0186	0	0.0884	0.005	0.1757	2	mirSVR,RNA22	0	1	RNA22	0
HCP5	ACAP1	hsa-mir-150	0	0	1	0	0.5469	0.4039	0.143	0.5475	0.4781	0.0694	0.6625	0.3806	0.2819	0.556	0.3745	0.1815	0	0	0	0.003	0	0.1237	0.005	0.1888	2	mirSVR,RNA22	0	2	miRcode, RNA22	0
HCP5	ADAMDEC1	hsa-mir-150	0	0	1	0	0.4919	0.3604	0.1315	0.5319	0.4402	0.0917	0.6151	0.4059	0.2092	0.5629	0.3963	0.1666	0	0.0006	0	0.0031	0	0.0481	0.009	0.0892	2	mirSVR,RNA22	0	3	mirSVR, PITA, RNA22	0
HCP5	ADAP2	hsa-mir-150	0	0	1	0	0.34	0.2645	0.0755	0.3036	0.2297	0.0739	0.594	0.3717	0.2223	0.3886	0.2644	0.1242	0	0	0.025	0.117	0	0.0557	0.022	0.3277	2	mirSVR,RNA22	0	2	miRcode, RNA22	0
HCP5	AIF1	hsa-mir-150	0	0	1	0	0.3763	0.2265	0.1498	0.4605	0.3598	0.1007	0.6137	0.3511	0.2626	0.4921	0.2954	0.1967	0	0.0011	0	0.0306	0	0.058	0.005	0.2038	2	mirSVR,RNA22	0	4	TargetScan, mirSVR, PITA, RNA22	0
HCP5	AKNA	hsa-mir-150	0	0	1	0	0.4272	0.2529	0.1743	0.4962	0.4059	0.0903	0.6457	0.3837	0.262	0.4678	0.2472	0.2206	0	0.0001	0	0.0016	0	0.0435	0.014	0.2964	2	mirSVR,RNA22	0	2	TargetScan, RNA22	0
HCP5	ALOX5AP	hsa-mir-150	0	0	1	0	0.2706	0.2004	0.0702	0.2485	0.2141	0.0344	0.5816	0.3389	0.2427	0.3891	0.3041	0.085	0	0.0001	0.144	0.4141	0	0.0649	0.043	0.1446	2	mirSVR,RNA22	0	1	RNA22	0
HCP5	ALOX5	hsa-mir-150	0	0	1	0	0.3211	0.2511	0.0699	0.2671	0.2161	0.051	0.5266	0.2963	0.2303	0.409	0.2632	0.1458	0	0	0.228	0.3365	0	0.1161	0.023	0.2325	2	mirSVR,RNA22	0	2	mirSVR, RNA22	0
HCP5	AMICA1	hsa-mir-150	1	0	1	1	0.4026	0.1729	0.2297	0.4093	0.2534	0.1559	0.5826	0.2322	0.3504	0.5053	0.2743	0.231	0	0.0128	0	0.2107	0	0.2398	0.017	0.2836	2	mirSVR,RNA22	0	4	miRcode, mirSVR, PITA, RNA22	0
HCP5	AMPD3	hsa-mir-150	0	0	1	0	0.3349	0.2822	0.0526	0.1926	0.195	-0.0024	0.5405	0.3157	0.2248	0.5103	0.3613	0.149	0	0	0.013	0.0689	0	0.0559	0.004	0.0276	2	mirSVR,RNA22	0	1	RNA22	0
HCP5	AOAH	hsa-mir-150	0	0	1	0	0.4915	0.3335	0.158	0.4694	0.3531	0.1164	0.6324	0.3627	0.2697	0.4296	0.1716	0.2581	0	0	0	0.0383	0	0.0865	0.048	0.6404	2	mirSVR,RNA22	0	3	miRcode, mirSVR, RNA22	0
HCP5	APBB1IP	hsa-mir-150	0	0	1	0	0.3545	0.1876	0.1669	0.4223	0.3098	0.1125	0.5705	0.2719	0.2986	0.3724	0.1533	0.2191	0	0.0001	0	0.0397	0	0.0657	0.017	0.3054	2	mirSVR,RNA22	0	4	TargetScan, mirSVR, PITA, RNA22	0
HCP5	APOB48R	hsa-mir-150	0	0	1	0	0.0556	0.0575	-0.0018	0.169	0.126	0.043	0.5075	0.2638	0.2438	0.3434	0.2176	0.1258	0.278	0.1756	0.169	0.315	0	0.0403	0.072	0.4189	2	mirSVR,RNA22	0	3	TargetScan, mirSVR, RNA22	0
HCP5	APOBEC3H	hsa-mir-150	0	0	1	0	0.5583	0.4344	0.1239	0.646	0.5957	0.0503	0.6853	0.4385	0.2468	0.611	0.4695	0.1415	0	0	0	0	0	0.0546	0.001	0.1837	2	mirSVR,RNA22	0	2	TargetScan, RNA22	0
HCP5	ARHGAP15	hsa-mir-150	0	0	1	0	0.462	0.2818	0.1803	0.4802	0.3672	0.113	0.6199	0.278	0.3419	0.3993	0.1578	0.2415	0	0.0004	0	0.0059	0	0.1579	0.01	0.1796	2	mirSVR,RNA22	0	2	PITA, RNA22	0
HCP5	ARHGAP25	hsa-mir-150	0	0	1	1	0.5013	0.3411	0.1602	0.5292	0.4365	0.0928	0.6282	0.3062	0.322	0.5132	0.3061	0.2071	0	0	0	0.0011	0	0.2511	0.01	0.1754	2	mirSVR,RNA22	0	4	miRcode, mirSVR, PITA, RNA22	0
HCP5	ARHGAP30	hsa-mir-150	0	0	1	0	0.4586	0.2964	0.1623	0.5321	0.4425	0.0897	0.6154	0.3244	0.291	0.5155	0.3512	0.1643	0	0	0	0.0102	0	0.1313	0.013	0.2117	2	mirSVR,RNA22	0	2	miRcode, RNA22	0
HCP5	ARHGAP9	hsa-mir-150	0	0	1	0	0.5086	0.36	0.1486	0.5301	0.4379	0.0922	0.683	0.4276	0.2554	0.5728	0.4043	0.1685	0	0	0	0.0028	0	0.0713	0	0.103	2	mirSVR,RNA22	0	1	RNA22	0
HCP5	ASB2	hsa-mir-150	0	0	1	1	0.4574	0.305	0.1524	0.5132	0.4161	0.0971	0.4917	0.2617	0.23	0.5035	0.3027	0.2008	0	0	0	0.0361	0	0.1527	0.005	0.056	2	mirSVR,RNA22	0	1	RNA22	0
HCP5	BATF	hsa-mir-150	0	0	1	0	0.0493	0.0429	0.0064	0.0952	0.0834	0.0118	0.571	0.3348	0.2362	0.3569	0.2947	0.0622	0.694	0.5156	0.193	0.1833	0	0.1268	0.061	0.2746	2	mirSVR,RNA22	0	1	RNA22	0
HCP5	BIN2	hsa-mir-150	0	0	1	1	0.5245	0.3824	0.1422	0.5484	0.4632	0.0853	0.6061	0.3304	0.2756	0.5135	0.3086	0.2048	0	0	0	0.001	0	0.0649	0.007	0.2346	2	mirSVR,RNA22	0	3	TargetScan, miRcode, RNA22	0
HCP5	BIRC3	hsa-mir-150	0	0	1	0	0.5507	0.426	0.1247	0.599	0.5282	0.0708	0.667	0.4408	0.2262	0.5761	0.4102	0.1659	0	0	0	0.0027	0	0.0113	0	0.059	2	mirSVR,RNA22	0	4	miRcode, mirSVR, PITA, RNA22	0
HCP5	BTK	hsa-mir-150	0	0	1	1	0.401	0.2527	0.1483	0.4282	0.3108	0.1174	0.654	0.3759	0.2781	0.4769	0.2754	0.2015	0	0.0001	0	0.0387	0	0.0696	0.006	0.2815	2	mirSVR,RNA22	0	5	TargetScan, miRcode, mirSVR, PITA, RNA22	1
HCP5	BTLA	hsa-mir-150	0	0	1	0	0.4811	0.2878	0.1933	0.5336	0.4961	0.0374	0.6268	0.2659	0.3608	0.5574	0.3786	0.1789	0	0.0004	0	0.0034	0	0.3165	0.006	0.0915	2	mirSVR,RNA22	0	1	RNA22	0
HCP5	C10orf128	hsa-mir-150	0	0	1	0	0.2952	0.0742	0.221	0.3717	0.2029	0.1688	0.5321	0.2366	0.2956	0.3297	0.032	0.2976	0	0.2112	0.002	0.3919	0	0.094	0.037	0.6623	2	mirSVR,RNA22	0	4	TargetScan, mirSVR, PITA, RNA22	0
HCP5	C10orf54	hsa-mir-150	0	0	1	0	0.3206	0.147	0.1736	0.4225	0.3088	0.1137	0.6396	0.4329	0.2067	0.3914	0.1321	0.2593	0	0.0059	0	0.0485	0	0.0314	0.042	0.3267	2	mirSVR,RNA22	0	4	TargetScan, miRcode, mirSVR, RNA22	0
HCP5	C16orf54	hsa-mir-150	1	0	1	0	0.4536	0.2442	0.2094	0.4815	0.3713	0.1102	0.6437	0.318	0.3257	0.4145	0.1593	0.2552	0	0.0001	0	0.0136	0	0.134	0.01	0.2208	2	mirSVR,RNA22	0	3	TargetScan, mirSVR, RNA22	0
HCP5	C17orf87	hsa-mir-150	0	0	1	0	0.2977	0.1703	0.1274	0.3178	0.2371	0.0806	0.5227	0.2242	0.2985	0.4312	0.2594	0.1718	0	0.0132	0.008	0.1903	0	0.2006	0.009	0.1902	2	mirSVR,RNA22	0	1	RNA22	0
HCP5	C1QA	hsa-mir-150	0	0	1	0	0.4088	0.2888	0.12	0.4748	0.3717	0.1032	0.5918	0.3641	0.2277	0.5002	0.3352	0.165	0	0.0004	0.001	0.0215	0	0.0504	0.005	0.1712	2	mirSVR,RNA22	0	1	RNA22	0
HCP5	C1QB	hsa-mir-150	0	0	1	0	0.3953	0.2918	0.1035	0.4606	0.3614	0.0991	0.5987	0.3891	0.2096	0.5014	0.3548	0.1466	0	0.0001	0	0.0134	0	0.0572	0.007	0.2246	2	mirSVR,RNA22	0	5	TargetScan, miRcode, mirSVR, PITA, RNA22	0
HCP5	C1orf162	hsa-mir-150	0	0	1	0	0.3416	0.1535	0.1881	0.4522	0.3456	0.1066	0.5533	0.2364	0.3169	0.502	0.3063	0.1958	0	0.0447	0	0.0534	0	0.0889	0.005	0.268	2	mirSVR,RNA22	0	4	TargetScan, mirSVR, PITA, RNA22	0
HCP5	C1orf38	hsa-mir-150	0	0	1	0	0.3724	0.2138	0.1586	0.5286	0.4473	0.0813	0.5783	0.359	0.2193	0.4606	0.2836	0.177	0	0.0056	0	0.0009	0	0.0254	0.011	0.0974	2	mirSVR,RNA22	0	4	TargetScan, miRcode, mirSVR, RNA22	0
HCP5	CARD11	hsa-mir-150	0	0	1	0	0.4883	0.3443	0.144	0.5111	0.4163	0.0949	0.6904	0.4578	0.2325	0.5425	0.3635	0.179	0	0	0	0.0012	0	0.0386	0.004	0.1079	2	mirSVR,RNA22	0	3	TargetScan, mirSVR, RNA22	0
HCP5	CASP10	hsa-mir-150	0	0	1	0	0.2978	0.1189	0.1789	0.4589	0.3488	0.1102	0.5111	0.251	0.2601	0.4398	0.2868	0.153	0	0.0404	0.001	0.0379	0	0.4538	0.016	0.1305	2	mirSVR,RNA22	0	4	TargetScan, mirSVR, PITA, RNA22	0
HCP5	CCDC69	hsa-mir-150	0	0	1	0	0.2716	0.0625	0.2091	0.3709	0.2237	0.1472	0.6062	0.2891	0.317	0.4539	0.1947	0.2593	0.002	0.1942	0.003	0.3658	0	0.1512	0.019	0.366	2	mirSVR,RNA22	0	4	TargetScan, mirSVR, PITA, RNA22	0
HCP5	CCDC88B	hsa-mir-150	0	0	1	0	0.4525	0.3384	0.1141	0.3801	0.2914	0.0887	0.501	0.215	0.2859	0.55	0.4065	0.1435	0	0	0	0.0222	0	0.3188	0.007	0.0814	2	mirSVR,RNA22	0	5	TargetScan, miRcode, mirSVR, PITA, RNA22	0
HCP5	CCND2	hsa-mir-150	0	0	1	0	0.237	0.1097	0.1273	0.3477	0.2553	0.0925	0.556	0.3089	0.247	0.3638	0.2322	0.1316	0	0.0521	0.016	0.1121	0	0.0748	0.093	0.2468	2	mirSVR,RNA22	0	4	TargetScan, miRcode, mirSVR, RNA22	0
HCP5	CCR2	hsa-mir-150	0	0	1	0	0.455	0.2625	0.1925	0.4699	0.3532	0.1167	0.6239	0.3067	0.3172	0.5306	0.3385	0.1921	0	0.0007	0	0.0255	0	0.0884	0.005	0.1559	2	mirSVR,RNA22	0	3	TargetScan, mirSVR, RNA22	0
HCP5	CCR5	hsa-mir-150	0	0	1	0	0.571	0.4418	0.1292	0.5938	0.533	0.0608	0.6951	0.4602	0.2349	0.545	0.3548	0.1901	0	0	0	0.0014	0	0.044	0.003	0.14	2	mirSVR,RNA22	0	1	RNA22	0
HCP5	CCR8	hsa-mir-150	0	0	1	0	0.5551	0.4334	0.1217	0.5616	0.4809	0.0807	0.6301	0.303	0.3271	0.4611	0.3574	0.1037	0	0	0	0	0	0.0617	0.009	0.1419	2	mirSVR,RNA22	0	1	RNA22	0
HCP5	CCRL2	hsa-mir-150	0	0	1	0	0.3644	0.2544	0.11	0.4643	0.3931	0.0712	0.6021	0.3541	0.2479	0.3809	0.2102	0.1707	0	0.0006	0	0.0002	0	0.135	0.014	0.3324	2	mirSVR,RNA22	0	3	TargetScan, mirSVR, RNA22	0
HCP5	CD200R1	hsa-mir-150	0	0	1	0	0.4286	0.249	0.1796	0.4101	0.259	0.1512	0.6109	0.295	0.3159	0.4613	0.229	0.2323	0	0.0007	0	0.186	0	0.2037	0.019	0.255	2	mirSVR,RNA22	0	5	TargetScan, miRcode, mirSVR, PITA, RNA22	0
HCP5	CD226	hsa-mir-150	0	0	1	0	0.4838	0.3198	0.1641	0.5348	0.4534	0.0814	0.6719	0.4203	0.2516	0.4546	0.2202	0.2344	0	0.0001	0	0.014	0	0.0317	0.009	0.3086	2	mirSVR,RNA22	0	4	TargetScan, mirSVR, PITA, RNA22	0
HCP5	CD244	hsa-mir-150	0	0	1	0	0.4735	0.2921	0.1814	0.4969	0.3914	0.1055	0.6583	0.443	0.2152	0.5364	0.3624	0.174	0	0.0006	0	0.0734	0	0.04	0.005	0.1078	2	mirSVR,RNA22	0	4	TargetScan, mirSVR, PITA, RNA22	0
HCP5	CD247	hsa-mir-150	0	0	1	0	0.5567	0.4237	0.133	0.5251	0.4574	0.0677	0.5862	0.2695	0.3167	0.5641	0.3912	0.1729	0	0	0	0.0055	0	0.0882	0.003	0.07	2	mirSVR,RNA22	0	1	RNA22	0
HCP5	CD27	hsa-mir-150	0	0	1	0	0.4739	0.2904	0.1835	0.499	0.4009	0.0981	0.6183	0.2918	0.3265	0.496	0.2638	0.2323	0	0	0	0.0027	0	0.1842	0.011	0.2785	2	mirSVR,RNA22	0	4	TargetScan, mirSVR, PITA, RNA22	0
HCP5	CD28	hsa-mir-150	0	0	1	0	0.4406	0.2686	0.172	0.3046	0.1269	0.1777	0.6121	0.2601	0.352	0.3777	0.1033	0.2744	0	0.0004	0.016	0.5285	0	0.3344	0.021	0.2779	2	mirSVR,RNA22	0	1	mirSVR	0
HCP5	CD2	hsa-mir-150	0	0	1	0	0.5999	0.4948	0.1051	0.586	0.5551	0.0308	0.6841	0.4097	0.2744	0.5696	0.3989	0.1707	0	0	0	0.0013	0	0.0645	0	0.0773	2	mirSVR,RNA22	0	1	RNA22	0
HCP5	CD300C	hsa-mir-150	0	0	1	0	0.279	0.1847	0.0943	0.3821	0.3139	0.0682	0.5621	0.342	0.2201	0.1686	-0.0019	0.1705	0	0.0015	0.001	0.0398	0	0.0921	0.095	0.2593	2	mirSVR,RNA22	0	3	miRcode, mirSVR, RNA22	0
HCP5	CD300LF	hsa-mir-150	0	0	1	0	0.4425	0.3073	0.1351	0.4303	0.3177	0.1126	0.5896	0.316	0.2737	0.4821	0.3062	0.1758	0	0	0.001	0.0416	0	0.0697	0.014	0.2539	2	mirSVR,RNA22	0	3	TargetScan, mirSVR, RNA22	0
HCP5	CD33	hsa-mir-150	0	0	1	0	0.2461	0.1311	0.1149	0.3315	0.23	0.1015	0.5984	0.362	0.2364	0.4654	0.2891	0.1763	0.005	0.0226	0.051	0.2854	0	0.0401	0.014	0.246	2	mirSVR,RNA22	0	2	mirSVR, RNA22	0
HCP5	CD37	hsa-mir-150	0	0	1	0	0.3979	0.2165	0.1814	0.5008	0.3973	0.1034	0.6189	0.303	0.3159	0.4601	0.2214	0.2387	0	0	0	0.0012	0	0.1407	0.012	0.305	2	mirSVR,RNA22	0	4	TargetScan, miRcode, mirSVR, RNA22	0
HCP5	CD38	hsa-mir-150	0	0	1	0	0.4923	0.3262	0.166	0.5267	0.4394	0.0873	0.6704	0.43	0.2404	0.5549	0.3814	0.1736	0	0.0001	0	0.0072	0	0.043	0.011	0.1949	2	mirSVR,RNA22	0	2	TargetScan, miRcode	0
HCP5	CD3D	hsa-mir-150	0	0	1	0	0.5625	0.4311	0.1314	0.5591	0.5214	0.0377	0.6514	0.3469	0.3045	0.5435	0.3503	0.1932	0	0	0	0.0016	0	0.1073	0.006	0.1025	2	mirSVR,RNA22	0	2	mirSVR, RNA22	0
HCP5	CD3E	hsa-mir-150	0	0	1	1	0.5537	0.4167	0.137	0.5482	0.5058	0.0424	0.6434	0.3253	0.3181	0.5318	0.3273	0.2045	0	0	0	0.0012	0	0.1077	0.006	0.2422	2	mirSVR,RNA22	0	2	PITA, RNA22	0
HCP5	CD3G	hsa-mir-150	0	0	1	0	0.5589	0.4229	0.136	0.5127	0.4212	0.0915	0.6872	0.4187	0.2685	0.4616	0.2048	0.2568	0	0	0	0.0296	0	0.1193	0.02	0.2101	2	mirSVR,RNA22	0	4	miRcode, mirSVR, PITA, RNA22	0
HCP5	CD40LG	hsa-mir-150	1	0	1	0	0.4562	0.2546	0.2016	0.4884	0.3914	0.097	0.5948	0.228	0.3668	0.55	0.3634	0.1866	0	0.0034	0	0.0591	0	0.2591	0.002	0.1153	2	mirSVR,RNA22	0	3	miRcode, mirSVR, RNA22	0
HCP5	CD40	hsa-mir-150	0	0	1	0	0.4392	0.2941	0.1451	0.4395	0.3352	0.1043	0.5227	0.2962	0.2265	0.4921	0.3118	0.1804	0	0	0	0.0608	0	0.0789	0.02	0.1835	2	mirSVR,RNA22	0	4	TargetScan, miRcode, mirSVR, RNA22	0
HCP5	CD48	hsa-mir-150	0	0	1	0	0.4895	0.3095	0.18	0.5158	0.4335	0.0823	0.6788	0.4072	0.2716	0.5438	0.3514	0.1924	0	0	0	0.0074	0	0.0487	0.003	0.1912	2	mirSVR,RNA22	0	4	TargetScan, mirSVR, PITA, RNA22	0
HCP5	CD4	hsa-mir-150	0	0	1	0	0.4739	0.3322	0.1416	0.4752	0.3698	0.1054	0.6824	0.4359	0.2464	0.4705	0.2483	0.2222	0	0	0	0.0166	0	0.0346	0.007	0.2506	2	mirSVR,RNA22	0	1	mirSVR	0
HCP5	CD53	hsa-mir-150	0	0	1	0	0.4785	0.3236	0.1549	0.5076	0.4087	0.0989	0.6864	0.4328	0.2535	0.5297	0.3377	0.192	0	0	0	0.0097	0	0.0636	0.011	0.1702	2	mirSVR,RNA22	0	3	mirSVR, PITA, RNA22	0
HCP5	CD5	hsa-mir-150	0	0	1	1	0.5371	0.3896	0.1476	0.5503	0.4973	0.0529	0.6388	0.3047	0.3341	0.5068	0.2757	0.231	0	0	0	0.0045	0	0.1748	0.008	0.1962	2	mirSVR,RNA22	0	5	TargetScan, miRcode, mirSVR, PITA, RNA22	0
HCP5	CD68	hsa-mir-150	0	0	1	0	0.3098	0.2361	0.0736	0.4476	0.3597	0.088	0.5297	0.3121	0.2176	0.4148	0.2694	0.1453	0	0.0003	0	0.0147	0	0.0426	0.026	0.2293	2	mirSVR,RNA22	0	2	mirSVR, RNA22	0
HCP5	CD69	hsa-mir-150	0	0	1	0	0.4692	0.2893	0.18	0.4817	0.3709	0.1108	0.6408	0.3318	0.309	0.571	0.4054	0.1656	0	0.0069	0	0.0461	0	0.1905	0.001	0.1646	2	mirSVR,RNA22	0	3	mirSVR, PITA, RNA22	0
HCP5	CD6	hsa-mir-150	0	0	1	0	0.5382	0.3895	0.1487	0.506	0.409	0.0971	0.5969	0.3209	0.276	0.4802	0.2355	0.2447	0	0	0	0.0336	0	0.1928	0.034	0.3044	2	mirSVR,RNA22	0	1	RNA22	0
HCP5	CD72	hsa-mir-150	0	0	1	0	0.4407	0.3049	0.1359	0.4922	0.398	0.0943	0.5495	0.3208	0.2286	0.455	0.3311	0.1239	0	0	0	0.0023	0	0.1384	0.028	0.2722	2	mirSVR,RNA22	0	2	mirSVR, RNA22	0
HCP5	CD7	hsa-mir-150	0	0	1	0	0.5607	0.4256	0.1351	0.5697	0.4959	0.0738	0.6084	0.3771	0.2313	0.5325	0.3422	0.1902	0	0	0	0.0001	0	0.057	0.004	0.1172	2	mirSVR,RNA22	0	1	RNA22	0
HCP5	CD80	hsa-mir-150	0	0	1	0	0.5115	0.4341	0.0774	0.5675	0.5024	0.0651	0.6697	0.4554	0.2143	0.4914	0.4317	0.0597	0	0	0	0.0008	0	0.0598	0.024	0.0899	2	mirSVR,RNA22	0	4	TargetScan, mirSVR, PITA, RNA22	0
HCP5	CD84	hsa-mir-150	0	0	1	0	0.3651	0.2351	0.13	0.378	0.2671	0.111	0.5784	0.3309	0.2475	0.3801	0.1895	0.1906	0	0.0021	0	0.0591	0	0.1045	0.038	0.385	2	mirSVR,RNA22	0	4	TargetScan, mirSVR, PITA, RNA22	0
HCP5	CD86	hsa-mir-150	0	0	1	0	0.4239	0.3002	0.1237	0.4999	0.4117	0.0881	0.6658	0.4394	0.2264	0.4695	0.2971	0.1723	0	0	0	0.0052	0	0.0211	0.015	0.3566	2	mirSVR,RNA22	0	2	mirSVR, RNA22	0
HCP5	CD8A	hsa-mir-150	0	0	1	1	0.5371	0.3891	0.148	0.5367	0.4747	0.062	0.6744	0.4143	0.26	0.5132	0.2967	0.2165	0	0	0	0.0227	0	0.0848	0.014	0.2276	2	mirSVR,RNA22	0	5	TargetScan, miRcode, mirSVR, PITA, RNA22	1
HCP5	CD96	hsa-mir-150	0	0	1	0	0.5765	0.4578	0.1187	0.5815	0.5566	0.0249	0.6026	0.2538	0.3488	0.5498	0.3625	0.1873	0	0	0	0.0259	0	0.1535	0.003	0.0675	2	mirSVR,RNA22	0	3	mirSVR, PITA, RNA22	0
HCP5	CEACAM21	hsa-mir-150	0	0	1	0	0.2742	0.1224	0.1518	0.2864	0.1552	0.1313	0.5853	0.315	0.2703	0.2149	0.1107	0.1043	0	0.0379	0.001	0.2029	0	0.2439	0.319	0.431	2	mirSVR,RNA22	0	2	mirSVR, RNA22	0
HCP5	CECR1	hsa-mir-150	0	0	1	0	0.456	0.3261	0.1299	0.4122	0.3316	0.0806	0.6263	0.39	0.2364	0.4615	0.254	0.2075	0	0	0	0.0113	0	0.0238	0.011	0.3447	2	mirSVR,RNA22	0	1	RNA22	0
HCP5	CERKL	hsa-mir-150	0	0	1	0	0.3715	0.2697	0.1018	0.2111	0.1268	0.0842	0.5609	0.2509	0.31	0.4019	0.1512	0.2507	0	0.0003	0.249	0.4359	0	0.1582	0.02	0.343	2	mirSVR,RNA22	0	1	RNA22	0
HCP5	CLEC4A	hsa-mir-150	0	0	1	0	0.4429	0.3003	0.1425	0.4221	0.335	0.0871	0.5517	0.2582	0.2936	0.4537	0.2307	0.223	0	0	0	0.0107	0	0.098	0.012	0.2246	2	mirSVR,RNA22	0	1	RNA22	0
HCP5	CLIC2	hsa-mir-150	0	0	1	0	0.3456	0.1109	0.2347	0.4188	0.27	0.1488	0.562	0.273	0.289	0.4421	0.1758	0.2663	0	0.2591	0.001	0.3747	0	0.0969	0.018	0.2674	2	mirSVR,RNA22	0	5	TargetScan, miRcode, mirSVR, PITA, RNA22	0
HCP5	CMKLR1	hsa-mir-150	0	0	1	0	0.2198	0.0626	0.1572	0.3234	0.1688	0.1546	0.6096	0.3675	0.2421	0.4069	0.169	0.2379	0.001	0.2328	0.011	0.3315	0	0.0949	0.096	0.6727	2	mirSVR,RNA22	0	3	miRcode, mirSVR, RNA22	0
HCP5	CORO1A	hsa-mir-150	0	0	1	0	0.4695	0.3175	0.1519	0.5323	0.4441	0.0882	0.6272	0.3349	0.2923	0.5192	0.3246	0.1946	0	0	0	0.0004	0	0.1663	0.011	0.2228	2	mirSVR,RNA22	0	4	TargetScan, mirSVR, PITA, RNA22	0
HCP5	CRTAM	hsa-mir-150	0	0	1	0	0.4611	0.2895	0.1717	0.5219	0.4266	0.0953	0.6538	0.3555	0.2984	0.4173	0.1783	0.239	0	0.0001	0	0.0141	0	0.1709	0.031	0.355	2	mirSVR,RNA22	0	4	miRcode, mirSVR, PITA, RNA22	0
HCP5	CSF1R	hsa-mir-150	0	0	1	0	0.3093	0.2171	0.0923	0.3607	0.2868	0.0739	0.6007	0.3637	0.237	0.4086	0.202	0.2066	0	0	0.009	0.0837	0	0.0551	0.038	0.4037	2	mirSVR,RNA22	0	4	TargetScan, miRcode, mirSVR, RNA22	0
HCP5	CSF2RB	hsa-mir-150	1	0	1	0	0.4118	0.2044	0.2074	0.441	0.3086	0.1325	0.6232	0.3517	0.2715	0.4625	0.2105	0.252	0	0.0001	0	0.1632	0	0.0827	0.018	0.3571	2	mirSVR,RNA22	0	2	PITA, RNA22	0
HCP5	CTLA4	hsa-mir-150	0	0	1	0	0.5782	0.4535	0.1247	0.5811	0.509	0.0721	0.6392	0.3444	0.2949	0.5279	0.3529	0.175	0	0	0	0	0	0.1386	0.001	0.0596	2	mirSVR,RNA22	0	1	RNA22	0
HCP5	CTSW	hsa-mir-150	0	0	1	1	0.5164	0.3599	0.1564	0.5314	0.4503	0.0811	0.6542	0.4457	0.2085	0.5015	0.2983	0.2032	0	0	0	0.0222	0	0.0264	0.007	0.2849	2	mirSVR,RNA22	0	4	TargetScan, mirSVR, PITA, RNA22	0
HCP5	CXCL13	hsa-mir-150	0	0	1	0	0.3957	0.2245	0.1713	0.5086	0.4086	0.1	0.5941	0.2942	0.2999	0.4567	0.2784	0.1782	0.164	0.5533	0.051	0.296	0	0.3311	0.013	0.2729	2	mirSVR,RNA22	0	1	RNA22	0
HCP5	CXCR3	hsa-mir-150	0	0	1	1	0.5564	0.4187	0.1377	0.5516	0.4806	0.071	0.6717	0.4068	0.2648	0.5144	0.308	0.2063	0	0	0	0.0017	0	0.0956	0.006	0.198	2	mirSVR,RNA22	0	1	RNA22	0
HCP5	CXCR6	hsa-mir-150	0	0	1	0	0.5827	0.4602	0.1225	0.5664	0.4949	0.0715	0.6868	0.4457	0.241	0.5565	0.3757	0.1808	0	0	0	0.0052	0	0.0613	0.002	0.1113	2	mirSVR,RNA22	0	2	TargetScan, RNA22	1
HCP5	CXorf21	hsa-mir-150	0	0	1	1	0.4015	0.2446	0.1569	0.4777	0.3827	0.095	0.6514	0.3661	0.2853	0.4914	0.2901	0.2013	0	0	0	0.0171	0	0.0457	0.011	0.2659	2	mirSVR,RNA22	0	5	TargetScan, miRcode, mirSVR, PITA, RNA22	0
HCP5	CYBB	hsa-mir-150	0	0	1	0	0.4422	0.328	0.1141	0.4299	0.327	0.1029	0.64	0.4012	0.2388	0.4433	0.2384	0.2048	0	0	0	0.043	0	0.0775	0.012	0.3155	2	mirSVR,RNA22	0	2	TargetScan, RNA22	0
HCP5	CYSLTR1	hsa-mir-150	0	0	1	0	0.24	0.1393	0.1007	0.3282	0.242	0.0862	0.5933	0.2433	0.3499	0.1927	0.1307	0.062	0.053	0.4374	0.013	0.0609	0	0.1494	0.189	0.3348	2	mirSVR,RNA22	0	3	mirSVR, PITA, RNA22	0
HCP5	CYTH4	hsa-mir-150	0	0	1	0	0.3976	0.2741	0.1235	0.43	0.3327	0.0973	0.692	0.4897	0.2023	0.531	0.3714	0.1596	0	0	0.001	0.0379	0	0.0105	0.014	0.1834	2	mirSVR,RNA22	0	2	TargetScan, RNA22	1
HCP5	CYTIP	hsa-mir-150	0	0	1	0	0.5225	0.3849	0.1376	0.539	0.4499	0.0892	0.6798	0.4118	0.268	0.4596	0.2413	0.2183	0	0.0001	0	0.0005	0	0.0462	0.015	0.211	2	mirSVR,RNA22	0	4	miRcode, mirSVR, PITA, RNA22	0
HCP5	DEF6	hsa-mir-150	0	0	1	0	0.3716	0.2694	0.1022	0.31	0.2074	0.1026	0.5265	0.2757	0.2508	0.3813	0.1803	0.201	0	0.0046	0.003	0.0414	0	0.0599	0.036	0.3108	2	mirSVR,RNA22	0	2	mirSVR, RNA22	0
HCP5	DOCK10	hsa-mir-150	0	0	1	0	0.3572	0.2426	0.1146	0.294	0.234	0.0599	0.6473	0.392	0.2552	0.4731	0.2909	0.1822	0	0.0012	0.013	0.0878	0	0.041	0.007	0.1208	2	mirSVR,RNA22	0	3	TargetScan, miRcode, RNA22	0
HCP5	DOCK11	hsa-mir-150	0	0	1	0	0.2606	0.0746	0.186	0.308	0.172	0.136	0.5045	0.3004	0.2041	0.2864	0.0798	0.2065	0.001	0.4176	0.03	0.4866	0	0.0369	0.049	0.3094	2	mirSVR,RNA22	0	5	TargetScan, miRcode, mirSVR, PITA, RNA22	0
HCP5	DOCK2	hsa-mir-150	0	0	1	0	0.4621	0.313	0.1492	0.4765	0.3719	0.1047	0.6121	0.3028	0.3093	0.4729	0.2631	0.2099	0	0	0	0.0256	0	0.1253	0.008	0.1838	2	mirSVR,RNA22	0	2	miRcode, RNA22	0
HCP5	DOK2	hsa-mir-150	0	0	1	1	0.421	0.2268	0.1942	0.4523	0.3287	0.1236	0.5581	0.2405	0.3176	0.4919	0.2798	0.2121	0	0	0	0.0601	0	0.1746	0.019	0.2647	2	mirSVR,RNA22	0	2	miRcode, RNA22	0
HCP5	DOK3	hsa-mir-150	0	0	1	0	0.286	0.1814	0.1046	0.4826	0.4271	0.0555	0.6335	0.383	0.2505	0.4757	0.343	0.1327	0	0.0001	0	0.0003	0	0.0337	0.022	0.1309	2	mirSVR,RNA22	0	3	mirSVR, PITA, RNA22	0
HCP5	EBI3	hsa-mir-150	0	0	1	0	0.4622	0.3126	0.1497	0.4511	0.3388	0.1123	0.6298	0.3393	0.2905	0.4823	0.2429	0.2394	0	0.0002	0	0.0081	0	0.0621	0.021	0.4145	2	mirSVR,RNA22	0	3	TargetScan, mirSVR, RNA22	0
HCP5	EMB	hsa-mir-150	0	0	1	0	0.3793	0.3151	0.0642	0.1839	0.1433	0.0406	0.576	0.3204	0.2556	0.2861	0.1756	0.1105	0	0.0001	0.045	0.1062	0	0.1227	0.148	0.3172	2	mirSVR,RNA22	0	2	mirSVR, RNA22	0
HCP5	EOMES	hsa-mir-150	0	0	1	0	0.5037	0.3324	0.1713	0.4708	0.3566	0.1142	0.635	0.3549	0.28	0.4481	0.1789	0.2693	0	0	0	0.0268	0	0.2274	0.025	0.4216	2	mirSVR,RNA22	0	2	TargetScan, RNA22	0
HCP5	EVI2A	hsa-mir-150	0	0	1	0	0.3736	0.2225	0.1511	0.3949	0.2703	0.1246	0.5863	0.2835	0.3027	0.2786	0.0421	0.2365	0	0.004	0.002	0.077	0	0.1082	0.118	0.5621	2	mirSVR,RNA22	0	4	TargetScan, mirSVR, PITA, RNA22	0
HCP5	EVI2B	hsa-mir-150	0	0	1	0	0.4751	0.3165	0.1587	0.4695	0.3551	0.1144	0.6394	0.3359	0.3035	0.4679	0.2365	0.2314	0	0	0	0.0165	0	0.0763	0.021	0.2922	2	mirSVR,RNA22	0	3	TargetScan, mirSVR, RNA22	0
HCP5	FAM65B	hsa-mir-150	0	0	1	0	0.331	0.1317	0.1992	0.479	0.3757	0.1033	0.5775	0.256	0.3215	0.3538	0.105	0.2488	0	0.1754	0	0.0061	0	0.247	0.142	0.6929	2	mirSVR,RNA22	0	4	TargetScan, mirSVR, PITA, RNA22	0
HCP5	FAM78A	hsa-mir-150	0	0	1	0	0.4192	0.2611	0.1581	0.4574	0.353	0.1044	0.5808	0.2671	0.3137	0.4567	0.2572	0.1995	0	0	0	0.017	0	0.1808	0.02	0.2664	2	mirSVR,RNA22	0	1	RNA22	0
HCP5	FASLG	hsa-mir-150	0	0	1	0	0.5296	0.3852	0.1445	0.51	0.41	0.1001	0.6957	0.4761	0.2196	0.5689	0.4003	0.1686	0	0	0	0.0109	0	0.0138	0	0.0722	2	mirSVR,RNA22	0	2	miRcode, RNA22	0
HCP5	FCER1G	hsa-mir-150	0	0	1	0	0.3364	0.2454	0.091	0.4491	0.3712	0.0779	0.5876	0.3788	0.2087	0.5016	0.3774	0.1242	0	0.0004	0	0.0034	0	0.0247	0.012	0.2172	2	mirSVR,RNA22	0	1	RNA22	0
HCP5	FCRL3	hsa-mir-150	1	0	1	1	0.4432	0.2229	0.2203	0.5216	0.4382	0.0834	0.5955	0.2417	0.3539	0.5289	0.3218	0.2072	0	0.0126	0	0.0021	0	0.4972	0.014	0.1145	2	mirSVR,RNA22	0	3	mirSVR, PITA, RNA22	0
HCP5	FCRL5	hsa-mir-150	0	0	1	0	0.3133	0.0996	0.2137	0.4416	0.3092	0.1324	0.5351	0.2296	0.3055	0.4775	0.28	0.1975	0	0.1654	0	0.077	0.001	0.6107	0.023	0.201	2	mirSVR,RNA22	0	1	RNA22	0
HCP5	FCRL6	hsa-mir-150	0	0	1	0	0.4559	0.2767	0.1792	0.4988	0.3944	0.1044	0.5916	0.3332	0.2584	0.4298	0.1705	0.2593	0	0.0048	0	0.0418	0	0.326	0.039	0.387	2	mirSVR,RNA22	0	4	TargetScan, miRcode, mirSVR, RNA22	0
HCP5	FERMT3	hsa-mir-150	0	0	1	0	0.437	0.3021	0.1349	0.4883	0.3927	0.0956	0.6622	0.4244	0.2378	0.5077	0.326	0.1817	0	0	0.001	0.0123	0	0.0235	0.009	0.2264	2	mirSVR,RNA22	0	3	mirSVR, PITA, RNA22	0
HCP5	FGD2	hsa-mir-150	0	0	1	0	0.4898	0.3493	0.1405	0.5479	0.4647	0.0832	0.6651	0.4175	0.2476	0.5523	0.3821	0.1702	0	0	0	0.0054	0	0.1177	0.005	0.1305	2	mirSVR,RNA22	0	4	TargetScan, mirSVR, PITA, RNA22	0
HCP5	FGL2	hsa-mir-150	0	0	1	0	0.4081	0.2443	0.1638	0.4551	0.3364	0.1187	0.6856	0.4399	0.2457	0.4417	0.212	0.2297	0	0.0006	0	0.08	0	0.0293	0.016	0.4471	2	mirSVR,RNA22	0	3	mirSVR, PITA, RNA22	0
HCP5	FOXP3	hsa-mir-150	0	0	1	0	0.5854	0.4713	0.114	0.5565	0.4755	0.081	0.6362	0.3368	0.2994	0.3759	0.1416	0.2344	0	0	0	0	0	0.0248	0.017	0.1784	2	mirSVR,RNA22	0	3	TargetScan, mirSVR, PITA	0
HCP5	FPR3	hsa-mir-150	0	0	1	0	0.3805	0.2358	0.1446	0.4567	0.355	0.1016	0.5837	0.3723	0.2113	0.3573	0.1858	0.1715	0	0.0036	0	0.0147	0	0.0501	0.119	0.6122	2	mirSVR,RNA22	0	3	mirSVR, PITA, RNA22	0
HCP5	FUT7	hsa-mir-150	0	0	1	0	0.4566	0.294	0.1626	0.5423	0.4548	0.0876	0.6418	0.3559	0.286	0.6391	0.5186	0.1205	0	0	0	0.0053	0	0.0803	0.008	0.1722	2	mirSVR,RNA22	0	2	miRcode, RNA22	0
HCP5	FYB	hsa-mir-150	0	0	1	1	0.5115	0.368	0.1436	0.5174	0.4207	0.0967	0.7156	0.4979	0.2176	0.4858	0.2737	0.2121	0	0	0	0.0063	0	0.0269	0.006	0.2677	2	mirSVR,RNA22	0	3	mirSVR, PITA, RNA22	0
HCP5	GAB3	hsa-mir-150	0	0	1	0	0.4111	0.2407	0.1704	0.4694	0.3568	0.1125	0.6507	0.3829	0.2678	0.4707	0.2408	0.2299	0	0.0013	0	0.0934	0	0.0934	0.02	0.4845	2	mirSVR,RNA22	0	5	TargetScan, miRcode, mirSVR, PITA, RNA22	0
HCP5	GALM	hsa-mir-150	0	0	1	0	0.2222	0.1335	0.0887	0.2019	0.1556	0.0463	0.605	0.4009	0.2042	0.2556	0.1235	0.1321	0.006	0.1216	0.231	0.4158	0	0.0107	0.282	0.4373	2	mirSVR,RNA22	0	5	TargetScan, miRcode, mirSVR, PITA, RNA22	0
HCP5	GCET2	hsa-mir-150	0	0	1	0	0.2256	0.0619	0.1636	0.1048	0.0661	0.0387	0.6177	0.3361	0.2816	0.4494	0.238	0.2114	0.008	0.4157	0.432	0.5382	0	0.1139	0.023	0.4241	2	mirSVR,RNA22	0	3	TargetScan, mirSVR, RNA22	0
HCP5	GFI1	hsa-mir-150	0	0	1	1	0.5206	0.3634	0.1572	0.5518	0.4915	0.0603	0.6152	0.3736	0.2416	0.5314	0.3287	0.2027	0	0.0001	0	0.0101	0	0.0824	0.007	0.059	2	mirSVR,RNA22	0	2	TargetScan, RNA22	0
HCP5	GIMAP1	hsa-mir-150	0	0	1	0	0.2879	0.0785	0.2094	0.3453	0.1782	0.1671	0.5462	0.2292	0.3169	0.4759	0.2552	0.2207	0.013	0.5146	0	0.2226	0	0.3811	0.049	0.5904	2	mirSVR,RNA22	0	2	TargetScan, RNA22	0
HCP5	GIMAP5	hsa-mir-150	1	0	1	0	0.3806	0.1621	0.2185	0.4379	0.3021	0.1358	0.6353	0.351	0.2843	0.5879	0.4308	0.1571	0.001	0.5957	0	0.0144	0	0.27	0.005	0.1837	2	mirSVR,RNA22	0	4	TargetScan, mirSVR, PITA, RNA22	0
HCP5	GIMAP6	hsa-mir-150	0	0	1	0	0.3334	0.1417	0.1917	0.3549	0.2088	0.1461	0.5837	0.2835	0.3002	0.4357	0.191	0.2447	0	0.1204	0	0.1871	0	0.3302	0.019	0.3773	2	mirSVR,RNA22	0	2	PITA, RNA22	0
HCP5	GIMAP8	hsa-mir-150	0	0	1	0	0.2766	0.079	0.1976	0.3141	0.1455	0.1687	0.5425	0.2372	0.3053	0.4191	0.1614	0.2577	0.004	0.4519	0.006	0.455	0	0.3833	0.045	0.6026	2	mirSVR,RNA22	0	4	TargetScan, mirSVR, PITA, RNA22	0
HCP5	GMIP	hsa-mir-150	0	0	1	0	0.4217	0.3419	0.0798	0.3325	0.3029	0.0297	0.5211	0.2937	0.2274	0.2598	0.1084	0.1514	0	0	0	0.0009	0	0.1236	0.1	0.5859	2	mirSVR,RNA22	0	1	RNA22	0
HCP5	GNGT2	hsa-mir-150	0	0	1	0	0.4595	0.3441	0.1155	0.4336	0.3208	0.1128	0.6133	0.3405	0.2728	0.6205	0.4879	0.1326	0	0	0	0.0178	0	0.1165	0.003	0.0957	2	mirSVR,RNA22	0	2	PITA, RNA22	0
HCP5	GP1BA	hsa-mir-150	0	0	1	0	0.297	0.1056	0.1914	0.2274	0.1356	0.0918	0.5007	0.2193	0.2815	0.4122	0.1595	0.2527	0	0.3027	0	0.332	0	0.4218	0.076	0.4047	2	mirSVR,RNA22	0	3	mirSVR, PITA, RNA22	0
HCP5	GPR114	hsa-mir-150	0	0	1	0	0.427	0.2694	0.1576	0.49	0.3853	0.1046	0.7193	0.5103	0.209	0.4785	0.2544	0.224	0	0.0015	0	0.0229	0	0.0185	0.048	0.5745	2	mirSVR,RNA22	0	1	RNA22	0
HCP5	GPR171	hsa-mir-150	0	0	1	1	0.5043	0.3311	0.1732	0.5456	0.488	0.0576	0.6763	0.3917	0.2845	0.5338	0.3313	0.2025	0	0.0013	0	0.0298	0	0.2585	0.005	0.1434	2	mirSVR,RNA22	0	1	RNA22	0
HCP5	GPR174	hsa-mir-150	0	0	1	1	0.5116	0.3463	0.1653	0.4852	0.3825	0.1026	0.6415	0.3257	0.3158	0.5074	0.2844	0.223	0	0	0	0.1025	0	0.239	0.013	0.2808	2	mirSVR,RNA22	0	2	TargetScan, RNA22	0
HCP5	GPR183	hsa-mir-150	1	0	1	0	0.3893	0.1679	0.2214	0.3753	0.2251	0.1502	0.5617	0.2355	0.3262	0.3956	0.116	0.2796	0	0.0713	0.001	0.1729	0	0.2833	0.028	0.5751	2	mirSVR,RNA22	0	1	RNA22	0
HCP5	GPR18	hsa-mir-150	0	0	1	0	0.5113	0.3571	0.1541	0.5242	0.4326	0.0916	0.6633	0.402	0.2613	0.5825	0.4228	0.1597	0	0	0	0.0359	0	0.1678	0.009	0.0857	2	mirSVR,RNA22	0	2	TargetScan, RNA22	0
HCP5	GPR65	hsa-mir-150	0	0	1	0	0.4038	0.2715	0.1324	0.4447	0.3381	0.1066	0.6555	0.4183	0.2373	0.4196	0.2241	0.1954	0	0	0.002	0.038	0	0.0652	0.041	0.5113	2	mirSVR,RNA22	0	2	mirSVR, RNA22	0
HCP5	GPSM3	hsa-mir-150	0	0	1	0	0.2843	0.1362	0.1481	0.4917	0.3973	0.0944	0.6398	0.4109	0.2289	0.3886	0.2017	0.1869	0	0.063	0	0.0011	0	0.0338	0.074	0.3791	2	mirSVR,RNA22	0	5	TargetScan, miRcode, mirSVR, PITA, RNA22	0
HCP5	GRAP2	hsa-mir-150	0	0	1	1	0.4735	0.3067	0.1667	0.415	0.2739	0.1411	0.6253	0.3654	0.2599	0.5026	0.2758	0.2269	0	0	0	0.0687	0	0.0858	0.015	0.1274	2	mirSVR,RNA22	0	2	miRcode, mirSVR	0
HCP5	GVIN1	hsa-mir-150	0	0	1	0	0.4785	0.2953	0.1832	0.4803	0.3725	0.1078	0.6329	0.3172	0.3156	0.4719	0.2266	0.2453	0	0.0004	0	0.1043	0	0.2441	0.015	0.3637	2	mirSVR,RNA22	0	1	RNA22	0
HCP5	GZMA	hsa-mir-150	0	0	1	1	0.5242	0.3659	0.1583	0.5144	0.4332	0.0811	0.6614	0.4195	0.2419	0.5085	0.2929	0.2156	0	0	0	0.0507	0	0.0356	0.002	0.0917	2	mirSVR,RNA22	0	4	TargetScan, mirSVR, PITA, RNA22	0
HCP5	GZMB	hsa-mir-150	0	0	1	0	0.5531	0.4146	0.1385	0.572	0.5041	0.0679	0.6167	0.3993	0.2174	0.6184	0.4818	0.1367	0	0	0	0.0582	0	0.0337	0	0.047	2	mirSVR,RNA22	0	1	RNA22	0
HCP5	GZMH	hsa-mir-150	0	0	1	0	0.4416	0.2897	0.1519	0.5821	0.5083	0.0738	0.5828	0.3299	0.2529	0.4291	0.2099	0.2192	0	0.0005	0	0.0362	0	0.0947	0.01	0.1213	2	mirSVR,RNA22	0	1	RNA22	0
HCP5	GZMK	hsa-mir-150	0	0	1	0	0.4845	0.294	0.1904	0.4574	0.3444	0.113	0.597	0.2237	0.3733	0.4497	0.1547	0.295	0	0	0	0.0072	0	0.3302	0.052	0.3413	2	mirSVR,RNA22	0	3	mirSVR, PITA, RNA22	0
HCP5	GZMM	hsa-mir-150	1	0	1	0	0.4218	0.2039	0.2179	0.5064	0.4232	0.0832	0.5804	0.2582	0.3222	0.3611	0.0943	0.2668	0	0.0001	0	0.0032	0	0.2361	0.099	0.2887	2	mirSVR,RNA22	0	2	mirSVR, RNA22	0
HCP5	HAVCR2	hsa-mir-150	0	0	1	0	0.3271	0.2217	0.1054	0.4209	0.3395	0.0814	0.6685	0.4561	0.2123	0.4741	0.332	0.142	0	0.0004	0.002	0.0179	0	0.0121	0.031	0.2606	2	mirSVR,RNA22	0	2	miRcode, RNA22	0
HCP5	HCK	hsa-mir-150	0	0	1	0	0.3184	0.2036	0.1148	0.3725	0.2648	0.1077	0.5578	0.3572	0.2007	0.3946	0.2222	0.1724	0	0.0012	0.003	0.1274	0	0.0241	0.065	0.4	2	mirSVR,RNA22	0	1	RNA22	0
HCP5	HCLS1	hsa-mir-150	0	0	1	1	0.443	0.2794	0.1636	0.469	0.3611	0.1079	0.6294	0.3715	0.2579	0.5072	0.296	0.2112	0	0	0	0.0091	0	0.0232	0.006	0.1621	2	mirSVR,RNA22	0	1	RNA22	0
HCP5	HCST	hsa-mir-150	0	0	1	0	0.4688	0.3007	0.1681	0.5294	0.4374	0.092	0.6882	0.4586	0.2295	0.5761	0.4102	0.166	0	0	0	0.0076	0	0.0495	0.003	0.0748	2	mirSVR,RNA22	0	3	TargetScan, mirSVR, RNA22	0
HCP5	HLA-DQB2	hsa-mir-150	0	0	1	0	0.3719	0.258	0.1138	0.3715	0.2629	0.1086	0.5807	0.352	0.2287	0.4732	0.3061	0.1671	0	0.0003	0.004	0.2391	0	0.0322	0.009	0.2576	2	mirSVR,RNA22	0	4	TargetScan, mirSVR, PITA, RNA22	0
HCP5	HSH2D	hsa-mir-150	0	0	1	0	0.2522	0.2816	-0.0294	0.1965	0.2036	-0.0071	0.6707	0.4411	0.2296	0.5339	0.4823	0.0516	0.01	0.0011	0.078	0.0992	0	0.0132	0.002	0.1206	2	mirSVR,RNA22	0	3	mirSVR, PITA, RNA22	0
HCP5	ICOS	hsa-mir-150	0	0	1	0	0.6179	0.5136	0.1044	0.5985	0.5388	0.0597	0.7009	0.4446	0.2563	0.5872	0.4302	0.157	0	0	0	0.0002	0	0.0684	0.001	0.0701	2	mirSVR,RNA22	0	1	RNA22	0
HCP5	IFI30	hsa-mir-150	0	0	1	0	0.3275	0.238	0.0895	0.4975	0.4186	0.0789	0.5914	0.3876	0.2037	0.5614	0.4343	0.1272	0	0.0006	0	0.0004	0	0.0373	0.009	0.0461	2	mirSVR,RNA22	0	3	TargetScan, mirSVR, RNA22	0
HCP5	IGSF6	hsa-mir-150	0	0	1	0	0.395	0.2796	0.1154	0.3803	0.2579	0.1223	0.6355	0.366	0.2694	0.4698	0.2922	0.1776	0	0.0002	0.001	0.1587	0	0.1083	0.007	0.2858	2	mirSVR,RNA22	0	4	TargetScan, mirSVR, PITA, RNA22	0
HCP5	IKZF1	hsa-mir-150	0	0	1	0	0.5136	0.3534	0.1602	0.4824	0.3711	0.1112	0.6558	0.3579	0.2978	0.4924	0.2584	0.234	0	0	0	0.0237	0	0.1526	0.011	0.214	2	mirSVR,RNA22	0	2	TargetScan, RNA22	0
HCP5	IKZF3	hsa-mir-150	0	0	1	0	0.4811	0.3142	0.1668	0.3821	0.2503	0.1318	0.509	0.272	0.237	0.2216	0.0186	0.203	0	0.0002	0	0.0539	0	0.3463	0.243	0.3576	2	mirSVR,RNA22	0	4	TargetScan, mirSVR, PITA, RNA22	0
HCP5	IL10RA	hsa-mir-150	0	0	1	0	0.5184	0.3696	0.1487	0.5046	0.4034	0.1011	0.6943	0.4508	0.2435	0.4718	0.24	0.2318	0	0	0	0.0221	0	0.0306	0.012	0.3429	2	mirSVR,RNA22	0	2	TargetScan, RNA22	0
HCP5	IL16	hsa-mir-150	0	0	1	0	0.409	0.2529	0.1561	0.4384	0.3256	0.1128	0.5931	0.2578	0.3353	0.3734	0.138	0.2354	0	0	0	0.0593	0	0.2249	0.065	0.4372	2	mirSVR,RNA22	0	1	RNA22	0
HCP5	IL18RAP	hsa-mir-150	0	0	1	0	0.4533	0.2562	0.1971	0.5525	0.4772	0.0753	0.7144	0.4915	0.2229	0.6	0.4513	0.1488	0	0.0003	0	0.058	0	0.021	0.001	0.0748	2	mirSVR,RNA22	0	4	TargetScan, mirSVR, PITA, RNA22	0
HCP5	IL18	hsa-mir-150	0	0	1	0	0.3302	0.2159	0.1143	0.5104	0.4314	0.079	0.6005	0.3889	0.2116	0.3942	0.1075	0.2867	0	0.0006	0	0.0006	0	0.0429	0.035	0.2946	2	mirSVR,RNA22	0	2	TargetScan, RNA22	0
HCP5	IL21R	hsa-mir-150	0	0	1	0	0.4315	0.3208	0.1106	0.5458	0.4605	0.0853	0.6777	0.4317	0.2461	0.5188	0.3427	0.1761	0	0	0	0.0063	0	0.0328	0.009	0.1281	2	mirSVR,RNA22	0	1	RNA22	0
HCP5	IL2RA	hsa-mir-150	0	0	1	0	0.5778	0.4564	0.1214	0.565	0.4871	0.0779	0.5819	0.3218	0.26	0.4253	0.206	0.2193	0	0	0	0.0016	0	0.112	0.027	0.3047	2	mirSVR,RNA22	0	2	miRcode, RNA22	0
HCP5	IL2RG	hsa-mir-150	0	0	1	0	0.5581	0.4215	0.1365	0.5511	0.4841	0.067	0.6977	0.4493	0.2484	0.5559	0.3739	0.1821	0	0	0	0.004	0	0.0405	0.002	0.1495	2	mirSVR,RNA22	0	2	TargetScan, RNA22	0
HCP5	IL9R	hsa-mir-150	0	0	1	0	0.2974	0.2098	0.0876	0.4469	0.3413	0.1056	0.5961	0.3702	0.2259	0.4148	0.1979	0.2169	0	0.0049	0	0.0009	0	0.0182	0.073	0.5919	2	mirSVR,RNA22	0	4	TargetScan, mirSVR, PITA, RNA22	0
HCP5	IPCEF1	hsa-mir-150	0	0	1	0	0.4534	0.2678	0.1856	0.5005	0.4004	0.1001	0.5348	0.2487	0.2862	0.4085	0.163	0.2455	0	0.0109	0	0.0226	0	0.2626	0.022	0.1748	2	mirSVR,RNA22	0	4	miRcode, mirSVR, PITA, RNA22	0
HCP5	IRF4	hsa-mir-150	1	0	1	1	0.4117	0.2095	0.2022	0.4966	0.3953	0.1013	0.6182	0.3295	0.2887	0.4898	0.2808	0.209	0	0.0026	0	0.0568	0	0.1163	0.016	0.1104	2	mirSVR,RNA22	0	4	TargetScan, mirSVR, PITA, RNA22	0
HCP5	IRF8	hsa-mir-150	0	0	1	0	0.5129	0.3708	0.1421	0.451	0.3298	0.1211	0.6909	0.4605	0.2304	0.4796	0.235	0.2446	0	0	0.001	0.0746	0	0.0213	0.011	0.1855	2	mirSVR,RNA22	0	2	miRcode, RNA22	0
HCP5	ITGA4	hsa-mir-150	0	0	1	0	0.4047	0.2868	0.118	0.2717	0.1576	0.1141	0.5254	0.2316	0.2938	0.313	0.0567	0.2563	0	0.0004	0.014	0.1802	0	0.3888	0.042	0.3986	2	mirSVR,RNA22	0	4	TargetScan, mirSVR, PITA, RNA22	0
HCP5	ITGAL	hsa-mir-150	0	0	1	1	0.4459	0.3078	0.138	0.4971	0.3951	0.102	0.7021	0.4542	0.248	0.5099	0.2961	0.2138	0	0.0001	0	0.0041	0	0.1284	0.016	0.1734	2	mirSVR,RNA22	0	5	TargetScan, miRcode, mirSVR, PITA, RNA22	0
HCP5	ITGAX	hsa-mir-150	0	0	1	0	0.2806	0.1758	0.1048	0.351	0.2587	0.0923	0.595	0.3592	0.2358	0.4285	0.2638	0.1647	0	0.0136	0.006	0.2328	0	0.0187	0.015	0.2792	2	mirSVR,RNA22	0	2	miRcode, RNA22	0
HCP5	ITGB2	hsa-mir-150	0	0	1	0	0.3445	0.2276	0.1169	0.4117	0.3164	0.0953	0.643	0.4209	0.2222	0.4959	0.3365	0.1593	0	0.0001	0.005	0.076	0	0.0409	0.026	0.2483	2	mirSVR,RNA22	0	4	miRcode, mirSVR, PITA, RNA22	0
HCP5	ITK	hsa-mir-150	0	0	1	1	0.537	0.3907	0.1464	0.5305	0.4766	0.054	0.6811	0.3953	0.2858	0.5091	0.2801	0.2289	0	0	0	0.0229	0	0.2594	0.01	0.1564	2	mirSVR,RNA22	0	3	mirSVR, PITA, RNA22	0
HCP5	JAK3	hsa-mir-150	1	0	1	0	0.3992	0.1697	0.2295	0.4812	0.3692	0.112	0.6853	0.4339	0.2514	0.4583	0.223	0.2352	0	0.0198	0	0.0143	0	0.0596	0.029	0.2689	2	mirSVR,RNA22	0	3	mirSVR, PITA, RNA22	0
HCP5	KCNA3	hsa-mir-150	0	0	1	0	0.4398	0.2569	0.1829	0.4437	0.3163	0.1274	0.6079	0.3082	0.2997	0.3887	0.1183	0.2704	0	0	0	0.2694	0	0.256	0.024	0.4807	2	mirSVR,RNA22	0	4	TargetScan, mirSVR, PITA, RNA22	0
HCP5	KCNAB2	hsa-mir-150	0	0	1	0	0.4016	0.2502	0.1514	0.4333	0.3327	0.1006	0.5192	0.2747	0.2445	0.4401	0.2591	0.1809	0	0	0	0.0142	0	0.0847	0.022	0.3659	2	mirSVR,RNA22	0	4	TargetScan, mirSVR, PITA, RNA22	0
HCP5	KCNJ10	hsa-mir-150	0	0	1	0	0.4623	0.331	0.1313	0.4692	0.3747	0.0945	0.5443	0.3292	0.2152	0.4106	0.2292	0.1814	0	0	0	0.0828	0	0.0402	0.063	0.3366	2	mirSVR,RNA22	0	3	TargetScan, miRcode, RNA22	0
HCP5	KIAA0748	hsa-mir-150	1	0	1	0	0.4413	0.2385	0.2027	0.4123	0.2584	0.1538	0.6597	0.345	0.3147	0.5389	0.3433	0.1955	0	0.0003	0	0.1809	0	0.1625	0.013	0.2263	2	mirSVR,RNA22	0	4	TargetScan, mirSVR, PITA, RNA22	0
HCP5	KLHL6	hsa-mir-150	0	0	1	0	0.459	0.294	0.165	0.4702	0.3545	0.1158	0.6202	0.3252	0.295	0.4856	0.2972	0.1884	0	0.0001	0	0.0572	0	0.2003	0.011	0.1816	2	mirSVR,RNA22	0	1	mirSVR	0
HCP5	KLRC3	hsa-mir-150	0	0	1	0	0.3216	0.2358	0.0858	0.3436	0.232	0.1116	0.6428	0.4398	0.203	0.4975	0.3052	0.1923	0	0.1616	0.082	0.2619	0	0.0356	0.002	0.0911	2	mirSVR,RNA22	0	1	RNA22	0
HCP5	KLRK1	hsa-mir-150	0	0	1	0	0.5649	0.4327	0.1323	0.5373	0.4708	0.0666	0.6466	0.3652	0.2814	0.5601	0.3843	0.1759	0	0	0	0.0241	0	0.1393	0.008	0.1536	2	mirSVR,RNA22	0	4	TargetScan, mirSVR, PITA, RNA22	1
HCP5	LAIR1	hsa-mir-150	0	0	1	0	0.3218	0.1603	0.1615	0.4618	0.3666	0.0952	0.6193	0.3823	0.237	0.4967	0.336	0.1607	0	0.004	0.001	0.0167	0	0.0385	0.009	0.1518	2	mirSVR,RNA22	0	1	RNA22	0
HCP5	LAIR2	hsa-mir-150	0	0	1	0	0.3757	0.2174	0.1583	0.4613	0.3538	0.1075	0.5721	0.3016	0.2705	0.3083	0.1146	0.1937	0	0.0009	0	0.0196	0	0.0615	0.045	0.3754	2	mirSVR,RNA22	0	3	mirSVR, PITA, RNA22	0
HCP5	LAPTM5	hsa-mir-150	0	0	1	0	0.3829	0.256	0.1269	0.4345	0.3397	0.0948	0.6353	0.3953	0.2401	0.4677	0.2927	0.175	0	0.0001	0	0.0112	0	0.0307	0.02	0.2557	2	mirSVR,RNA22	0	3	TargetScan, mirSVR, RNA22	1
HCP5	LAT2	hsa-mir-150	0	0	1	0	0.3483	0.2854	0.0629	0.3399	0.2986	0.0413	0.6186	0.38	0.2386	0.5004	0.3394	0.161	0	0	0.002	0.0143	0	0.0405	0.01	0.1557	2	mirSVR,RNA22	0	3	mirSVR, PITA, RNA22	0
HCP5	LAT	hsa-mir-150	0	0	1	0	0.469	0.2962	0.1728	0.5272	0.4354	0.0918	0.567	0.2509	0.3161	0.5632	0.3871	0.1761	0	0.0002	0	0.0029	0	0.1336	0.006	0.1276	2	mirSVR,RNA22	0	3	TargetScan, mirSVR, RNA22	0
HCP5	LAX1	hsa-mir-150	0	0	1	0	0.4226	0.2459	0.1768	0.4007	0.2477	0.153	0.6251	0.3376	0.2875	0.4495	0.2295	0.22	0	0.0014	0	0.1204	0	0.124	0.02	0.2036	2	mirSVR,RNA22	0	1	RNA22	0
HCP5	LCK	hsa-mir-150	0	0	1	0	0.5626	0.4328	0.1298	0.5395	0.4872	0.0523	0.603	0.3142	0.2888	0.547	0.3572	0.1898	0	0	0	0.0042	0	0.2029	0.006	0.1153	2	mirSVR,RNA22	0	3	TargetScan, miRcode, RNA22	0
HCP5	LCP2	hsa-mir-150	0	0	1	0	0.5304	0.3961	0.1343	0.5522	0.4674	0.0848	0.7141	0.4913	0.2228	0.5281	0.3469	0.1812	0	0	0	0.0013	0	0.0138	0.006	0.1259	2	mirSVR,RNA22	0	2	miRcode, RNA22	0
HCP5	LGALS2	hsa-mir-150	1	0	1	0	0.4206	0.2071	0.2135	0.3755	0.2111	0.1644	0.5714	0.2694	0.3019	0.5495	0.3635	0.186	0	0.002	0	0.2284	0	0.1543	0.003	0.0955	2	mirSVR,RNA22	0	1	RNA22	0
HCP5	LILRA4	hsa-mir-150	0	0	1	0	0.3797	0.2376	0.1421	0.2941	0.1533	0.1408	0.6034	0.2749	0.3285	0.3846	0.1644	0.2202	0	0	0.021	0.4763	0	0.1606	0.045	0.3367	2	mirSVR,RNA22	0	4	TargetScan, mirSVR, PITA, RNA22	0
HCP5	LILRB1	hsa-mir-150	0	0	1	0	0.4083	0.2981	0.1101	0.4722	0.3835	0.0887	0.6728	0.4502	0.2226	0.4679	0.3041	0.1638	0	0	0	0.0167	0	0.039	0.034	0.3882	2	mirSVR,RNA22	0	4	miRcode, mirSVR, PITA, RNA22	0
HCP5	LILRB2	hsa-mir-150	0	0	1	0	0.4133	0.2871	0.1262	0.4804	0.3812	0.0991	0.6326	0.4266	0.206	0.4889	0.3253	0.1636	0	0	0	0.0024	0	0.0364	0.009	0.2799	2	mirSVR,RNA22	0	4	TargetScan, mirSVR, PITA, RNA22	0
HCP5	LILRB4	hsa-mir-150	0	0	1	0	0.3583	0.2707	0.0877	0.46	0.369	0.0911	0.6064	0.4018	0.2046	0.4722	0.2936	0.1786	0	0.0004	0.001	0.0128	0	0.0594	0.016	0.3225	2	mirSVR,RNA22	0	2	TargetScan, RNA22	0
HCP5	LPXN	hsa-mir-150	0	0	1	0	0.4552	0.3032	0.152	0.5482	0.4629	0.0853	0.6269	0.3624	0.2644	0.384	0.1933	0.1907	0	0	0	0.0056	0	0.0329	0.013	0.2073	2	mirSVR,RNA22	0	1	RNA22	0
HCP5	LST1	hsa-mir-150	0	0	1	0	0.3497	0.204	0.1457	0.471	0.3774	0.0936	0.6092	0.3568	0.2524	0.4575	0.2661	0.1914	0	0.0044	0	0.0151	0	0.049	0.009	0.166	2	mirSVR,RNA22	0	2	mirSVR, RNA22	0
HCP5	LTA	hsa-mir-150	0	0	1	0	0.6038	0.491	0.1129	0.5663	0.4918	0.0745	0.673	0.402	0.271	0.5672	0.3962	0.171	0	0	0	0.0041	0	0.0102	0.003	0.0897	2	mirSVR,RNA22	0	3	mirSVR, PITA, RNA22	0
HCP5	LY86	hsa-mir-150	0	0	1	0	0.2765	0.1708	0.1057	0.348	0.2645	0.0836	0.5289	0.2468	0.282	0.367	0.1863	0.1807	0	0.0009	0.01	0.0819	0	0.1629	0.118	0.4941	2	mirSVR,RNA22	0	1	miRcode	0
HCP5	LY96	hsa-mir-150	0	0	1	0	0.3191	0.1639	0.1552	0.4033	0.2876	0.1158	0.529	0.266	0.263	0.2852	0.048	0.2372	0.004	0.2943	0.001	0.065	0	0.2464	0.048	0.4168	2	mirSVR,RNA22	0	4	miRcode, mirSVR, PITA, RNA22	0
HCP5	LY9	hsa-mir-150	0	0	1	0	0.4985	0.3208	0.1776	0.5259	0.4696	0.0563	0.6141	0.2614	0.3526	0.4869	0.2432	0.2437	0	0.0001	0	0.0012	0	0.4029	0.033	0.4195	2	mirSVR,RNA22	0	2	miRcode, RNA22	0
HCP5	LYZ	hsa-mir-150	0	0	1	0	0.4132	0.2421	0.1711	0.4141	0.2812	0.1329	0.5195	0.2795	0.2401	0.4308	0.2018	0.2291	0	0.0001	0.001	0.1666	0	0.1346	0.037	0.4239	2	mirSVR,RNA22	0	1	RNA22	0
HCP5	MAP4K1	hsa-mir-150	0	0	1	1	0.5031	0.3383	0.1648	0.5269	0.434	0.0929	0.6387	0.4359	0.2028	0.5115	0.2934	0.2181	0	0	0	0.0019	0	0.0539	0.006	0.2247	2	mirSVR,RNA22	0	2	mirSVR, RNA22	0
HCP5	MARCH1	hsa-mir-150	0	0	1	0	0.403	0.2923	0.1107	0.4373	0.3472	0.0901	0.5768	0.3382	0.2386	0.4072	0.2186	0.1886	0	0.0019	0.001	0.046	0	0.0493	0.027	0.3834	2	mirSVR,RNA22	0	2	mirSVR, RNA22	0
HCP5	MEI1	hsa-mir-150	1	0	1	0	0.3545	0.1474	0.2071	0.4312	0.2982	0.1331	0.5697	0.2648	0.305	0.5206	0.3369	0.1837	0	0.0746	0	0.0378	0	0.4441	0.001	0.1279	2	mirSVR,RNA22	0	4	miRcode, mirSVR, PITA, RNA22	0
HCP5	MPEG1	hsa-mir-150	0	0	1	0	0.4447	0.2901	0.1547	0.3943	0.2551	0.1392	0.625	0.3658	0.2592	0.4154	0.1554	0.2601	0	0	0.001	0.216	0	0.0343	0.034	0.6673	2	mirSVR,RNA22	0	1	RNA22	0
HCP5	MS4A4A	hsa-mir-150	0	0	1	0	0.3053	0.1359	0.1693	0.4452	0.3222	0.123	0.5285	0.252	0.2764	0.404	0.2151	0.1889	0.001	0.2908	0	0.0441	0	0.3214	0.157	0.7297	2	mirSVR,RNA22	0	4	miRcode, mirSVR, PITA, RNA22	0
HCP5	MS4A6A	hsa-mir-150	0	0	1	0	0.4307	0.2759	0.1548	0.4383	0.3215	0.1168	0.6245	0.35	0.2745	0.4289	0.2197	0.2092	0	0.0002	0	0.0571	0	0.1146	0.03	0.4154	2	mirSVR,RNA22	0	2	TargetScan, RNA22	1
HCP5	MYO1F	hsa-mir-150	0	0	1	0	0.4106	0.2762	0.1344	0.45	0.3503	0.0997	0.6625	0.4199	0.2426	0.497	0.3044	0.1926	0	0	0	0.027	0	0.0471	0.024	0.3175	2	mirSVR,RNA22	0	3	TargetScan, mirSVR, RNA22	0
HCP5	MYO7A	hsa-mir-150	0	0	1	0	0.3556	0.2695	0.0861	0.4197	0.3684	0.0513	0.6103	0.3746	0.2357	0.5324	0.4113	0.1211	0	0.0475	0	0.0247	0	0.0232	0.003	0.0867	2	mirSVR,RNA22	0	2	TargetScan, RNA22	0
HCP5	NCF1	hsa-mir-150	0	0	1	0	0.4851	0.3741	0.1109	0.5401	0.4585	0.0817	0.6562	0.447	0.2092	0.5879	0.4474	0.1405	0	0	0	0.0128	0	0.0155	0.003	0.138	2	mirSVR,RNA22	0	3	mirSVR, PITA, RNA22	0
HCP5	NCF4	hsa-mir-150	0	0	1	0	0.3866	0.243	0.1436	0.5276	0.4373	0.0903	0.6572	0.4141	0.2431	0.5198	0.3379	0.1819	0	0.0002	0	0.0001	0	0.0412	0.011	0.1927	2	mirSVR,RNA22	0	4	TargetScan, mirSVR, PITA, RNA22	0
HCP5	NCKAP1L	hsa-mir-150	0	0	1	1	0.46	0.313	0.147	0.475	0.369	0.106	0.6658	0.3977	0.2681	0.4965	0.2933	0.2031	0	0	0	0.0193	0	0.054	0.013	0.2071	2	mirSVR,RNA22	0	2	mirSVR, RNA22	0
HCP5	NCR3	hsa-mir-150	1	0	1	0	0.4329	0.2299	0.203	0.4316	0.2992	0.1325	0.6306	0.3576	0.273	0.5462	0.3572	0.1891	0	0	0	0.2258	0	0.1068	0.004	0.1723	2	mirSVR,RNA22	0	1	RNA22	0
HCP5	NKG7	hsa-mir-150	0	0	1	0	0.5491	0.4071	0.142	0.5581	0.493	0.0652	0.6353	0.4041	0.2312	0.5755	0.4096	0.1659	0	0	0	0.0227	0	0.0524	0.003	0.0856	2	mirSVR,RNA22	0	3	mirSVR, PITA, RNA22	0
HCP5	NLRC3	hsa-mir-150	0	0	1	0	0.4289	0.2524	0.1765	0.3782	0.2462	0.1321	0.7048	0.4768	0.228	0.6172	0.4792	0.1381	0	0.0005	0	0.1605	0	0.0584	0	0.0074	2	mirSVR,RNA22	0	4	TargetScan, mirSVR, PITA, RNA22	0
HCP5	NLRP1	hsa-mir-150	0	0	1	0	0.334	0.1568	0.1772	0.4359	0.3327	0.1032	0.5159	0.2698	0.2461	0.3423	0.1175	0.2249	0	0.0147	0	0.0151	0	0.3575	0.027	0.4755	2	mirSVR,RNA22	0	2	miRcode, RNA22	0
HCP5	NLRP3	hsa-mir-150	0	0	1	0	0.3335	0.1918	0.1417	0.2994	0.2019	0.0975	0.5715	0.3472	0.2243	0.3762	0.1965	0.1796	0	0.0003	0.002	0.1247	0	0.0905	0.003	0.2254	2	mirSVR,RNA22	0	5	TargetScan, miRcode, mirSVR, PITA, RNA22	0
HCP5	OBFC2A	hsa-mir-150	0	0	1	0	0.3071	0.1418	0.1654	0.4353	0.3398	0.0954	0.5395	0.2695	0.2701	0.085	-0.0958	0.1808	0	0.0747	0	0.0008	0	0.0206	0.715	0.5636	2	mirSVR,RNA22	0	2	PITA, RNA22	0
HCP5	P2RX1	hsa-mir-150	0	0	1	0	0.1703	0.0201	0.1502	0.2908	0.1275	0.1633	0.5088	0.2309	0.2779	0.3928	0.1924	0.2004	0.051	0.5714	0.007	0.4944	0	0.6507	0.022	0.3214	2	mirSVR,RNA22	0	3	TargetScan, mirSVR, RNA22	0
HCP5	P2RY8	hsa-mir-150	0	0	1	0	0.4675	0.2907	0.1768	0.3287	0.1421	0.1866	0.581	0.2341	0.3469	0.4754	0.2395	0.2359	0	0	0.001	0.2084	0	0.4117	0.026	0.3879	2	mirSVR,RNA22	0	2	mirSVR, RNA22	0
HCP5	PAPLN	hsa-mir-150	0	0	1	0	0.3532	0.1893	0.1639	0.1386	-0.0303	0.1689	0.6135	0.3672	0.2462	0.3648	0.148	0.2168	0	0.0021	0.415	0.8638	0	0.0349	0.007	0.2614	2	mirSVR,RNA22	0	2	miRcode, RNA22	0
HCP5	PARP15	hsa-mir-150	0	0	1	1	0.4351	0.2598	0.1753	0.4925	0.3851	0.1074	0.6804	0.4121	0.2684	0.4902	0.2851	0.2051	0	0.0001	0	0.0414	0	0.2625	0.011	0.176	2	mirSVR,RNA22	0	3	TargetScan, miRcode, RNA22	0
HCP5	PARP8	hsa-mir-150	0	0	1	0	0.2898	0.2218	0.068	0.3328	0.2888	0.044	0.5726	0.3461	0.2264	0.295	0.2125	0.0825	0.001	0.0046	0.002	0.0147	0	0.172	0.075	0.2763	2	mirSVR,RNA22	0	2	miRcode, mirSVR	0
HCP5	PDCD1LG2	hsa-mir-150	0	0	1	0	0.5003	0.3629	0.1374	0.6339	0.5751	0.0588	0.6962	0.495	0.2012	0.504	0.3343	0.1698	0	0	0	0.0006	0	0.0212	0.017	0.2705	2	mirSVR,RNA22	0	4	TargetScan, mirSVR, PITA, RNA22	0
HCP5	PDCD1	hsa-mir-150	0	0	1	1	0.5139	0.3514	0.1625	0.5823	0.512	0.0703	0.6473	0.4224	0.2249	0.4988	0.2963	0.2024	0	0	0	0.0032	0	0.0545	0.001	0.1548	2	mirSVR,RNA22	0	3	mirSVR, PITA, RNA22	0
HCP5	PIK3CD	hsa-mir-150	0	0	1	0	0.4247	0.2498	0.1749	0.4907	0.3919	0.0988	0.5938	0.3733	0.2205	0.4605	0.2311	0.2293	0	0	0	0.0121	0	0.0359	0.006	0.2324	2	mirSVR,RNA22	0	2	miRcode, RNA22	0
HCP5	PIK3CG	hsa-mir-150	0	0	1	0	0.4165	0.2808	0.1357	0.3518	0.2293	0.1226	0.6236	0.35	0.2736	0.3312	0.0709	0.2603	0	0	0.001	0.2816	0	0.1426	0.045	0.4111	2	mirSVR,RNA22	0	4	miRcode, mirSVR, PITA, RNA22	0
HCP5	PIK3R5	hsa-mir-150	0	0	1	0	0.4124	0.2571	0.1554	0.4077	0.3077	0.0999	0.6377	0.3595	0.2782	0.456	0.256	0.2	0	0	0.002	0.0808	0	0.078	0.018	0.4532	2	mirSVR,RNA22	0	2	PITA, RNA22	0
HCP5	PIM2	hsa-mir-150	0	0	1	0	0.4244	0.2914	0.1329	0.4448	0.3437	0.1011	0.5747	0.2583	0.3165	0.4603	0.2424	0.2179	0	0.0011	0	0.0102	0	0.3774	0.017	0.3605	2	mirSVR,RNA22	0	4	TargetScan, mirSVR, PITA, RNA22	0
HCP5	PLA2G2D	hsa-mir-150	0	0	1	0	0.4159	0.2187	0.1972	0.4369	0.3005	0.1365	0.5926	0.2499	0.3427	0.4747	0.2228	0.252	0	0.0011	0	0.2134	0	0.275	0.07	0.3356	2	mirSVR,RNA22	0	2	TargetScan, RNA22	0
HCP5	PLAC8	hsa-mir-150	1	0	1	0	0.3568	0.1453	0.2115	0.3974	0.2566	0.1408	0.6056	0.2978	0.3078	0.5503	0.3668	0.1835	0	0.0309	0	0.0509	0	0.2035	0.001	0.0516	2	mirSVR,RNA22	0	1	RNA22	0
HCP5	PLCB2	hsa-mir-150	0	0	1	0	0.3547	0.2094	0.1452	0.4846	0.3958	0.0888	0.6396	0.4171	0.2225	0.4253	0.2275	0.1978	0	0.0013	0	0.007	0	0.0403	0.021	0.4563	2	mirSVR,RNA22	0	3	miRcode, mirSVR, RNA22	0
HCP5	PLCXD2	hsa-mir-150	0	0	1	0	0.4542	0.3058	0.1484	0.3204	0.1792	0.1411	0.5462	0.3305	0.2157	0.1857	-0.0305	0.2162	0	0.0008	0.026	0.6926	0	0.0716	0.198	0.4469	2	mirSVR,RNA22	0	5	TargetScan, miRcode, mirSVR, PITA, RNA22	0
HCP5	PLEKHO2	hsa-mir-150	0	0	1	0	0.3167	0.1876	0.1292	0.4212	0.3403	0.0809	0.5684	0.3178	0.2506	0.3697	0.1763	0.1934	0	0	0.002	0.036	0	0.0499	0.043	0.3838	2	mirSVR,RNA22	0	3	TargetScan, mirSVR, RNA22	0
HCP5	PLEK	hsa-mir-150	0	0	1	1	0.4888	0.3366	0.1522	0.5157	0.4183	0.0975	0.7063	0.4783	0.2279	0.5152	0.3115	0.2037	0	0	0.001	0.0062	0	0.0225	0.008	0.1936	2	mirSVR,RNA22	0	3	mirSVR, PITA, RNA22	0
HCP5	PRF1	hsa-mir-150	0	0	1	0	0.5452	0.4008	0.1444	0.5578	0.4898	0.068	0.6314	0.407	0.2244	0.5597	0.3855	0.1742	0	0	0	0.0274	0	0.0237	0.005	0.1389	2	mirSVR,RNA22	0	4	TargetScan, miRcode, mirSVR, RNA22	0
HCP5	PRKCB	hsa-mir-150	0	0	1	0	0.4769	0.2928	0.1841	0.4813	0.3823	0.099	0.6656	0.3761	0.2895	0.4763	0.2132	0.2632	0	0.0001	0.001	0.0312	0	0.1799	0.02	0.1774	2	mirSVR,RNA22	0	3	TargetScan, mirSVR, RNA22	0
HCP5	PSTPIP1	hsa-mir-150	0	0	1	0	0.5182	0.369	0.1492	0.5265	0.4328	0.0937	0.6773	0.4639	0.2133	0.5312	0.3404	0.1908	0	0	0	0.0028	0	0.0556	0.005	0.1172	2	mirSVR,RNA22	0	4	TargetScan, mirSVR, PITA, RNA22	0
HCP5	PTAFR	hsa-mir-150	0	0	1	0	0.3529	0.2226	0.1303	0.3328	0.2357	0.0971	0.5145	0.248	0.2665	0.3846	0.2327	0.1518	0	0.0021	0.012	0.3104	0	0.2304	0.09	0.2926	2	mirSVR,RNA22	0	3	TargetScan, mirSVR, RNA22	0
HCP5	PTGER4	hsa-mir-150	0	0	1	0	0.3322	0.1209	0.2113	0.4133	0.2818	0.1315	0.5343	0.3079	0.2265	0.3206	0.0328	0.2878	0	0.034	0	0.1329	0	0.1301	0.184	0.7802	2	mirSVR,RNA22	0	4	TargetScan, mirSVR, PITA, RNA22	0
HCP5	PTK2B	hsa-mir-150	0	0	1	0	0.4377	0.3228	0.1149	0.252	0.2034	0.0485	0.6483	0.4339	0.2143	0.5246	0.4145	0.1101	0	0	0.008	0.0951	0	0.0113	0.002	0.0141	2	mirSVR,RNA22	0	1	RNA22	0
HCP5	PTPN6	hsa-mir-150	0	0	1	0	0.2906	0.2231	0.0675	0.2375	0.1796	0.058	0.5907	0.3487	0.242	0.5786	0.4887	0.0899	0.001	0.0094	0.041	0.1862	0	0.0296	0	0.0303	2	mirSVR,RNA22	0	2	mirSVR, RNA22	0
HCP5	PTPN7	hsa-mir-150	0	0	1	0	0.5594	0.4241	0.1354	0.5463	0.471	0.0753	0.7055	0.4699	0.2357	0.5624	0.3868	0.1756	0	0	0	0.0076	0	0.0391	0.004	0.1313	2	mirSVR,RNA22	0	1	RNA22	0
HCP5	PTPRCAP	hsa-mir-150	0	0	1	1	0.4688	0.273	0.1958	0.5188	0.4357	0.0831	0.5862	0.2403	0.3459	0.5222	0.3163	0.206	0	0	0	0.006	0	0.2256	0.026	0.0811	2	mirSVR,RNA22	0	2	mirSVR, RNA22	0
HCP5	PTPRC	hsa-mir-150	0	0	1	0	0.516	0.359	0.157	0.5099	0.4119	0.098	0.6877	0.4239	0.2638	0.4857	0.2584	0.2273	0	0	0	0.0495	0	0.0802	0.011	0.2558	2	mirSVR,RNA22	0	5	TargetScan, miRcode, mirSVR, PITA, RNA22	0
HCP5	PTPRO	hsa-mir-150	0	0	1	0	0.3836	0.3034	0.0802	0.4318	0.3913	0.0406	0.5595	0.327	0.2325	0.3553	0.2295	0.1258	0	0	0	0.0104	0	0.0377	0.197	0.4116	2	mirSVR,RNA22	0	1	RNA22	0
HCP5	PVRIG	hsa-mir-150	0	0	1	0	0.326	0.146	0.18	0.3471	0.2031	0.144	0.5758	0.2489	0.3269	0.5745	0.4079	0.1666	0	0.0143	0.001	0.0404	0	0.2248	0.003	0.052	2	mirSVR,RNA22	0	1	RNA22	0
HCP5	PYHIN1	hsa-mir-150	0	0	1	1	0.529	0.3742	0.1548	0.4968	0.4122	0.0846	0.6999	0.4421	0.2578	0.5229	0.31	0.2129	0	0	0	0.0135	0	0.1299	0.002	0.1869	2	mirSVR,RNA22	0	2	mirSVR, RNA22	0
HCP5	RAB33A	hsa-mir-150	0	0	1	0	0.414	0.2629	0.1511	0.3815	0.2672	0.1143	0.5107	0.221	0.2897	0.3371	0.158	0.1792	0	0.0011	0	0.0065	0	0.1805	0.176	0.5779	2	mirSVR,RNA22	0	5	TargetScan, miRcode, mirSVR, PITA, RNA22	0
HCP5	RAB37	hsa-mir-150	0	0	1	0	0.178	0.0658	0.1122	0.002	-0.0984	0.1004	0.572	0.2711	0.3008	0.4073	0.1558	0.2515	0.122	0.5898	0.733	0.5309	0	0.2499	0.056	0.5044	2	mirSVR,RNA22	0	5	TargetScan, miRcode, mirSVR, PITA, RNA22	0
HCP5	RAB8B	hsa-mir-150	0	0	1	0	0.29	0.1542	0.1358	0.3756	0.2808	0.0948	0.5049	0.2326	0.2724	0.4035	0.2052	0.1984	0.002	0.0765	0.001	0.0577	0	0.1934	0.075	0.3164	2	mirSVR,RNA22	0	2	miRcode, RNA22	0
HCP5	RAC2	hsa-mir-150	0	0	1	0	0.4861	0.3723	0.1138	0.4186	0.3149	0.1036	0.6465	0.3986	0.2478	0.4715	0.3135	0.1581	0	0	0	0.0135	0	0.0845	0.016	0.0838	2	mirSVR,RNA22	0	3	mirSVR, PITA, RNA22	0
HCP5	RASAL3	hsa-mir-150	0	0	1	1	0.4905	0.3354	0.1551	0.5219	0.4265	0.0955	0.6421	0.3477	0.2944	0.4961	0.2757	0.2204	0	0	0	0.0025	0	0.1683	0.011	0.2234	2	mirSVR,RNA22	0	5	TargetScan, miRcode, mirSVR, PITA, RNA22	0
HCP5	RASSF5	hsa-mir-150	0	0	1	0	0.4055	0.2861	0.1194	0.4422	0.3698	0.0723	0.6114	0.4003	0.2111	0.2229	0.0409	0.182	0	0.0001	0	0.0078	0	0.1117	0.169	0.511	2	mirSVR,RNA22	0	1	RNA22	0
HCP5	RBP5	hsa-mir-150	0	0	1	0	0.2717	0.156	0.1157	0.1703	0.1111	0.0592	0.5768	0.3148	0.2621	0.3288	0.2875	0.0413	0.029	0.2686	0.095	0.3394	0	0.0705	0.128	0.3091	2	mirSVR,RNA22	0	5	TargetScan, miRcode, mirSVR, PITA, RNA22	0
HCP5	RGS18	hsa-mir-150	1	0	1	0	0.4137	0.2133	0.2004	0.4026	0.2533	0.1493	0.5934	0.2844	0.309	0.4929	0.2678	0.2251	0	0.01	0	0.2704	0	0.1116	0.007	0.3997	2	mirSVR,RNA22	0	2	TargetScan, RNA22	1
HCP5	RHOH	hsa-mir-150	0	0	1	0	0.1884	0.0877	0.1007	0.0638	0.0053	0.0584	0.6404	0.3292	0.3112	0.1015	0.0116	0.0899	0.098	0.6891	0.221	0.3596	0	0.1311	0.964	0.7955	2	mirSVR,RNA22	0	2	mirSVR, RNA22	0
HCP5	SAMD3	hsa-mir-150	0	0	1	0	0.5029	0.3281	0.1748	0.5149	0.4252	0.0896	0.644	0.3388	0.3051	0.6053	0.4683	0.137	0	0	0	0.0112	0	0.0751	0.004	0.1209	2	mirSVR,RNA22	0	1	RNA22	0
HCP5	SAMSN1	hsa-mir-150	0	0	1	0	0.4575	0.3152	0.1423	0.465	0.3506	0.1144	0.6916	0.4419	0.2496	0.4706	0.2617	0.2089	0	0.0001	0	0.0655	0	0.0268	0.014	0.2836	2	mirSVR,RNA22	0	3	mirSVR, PITA, RNA22	0
HCP5	SASH3	hsa-mir-150	0	0	1	0	0.5035	0.3484	0.1551	0.5357	0.4453	0.0904	0.6928	0.4371	0.2557	0.5495	0.3653	0.1841	0	0	0	0.002	0	0.0508	0.01	0.141	2	mirSVR,RNA22	0	5	TargetScan, miRcode, mirSVR, PITA, RNA22	0
HCP5	SCML4	hsa-mir-150	0	0	1	0	0.4413	0.2442	0.1971	0.4153	0.277	0.1383	0.6737	0.4006	0.2731	0.5934	0.4426	0.1508	0	0.0019	0	0.0767	0	0.2722	0.003	0.0226	2	mirSVR,RNA22	0	2	TargetScan, RNA22	0
HCP5	SELPLG	hsa-mir-150	0	0	1	0	0.4098	0.279	0.1309	0.4338	0.3318	0.102	0.6304	0.3434	0.287	0.4468	0.2505	0.1963	0	0	0	0.0196	0	0.1048	0.054	0.406	2	mirSVR,RNA22	0	1	mirSVR	0
HCP5	SEPT1	hsa-mir-150	0	0	1	0	0.3806	0.1966	0.1841	0.3882	0.2518	0.1365	0.5981	0.2618	0.3363	0.4488	0.2167	0.232	0	0.009	0	0.0328	0	0.1923	0.014	0.1946	2	mirSVR,RNA22	0	2	TargetScan, RNA22	0
HCP5	SERPINB9	hsa-mir-150	0	0	1	0	0.4879	0.3308	0.1571	0.4766	0.3812	0.0954	0.5148	0.2187	0.2961	0.5399	0.3595	0.1805	0	0	0	0.0043	0	0.0852	0.002	0.0689	2	mirSVR,RNA22	0	5	TargetScan, miRcode, mirSVR, PITA, RNA22	0
HCP5	SH2B3	hsa-mir-150	0	0	1	0	0.363	0.2345	0.1285	0.1927	0.0995	0.0933	0.5031	0.2682	0.235	0.3816	0.1939	0.1877	0	0	0.357	0.6782	0	0.0341	0.015	0.4269	2	mirSVR,RNA22	0	2	mirSVR, PITA	0
HCP5	SH2D1A	hsa-mir-150	0	0	1	0	0.5264	0.3716	0.1548	0.5325	0.4748	0.0577	0.6599	0.3472	0.3127	0.4901	0.2397	0.2505	0	0	0	0.0094	0	0.2012	0.023	0.22	2	mirSVR,RNA22	0	4	TargetScan, mirSVR, PITA, RNA22	0
HCP5	SIGLEC10	hsa-mir-150	0	0	1	0	0.3594	0.2559	0.1034	0.4288	0.3562	0.0726	0.6158	0.3769	0.2389	0.4497	0.2725	0.1771	0	0	0.003	0.0319	0	0.0486	0.029	0.3927	2	mirSVR,RNA22	0	2	TargetScan, RNA22	0
HCP5	SIGLEC14	hsa-mir-150	0	0	1	0	0.3939	0.2928	0.1011	0.4254	0.3571	0.0683	0.5626	0.3503	0.2123	0.3862	0.3303	0.0558	0	0	0	0.0056	0	0.0458	0.018	0.2644	2	mirSVR,RNA22	0	2	mirSVR, RNA22	0
HCP5	SIGLEC7	hsa-mir-150	0	0	1	0	0.3292	0.2448	0.0843	0.3856	0.2981	0.0875	0.5881	0.3782	0.21	0.448	0.3121	0.1359	0	0.0014	0.002	0.0466	0	0.0567	0.036	0.3473	2	mirSVR,RNA22	0	2	TargetScan, RNA22	1
HCP5	SIGLEC9	hsa-mir-150	0	0	1	0	0.2473	0.1893	0.0581	0.3573	0.3008	0.0565	0.5402	0.315	0.2252	0.3265	0.2235	0.103	0.002	0.0255	0.004	0.0442	0	0.0479	0.273	0.5927	2	mirSVR,RNA22	0	3	TargetScan, mirSVR, RNA22	0
HCP5	SIRPB2	hsa-mir-150	0	0	1	0	0.2683	0.1686	0.0996	0.3215	0.2351	0.0864	0.5148	0.2743	0.2405	0.3086	0.114	0.1946	0	0.0012	0.006	0.2237	0	0.0985	0.12	0.53	2	mirSVR,RNA22	0	1	RNA22	0
HCP5	SIRPG	hsa-mir-150	0	0	1	1	0.5706	0.4416	0.129	0.5752	0.5207	0.0545	0.6931	0.4409	0.2522	0.4997	0.2719	0.2278	0	0	0	0.007	0	0.0947	0.009	0.233	2	mirSVR,RNA22	0	1	RNA22	0
HCP5	SIT1	hsa-mir-150	0	0	1	0	0.4961	0.3188	0.1774	0.5317	0.4607	0.071	0.6424	0.3625	0.2799	0.5427	0.3489	0.1939	0	0	0	0.0136	0	0.1258	0.009	0.0975	2	mirSVR,RNA22	0	4	miRcode, mirSVR, PITA, RNA22	0
HCP5	SLA2	hsa-mir-150	0	0	1	0	0.5846	0.4703	0.1143	0.5173	0.4282	0.089	0.6686	0.4079	0.2607	0.6515	0.5481	0.1034	0	0	0	0.0136	0	0.0251	0	0.039	2	mirSVR,RNA22	0	3	mirSVR, PITA, RNA22	0
HCP5	SLAMF1	hsa-mir-150	0	0	1	1	0.5247	0.3666	0.1581	0.5556	0.4999	0.0557	0.6513	0.3324	0.3189	0.5229	0.3154	0.2075	0	0	0	0.0083	0	0.1961	0.014	0.1814	2	mirSVR,RNA22	0	4	TargetScan, mirSVR, PITA, RNA22	0
HCP5	SLAMF6	hsa-mir-150	0	0	1	0	0.5223	0.3638	0.1585	0.5098	0.4373	0.0725	0.6409	0.3048	0.3362	0.4924	0.2591	0.2333	0	0	0	0.0058	0	0.4016	0.023	0.2406	2	mirSVR,RNA22	0	4	TargetScan, mirSVR, PITA, RNA22	0
HCP5	SLAMF7	hsa-mir-150	0	0	1	1	0.5104	0.3533	0.157	0.5062	0.4063	0.0999	0.6575	0.4088	0.2487	0.5038	0.3027	0.2011	0	0	0	0.0126	0	0.1152	0.027	0.3922	2	mirSVR,RNA22	0	3	mirSVR, PITA, RNA22	0
HCP5	SLAMF8	hsa-mir-150	0	0	1	0	0.5058	0.3645	0.1413	0.5519	0.4735	0.0783	0.6229	0.4001	0.2229	0.5652	0.4122	0.153	0	0	0	0.0009	0	0.0412	0.003	0.0829	2	mirSVR,RNA22	0	4	TargetScan, mirSVR, PITA, RNA22	0
HCP5	SLA	hsa-mir-150	0	0	1	0	0.4461	0.2844	0.1617	0.4624	0.3523	0.1101	0.6391	0.3469	0.2923	0.4495	0.2619	0.1876	0	0	0	0.0059	0	0.1102	0.008	0.227	2	mirSVR,RNA22	0	1	RNA22	0
HCP5	SLC7A7	hsa-mir-150	0	0	1	0	0.4077	0.3033	0.1044	0.4756	0.402	0.0736	0.6297	0.401	0.2287	0.4487	0.3004	0.1483	0	0	0	0.0016	0	0.059	0.016	0.241	2	mirSVR,RNA22	0	5	TargetScan, miRcode, mirSVR, PITA, RNA22	0
HCP5	SLC8A1	hsa-mir-150	0	0	1	0	0.2157	0.0987	0.1171	0.4166	0.3355	0.0811	0.6022	0.3879	0.2143	0.2996	0.1132	0.1863	0.006	0.0388	0	0.0035	0	0.0687	0.083	0.5729	2	mirSVR,RNA22	0	1	RNA22	0
HCP5	SLC9A9	hsa-mir-150	0	0	1	0	0.3396	0.1486	0.1909	0.3504	0.2024	0.148	0.5896	0.2836	0.3061	0.3659	0.0744	0.2915	0	0.0436	0.007	0.5082	0	0.1124	0.014	0.3468	2	mirSVR,RNA22	0	3	mirSVR, PITA, RNA22	0
HCP5	SLCO2B1	hsa-mir-150	0	0	1	0	0.2797	0.174	0.1057	0.3025	0.2035	0.099	0.5456	0.2749	0.2707	0.3377	0.1606	0.1771	0.001	0.0022	0.018	0.179	0	0.1775	0.155	0.6128	2	mirSVR,RNA22	0	3	mirSVR, PITA, RNA22	0
HCP5	SP140	hsa-mir-150	0	0	1	0	0.5954	0.4804	0.115	0.7156	0.6861	0.0295	0.7162	0.4835	0.2327	0.6411	0.5176	0.1235	0	0	0	0	0	0.0484	0.005	0.0609	2	mirSVR,RNA22	0	5	TargetScan, miRcode, mirSVR, PITA, RNA22	0
HCP5	SPI1	hsa-mir-150	0	0	1	0	0.355	0.2533	0.1017	0.4484	0.372	0.0764	0.6186	0.3888	0.2299	0.4828	0.3239	0.1589	0	0	0	0.0058	0	0.0228	0.022	0.2183	2	mirSVR,RNA22	0	4	TargetScan, mirSVR, PITA, RNA22	0
HCP5	SPN	hsa-mir-150	0	0	1	0	0.4819	0.3228	0.1591	0.4375	0.312	0.1254	0.6649	0.3735	0.2914	0.5599	0.3827	0.1772	0	0	0	0.1366	0	0.0873	0.004	0.15	2	mirSVR,RNA22	0	4	miRcode, mirSVR, PITA, RNA22	0
HCP5	SPOCK2	hsa-mir-150	0	0	1	0	0.54	0.3929	0.1471	0.4769	0.3694	0.1075	0.5336	0.291	0.2426	0.4281	0.1401	0.288	0	0	0	0.0073	0	0.0665	0.019	0.2866	2	mirSVR,RNA22	0	3	TargetScan, mirSVR, RNA22	0
HCP5	SRGN	hsa-mir-150	1	0	1	0	0.3825	0.1824	0.2001	0.46	0.342	0.118	0.6487	0.4114	0.2373	0.4152	0.1664	0.2488	0	0.0543	0	0.0087	0	0.0459	0.045	0.5803	2	mirSVR,RNA22	0	4	TargetScan, mirSVR, PITA, RNA22	0
HCP5	ST8SIA4	hsa-mir-150	0	0	1	0	0.372	0.2427	0.1293	0.3166	0.2066	0.11	0.5324	0.2696	0.2628	0.3897	0.1986	0.1911	0	0	0.046	0.1861	0	0.1637	0.015	0.2705	2	mirSVR,RNA22	0	5	TargetScan, miRcode, mirSVR, PITA, RNA22	0
HCP5	STAC3	hsa-mir-150	0	0	1	0	0.3431	0.2468	0.0963	0.4322	0.3515	0.0806	0.504	0.3024	0.2016	0.616	0.5512	0.0648	0	0.0007	0	0.0012	0	0.0597	0	0.0004	2	mirSVR,RNA22	0	2	TargetScan, mirSVR	0
HCP5	STAP1	hsa-mir-150	0	0	1	1	0.3935	0.2283	0.1651	0.4505	0.3252	0.1253	0.5764	0.2685	0.3079	0.5164	0.3132	0.2031	0	0.0202	0	0.0101	0	0.0987	0.002	0.1162	2	mirSVR,RNA22	0	4	TargetScan, mirSVR, PITA, RNA22	0
HCP5	STAT4	hsa-mir-150	0	0	1	0	0.4543	0.2733	0.1811	0.5819	0.5177	0.0642	0.6487	0.3589	0.2899	0.4921	0.2549	0.2372	0	0.0007	0	0.0002	0	0.1327	0.017	0.3066	2	mirSVR,RNA22	0	4	miRcode, mirSVR, PITA, RNA22	0
HCP5	STK10	hsa-mir-150	0	0	1	0	0.4165	0.3002	0.1163	0.2623	0.1594	0.1029	0.5239	0.2869	0.237	0.3173	0.0868	0.2306	0	0.0001	0.006	0.2161	0	0.126	0.036	0.384	2	mirSVR,RNA22	0	2	PITA, RNA22	0
HCP5	TAGAP	hsa-mir-150	0	0	1	1	0.5174	0.375	0.1423	0.5312	0.4391	0.0921	0.6552	0.432	0.2233	0.4959	0.292	0.2038	0	0	0	0.0013	0	0.0073	0.004	0.201	2	mirSVR,RNA22	0	1	RNA22	0
HCP5	TARP	hsa-mir-150	0	0	1	0	0.2739	0.0748	0.1991	0.4407	0.3513	0.0893	0.6787	0.4315	0.2471	0.3904	0.2446	0.1458	0.036	0.426	0.105	0.1378	0	0.049	0.882	0.7783	2	mirSVR,RNA22	0	4	TargetScan, miRcode, mirSVR, RNA22	0
HCP5	TBC1D10C	hsa-mir-150	0	0	1	0	0.502	0.3296	0.1724	0.561	0.4911	0.0698	0.6416	0.3296	0.312	0.579	0.417	0.162	0	0	0	0.0016	0	0.2324	0.004	0.0851	2	mirSVR,RNA22	0	3	mirSVR, PITA, RNA22	0
HCP5	TBX21	hsa-mir-150	0	0	1	0	0.5249	0.3668	0.158	0.5412	0.4715	0.0697	0.6985	0.4616	0.2369	0.5748	0.408	0.1669	0	0	0	0.0192	0	0.075	0.004	0.1752	2	mirSVR,RNA22	0	3	TargetScan, mirSVR, RNA22	0
HCP5	TFEC	hsa-mir-150	0	0	1	0	0.4955	0.3669	0.1286	0.5307	0.4438	0.0868	0.6526	0.4237	0.2289	0.5057	0.3273	0.1784	0	0	0	0.0021	0	0.0578	0.011	0.1626	2	mirSVR,RNA22	0	3	TargetScan, mirSVR, RNA22	0
HCP5	THEMIS	hsa-mir-150	0	0	1	1	0.4758	0.2922	0.1835	0.4993	0.401	0.0984	0.6626	0.3725	0.29	0.5217	0.3074	0.2143	0	0	0	0.0789	0	0.1774	0.005	0.1122	2	mirSVR,RNA22	0	3	TargetScan, miRcode, RNA22	0
HCP5	TIFAB	hsa-mir-150	0	0	1	0	0.4976	0.3278	0.1698	0.5068	0.407	0.0998	0.6747	0.4098	0.2649	0.6042	0.4609	0.1432	0	0	0	0.04	0	0.073	0.013	0.2451	2	mirSVR,RNA22	0	3	mirSVR, PITA, RNA22	0
HCP5	TIGIT	hsa-mir-150	0	0	1	1	0.5945	0.4797	0.1148	0.5613	0.5042	0.057	0.6916	0.4359	0.2557	0.5155	0.2966	0.2189	0	0	0	0.0008	0	0.0533	0.003	0.1046	2	mirSVR,RNA22	0	2	TargetScan, RNA22	0
HCP5	TIMD4	hsa-mir-150	0	0	1	0	0.3696	0.2293	0.1403	0.4059	0.3426	0.0634	0.563	0.2833	0.2797	0.4015	0.3038	0.0976	0	0.0093	0.001	0.0147	0	0.116	0.159	0.279	2	mirSVR,RNA22	0	4	TargetScan, miRcode, mirSVR, RNA22	0
HCP5	TLR4	hsa-mir-150	0	0	1	0	0.2894	0.1386	0.1508	0.3999	0.2852	0.1148	0.5075	0.2635	0.244	0.3705	0.1812	0.1893	0	0.0026	0.002	0.038	0	0.2635	0.149	0.5512	2	mirSVR,RNA22	0	4	TargetScan, mirSVR, PITA, RNA22	1
HCP5	TLR7	hsa-mir-150	0	0	1	0	0.3416	0.2592	0.0825	0.2949	0.2144	0.0805	0.6412	0.4144	0.2268	0.348	0.1826	0.1655	0	0	0.094	0.3345	0	0.1116	0.064	0.4887	2	mirSVR,RNA22	0	3	mirSVR, PITA, RNA22	0
HCP5	TLR8	hsa-mir-150	0	0	1	0	0.3874	0.2162	0.1712	0.4605	0.3442	0.1163	0.5742	0.2946	0.2797	0.3842	0.1404	0.2438	0	0.0024	0	0.0525	0	0.1934	0.122	0.7935	2	mirSVR,RNA22	0	2	miRcode, RNA22	0
HCP5	TMC8	hsa-mir-150	0	0	1	0	0.4622	0.2807	0.1815	0.4958	0.3904	0.1054	0.7039	0.471	0.2329	0.5454	0.3541	0.1913	0	0	0	0.0116	0	0.0738	0.007	0.2325	2	mirSVR,RNA22	0	2	mirSVR, RNA22	0
HCP5	TMEM150B	hsa-mir-150	0	0	1	0	0.3686	0.2622	0.1064	0.5279	0.4458	0.0821	0.6071	0.3913	0.2159	0.529	0.4005	0.1285	0	0.0003	0	0.0007	0	0.0572	0.007	0.0914	2	mirSVR,RNA22	0	3	mirSVR, PITA, RNA22	0
HCP5	TMEM156	hsa-mir-150	0	0	1	0	0.3791	0.2597	0.1193	0.4257	0.3169	0.1087	0.6682	0.3936	0.2746	0.352	0.0691	0.2829	0	0.0037	0.001	0.2278	0	0.0774	0.194	0.4068	2	mirSVR,RNA22	0	5	TargetScan, miRcode, mirSVR, PITA, RNA22	0
HCP5	TNFRSF1B	hsa-mir-150	0	0	1	0	0.4429	0.2527	0.1902	0.4907	0.3842	0.1065	0.6609	0.4194	0.2415	0.4849	0.2596	0.2253	0	0.0011	0	0.0099	0	0.0152	0.008	0.2571	2	mirSVR,RNA22	0	3	TargetScan, mirSVR, RNA22	0
HCP5	TNFSF8	hsa-mir-150	0	0	1	0	0.429	0.2857	0.1433	0.4015	0.299	0.1025	0.5433	0.2489	0.2944	0.3718	0.2097	0.1621	0	0	0.004	0.1118	0	0.1172	0.059	0.4622	2	mirSVR,RNA22	0	4	TargetScan, mirSVR, PITA, RNA22	0
HCP5	TRAF1	hsa-mir-150	0	0	1	0	0.3811	0.1906	0.1905	0.6181	0.5526	0.0655	0.6116	0.3249	0.2867	0.5602	0.3836	0.1766	0	0.0118	0	0	0	0.0335	0.007	0.081	2	mirSVR,RNA22	0	2	mirSVR, RNA22	0
HCP5	TRAF3IP3	hsa-mir-150	0	0	1	0	0.5735	0.4455	0.128	0.5551	0.4839	0.0712	0.5951	0.3798	0.2153	0.5803	0.419	0.1613	0	0	0	0.0012	0	0.0155	0.004	0.077	2	mirSVR,RNA22	0	2	TargetScan, RNA22	0
HCP5	TRAT1	hsa-mir-150	0	0	1	1	0.5149	0.3507	0.1642	0.5174	0.4402	0.0772	0.6625	0.3554	0.3072	0.5228	0.3089	0.2139	0	0	0	0.0363	0	0.1646	0.009	0.0828	2	mirSVR,RNA22	0	2	TargetScan, RNA22	1
HCP5	TRPV2	hsa-mir-150	0	0	1	0	0.3946	0.2572	0.1375	0.3895	0.2822	0.1072	0.5617	0.3365	0.2252	0.4499	0.2776	0.1723	0	0.0001	0.001	0.0401	0	0.1234	0.008	0.2043	2	mirSVR,RNA22	0	2	mirSVR, RNA22	0
HCP5	TSPAN32	hsa-mir-150	0	0	1	1	0.2546	0.078	0.1766	0.3999	0.2808	0.1191	0.601	0.3095	0.2914	0.4806	0.2713	0.2094	0.004	0.2153	0.001	0.1786	0	0.1094	0.011	0.2344	2	mirSVR,RNA22	0	3	TargetScan, mirSVR, RNA22	1
HCP5	TXK	hsa-mir-150	0	0	1	0	0.3147	0.1132	0.2015	0.2854	0.1118	0.1737	0.6288	0.3568	0.272	0.4111	0.1911	0.22	0	0.4086	0.002	0.5202	0	0.052	0.028	0.2688	2	mirSVR,RNA22	0	2	miRcode, RNA22	0
HCP5	TYROBP	hsa-mir-150	0	0	1	0	0.282	0.2038	0.0782	0.4371	0.3591	0.078	0.5352	0.323	0.2121	0.4584	0.3155	0.1429	0	0.0003	0.003	0.0064	0	0.0333	0.018	0.2726	2	mirSVR,RNA22	0	4	TargetScan, mirSVR, PITA, RNA22	0
HCP5	UBASH3A	hsa-mir-150	0	0	1	1	0.5308	0.3769	0.1539	0.5488	0.485	0.0638	0.6898	0.4387	0.2511	0.5104	0.2838	0.2266	0	0	0	0.0107	0	0.019	0.01	0.173	2	mirSVR,RNA22	0	1	RNA22	0
HCP5	VAV1	hsa-mir-150	0	0	1	0	0.417	0.2962	0.1207	0.3631	0.2728	0.0903	0.6941	0.4741	0.2201	0.3384	0.1368	0.2016	0	0	0.001	0.0306	0	0.0107	0.116	0.6781	2	mirSVR,RNA22	0	1	RNA22	0
HCP5	VCAM1	hsa-mir-150	0	0	1	0	0.3507	0.1874	0.1633	0.4363	0.3268	0.1095	0.5878	0.3549	0.2329	0.4325	0.2902	0.1423	0	0.0014	0	0.0111	0	0.0824	0.034	0.1636	2	mirSVR,RNA22	0	4	miRcode, mirSVR, PITA, RNA22	0
HCP5	VNN2	hsa-mir-150	0	0	1	0	0.3727	0.2319	0.1409	0.4434	0.3255	0.118	0.5573	0.2562	0.3011	0.2342	0.085	0.1493	0	0.005	0.001	0.1211	0	0.3035	0.317	0.3391	2	mirSVR,RNA22	0	1	RNA22	0
HCP5	WAS	hsa-mir-150	0	0	1	0	0.4399	0.2807	0.1592	0.506	0.406	0.1	0.6396	0.3679	0.2717	0.4711	0.2541	0.217	0	0	0	0.001	0	0.0519	0.016	0.3367	2	mirSVR,RNA22	0	1	RNA22	0
HCP5	WDFY4	hsa-mir-150	0	0	1	0	0.4375	0.2756	0.1619	0.4234	0.3018	0.1216	0.6316	0.3267	0.3049	0.4692	0.2409	0.2283	0	0	0	0.2322	0	0.1147	0.003	0.212	2	mirSVR,RNA22	0	1	RNA22	0
HCP5	XCL1	hsa-mir-150	0	0	1	0	0.5913	0.4726	0.1187	0.5878	0.5387	0.0491	0.6685	0.423	0.2455	0.4371	0.2241	0.213	0	0	0	0.0222	0	0.0464	0.001	0.2327	2	mirSVR,RNA22	0	1	RNA22	0
HCP5	XCL2	hsa-mir-150	0	0	1	0	0.5258	0.369	0.1568	0.5741	0.5082	0.0659	0.6338	0.3853	0.2485	0.5356	0.352	0.1836	0	0.0001	0	0.0011	0	0.0206	0.007	0.1436	2	mirSVR,RNA22	0	2	mirSVR, RNA22	0
HCP5	ZAP70	hsa-mir-150	0	0	1	0	0.5206	0.3602	0.1604	0.5338	0.4562	0.0775	0.6471	0.3627	0.2844	0.5363	0.3416	0.1947	0	0	0	0.0071	0	0.1582	0.001	0.1529	2	mirSVR,RNA22	0	3	TargetScan, mirSVR, RNA22	0
HCP5	ZBED2	hsa-mir-150	0	0	1	0	0.5479	0.4192	0.1286	0.5653	0.4915	0.0738	0.6628	0.4111	0.2517	0.5398	0.3505	0.1893	0	0	0	0.0017	0	0.0848	0.002	0.1213	2	mirSVR,RNA22	0	4	TargetScan, mirSVR, PITA, RNA22	0
HCP5	ZBP1	hsa-mir-150	0	0	1	0	0.6682	0.5868	0.0814	0.6974	0.6502	0.0472	0.6967	0.4879	0.2087	0.6948	0.606	0.0888	0	0	0	0	0	0.0185	0	0.0322	2	mirSVR,RNA22	0	3	TargetScan, mirSVR, RNA22	0
HCP5	ZC3H12D	hsa-mir-150	0	0	1	0	0.4274	0.2805	0.1468	0.4984	0.4046	0.0938	0.6258	0.3563	0.2695	0.3811	0.161	0.2201	0	0	0	0.0116	0	0.2024	0.033	0.4619	2	mirSVR,RNA22	0	2	mirSVR, RNA22	0
HCP5	ADAM28	hsa-mir-155	0	0	1	0	0.338	0.2632	0.0748	0.3805	0.2291	0.1514	0.6094	0.396	0.2135	0.3784	0.2285	0.1499	0	0.006	0	0.2223	0	0.0163	0.01	0.3219	2	mirSVR,RNA22	0	1	miRcode	0
HCP5	ADAMDEC1	hsa-mir-155	0	0	1	0	0.4919	0.34	0.1519	0.5319	0.3762	0.1557	0.6151	0.3853	0.2298	0.5629	0.4234	0.1395	0	0.0217	0	0.0064	0	0.1133	0.004	0.1485	2	mirSVR,RNA22	0	1	mirSVR	0
HCP5	AKNA	hsa-mir-155	0	0	1	0	0.4272	0.3001	0.1271	0.4962	0.3507	0.1454	0.6457	0.3974	0.2483	0.4678	0.3096	0.1582	0	0	0	0.0013	0	0.0263	0.009	0.2254	2	mirSVR,RNA22	0	2	mirSVR, RNA22	0
HCP5	AMICA1	hsa-mir-155	0	1	1	0	0.4026	0.2132	0.1894	0.4093	0.1873	0.222	0.5826	0.3091	0.2734	0.5053	0.3259	0.1794	0	0.0043	0	0.2072	0	0.0586	0.017	0.3547	2	mirSVR,RNA22	0	2	mirSVR, RNA22	0
HCP5	APBB1IP	hsa-mir-155	1	1	1	0	0.3545	0.1462	0.2083	0.4223	0.2139	0.2084	0.5705	0.3475	0.223	0.3724	0.1808	0.1917	0	0.0012	0.001	0.1586	0	0.0103	0.017	0.2738	2	mirSVR,RNA22	0	1	miRcode	0
HCP5	APOBEC3H	hsa-mir-155	0	0	1	0	0.5583	0.3847	0.1736	0.646	0.5298	0.1162	0.6853	0.4649	0.2204	0.611	0.4976	0.1134	0	0	0	0	0	0.0326	0	0.0585	2	mirSVR,RNA22	0	2	miRcode, RNA22	0
HCP5	ARHGAP15	hsa-mir-155	0	0	1	0	0.462	0.2762	0.1858	0.4802	0.2842	0.196	0.6199	0.3778	0.2421	0.3993	0.1921	0.2072	0	0.0012	0	0.014	0	0.0265	0.012	0.5799	2	mirSVR,RNA22	0	1	RNA22	0
HCP5	ARHGAP30	hsa-mir-155	1	0	1	0	0.4586	0.2574	0.2012	0.5321	0.3565	0.1756	0.6154	0.3862	0.2292	0.5155	0.3549	0.1606	0	0	0	0.019	0	0.045	0.014	0.4723	2	mirSVR,RNA22	0	1	RNA22	0
HCP5	ARHGAP9	hsa-mir-155	0	0	1	0	0.5086	0.3161	0.1925	0.5301	0.3489	0.1812	0.683	0.4606	0.2224	0.5728	0.4507	0.1221	0	0	0	0.0041	0	0.0209	0.001	0.2642	2	mirSVR,RNA22	0	2	mirSVR, PITA	0
HCP5	BATF	hsa-mir-155	0	0	1	0	0.0493	-0.0187	0.068	0.0952	0.0969	-0.0017	0.571	0.3642	0.2067	0.3569	0.2849	0.072	0.691	0.5019	0.169	0.3088	0	0.0469	0.052	0.3385	2	mirSVR,RNA22	0	4	TargetScan, miRcode, mirSVR, PITA	0
HCP5	BIN2	hsa-mir-155	0	0	1	0	0.5245	0.3297	0.1949	0.5484	0.3788	0.1696	0.6061	0.3868	0.2192	0.5135	0.3387	0.1748	0	0	0	0.0017	0	0.0218	0.008	0.4348	2	mirSVR,RNA22	0	2	miRcode, RNA22	0
HCP5	BTK	hsa-mir-155	0	1	1	0	0.401	0.2105	0.1906	0.4282	0.2112	0.2171	0.654	0.4472	0.2068	0.4769	0.2961	0.1808	0	0.0011	0	0.1982	0	0.0058	0.013	0.3063	2	mirSVR,RNA22	0	4	TargetScan, miRcode, mirSVR, PITA	0
HCP5	BTLA	hsa-mir-155	0	0	1	0	0.4811	0.2902	0.1909	0.5336	0.3627	0.1709	0.6268	0.3677	0.2591	0.5574	0.414	0.1434	0	0.0038	0	0.0093	0	0.0992	0.007	0.1681	2	mirSVR,RNA22	0	2	TargetScan, RNA22	0
HCP5	C10orf128	hsa-mir-155	0	0	1	0	0.2952	0.1643	0.1308	0.3717	0.1945	0.1772	0.5321	0.3239	0.2082	0.3297	0.1074	0.2222	0	0.0056	0	0.2794	0	0.0292	0.045	0.2447	2	mirSVR,RNA22	0	3	TargetScan, mirSVR, RNA22	0
HCP5	C16orf54	hsa-mir-155	1	0	1	0	0.4536	0.2369	0.2167	0.4815	0.2853	0.1962	0.6437	0.3952	0.2485	0.4145	0.2152	0.1994	0	0.0083	0	0.0227	0	0.0525	0.015	0.4286	2	mirSVR,RNA22	0	2	TargetScan, RNA22	0
HCP5	C17orf87	hsa-mir-155	0	0	1	0	0.2977	0.154	0.1436	0.3178	0.1289	0.1889	0.5227	0.2796	0.2431	0.4312	0.2489	0.1823	0	0.0176	0.013	0.3517	0	0.1079	0.011	0.3278	2	mirSVR,RNA22	0	2	mirSVR, PITA	0
HCP5	C1QA	hsa-mir-155	1	1	1	0	0.4088	0.208	0.2008	0.4748	0.2586	0.2162	0.5918	0.2958	0.2961	0.5002	0.3181	0.1821	0	0.1017	0.001	0.2172	0	0.2356	0.004	0.2466	2	mirSVR,RNA22	0	1	miRcode	0
HCP5	C1QB	hsa-mir-155	1	1	1	0	0.3953	0.1946	0.2007	0.4606	0.2318	0.2287	0.5987	0.3242	0.2746	0.5014	0.3296	0.1718	0	0.0878	0	0.1865	0	0.2423	0.007	0.2963	2	mirSVR,RNA22	0	1	miRcode	0
HCP5	C1QC	hsa-mir-155	0	1	1	0	0.3696	0.1723	0.1973	0.4845	0.2768	0.2077	0.5639	0.284	0.28	0.537	0.3886	0.1485	0	0.2417	0	0.0653	0	0.2193	0.007	0.2302	2	mirSVR,RNA22	0	1	miRcode	0
HCP5	C1orf38	hsa-mir-155	0	0	1	0	0.3724	0.175	0.1974	0.5286	0.3631	0.1655	0.5783	0.3473	0.231	0.4606	0.2554	0.2052	0	0.0227	0	0.0034	0	0.038	0.01	0.5264	2	mirSVR,RNA22	0	2	mirSVR, PITA	0
HCP5	C3AR1	hsa-mir-155	0	0	1	0	0.3341	0.1778	0.1562	0.3876	0.1801	0.2075	0.6001	0.379	0.2211	0.4083	0.2565	0.1519	0	0.0097	0.006	0.3705	0	0.1027	0.07	0.2866	2	mirSVR,RNA22	0	4	TargetScan, miRcode, mirSVR, PITA	1
HCP5	CARD11	hsa-mir-155	0	0	1	0	0.4883	0.3097	0.1786	0.5111	0.3301	0.181	0.6904	0.4779	0.2125	0.5425	0.3962	0.1464	0	0	0	0.0008	0	0.0481	0.004	0.1953	2	mirSVR,RNA22	0	5	TargetScan, miRcode, mirSVR, PITA, RNA22	0
HCP5	CCDC69	hsa-mir-155	0	0	1	0	0.2716	0.1605	0.1111	0.3709	0.2147	0.1562	0.6062	0.3633	0.2429	0.4539	0.2445	0.2095	0.001	0.0219	0.006	0.5511	0	0.0357	0.016	0.4635	2	mirSVR,RNA22	0	2	mirSVR, RNA22	0
HCP5	CCDC88B	hsa-mir-155	0	0	1	0	0.4525	0.3359	0.1166	0.3801	0.2013	0.1788	0.501	0.2591	0.2418	0.55	0.4121	0.1379	0	0	0	0.0477	0	0.2679	0.007	0.3201	2	mirSVR,RNA22	0	1	miRcode	0
HCP5	CCL3	hsa-mir-155	0	0	1	0	0.2564	0.099	0.1573	0.41	0.2271	0.1829	0.5716	0.3247	0.2468	0.5398	0.3956	0.1442	0.01	0.5963	0	0.0628	0	0.1505	0.002	0.1173	2	mirSVR,RNA22	0	1	miRcode	0
HCP5	CCL4	hsa-mir-155	1	0	1	0	0.4242	0.2207	0.2035	0.5029	0.3212	0.1816	0.6601	0.4161	0.2441	0.5486	0.401	0.1476	0	0.2002	0	0.0088	0	0.0746	0.007	0.16	2	mirSVR,RNA22	0	1	miRcode	0
HCP5	CCL8	hsa-mir-155	0	0	1	0	0.4738	0.3192	0.1546	0.5574	0.4152	0.1422	0.6023	0.3842	0.2181	0.6765	0.5941	0.0824	0	0.0134	0	0.0033	0	0.1997	0	0.0794	2	mirSVR,RNA22	0	4	TargetScan, mirSVR, PITA, RNA22	0
HCP5	CCND2	hsa-mir-155	0	0	1	0	0.237	0.0781	0.1589	0.3477	0.2258	0.1219	0.556	0.3346	0.2214	0.3638	0.2477	0.1161	0.002	0.0305	0.011	0.2269	0	0.0454	0.096	0.754	2	mirSVR,RNA22	0	2	TargetScan, mirSVR	0
HCP5	CCR1	hsa-mir-155	0	0	1	0	0.435	0.2464	0.1886	0.5062	0.3213	0.1849	0.5278	0.3085	0.2193	0.5422	0.4075	0.1347	0	0.0085	0	0.0167	0	0.1041	0.007	0.1959	2	mirSVR,RNA22	0	1	miRcode	0
HCP5	CCR2	hsa-mir-155	0	1	1	0	0.455	0.2788	0.1762	0.4699	0.2586	0.2113	0.6239	0.3799	0.244	0.5306	0.3762	0.1544	0	0.002	0	0.104	0	0.0095	0.007	0.2825	2	mirSVR,RNA22	0	1	mirSVR	0
HCP5	CCR4	hsa-mir-155	0	0	1	0	0.474	0.3066	0.1674	0.3842	0.1864	0.1978	0.5517	0.2985	0.2532	0.3544	0.1643	0.19	0	0	0.001	0.2333	0	0.0245	0.009	0.2659	2	mirSVR,RNA22	0	2	TargetScan, RNA22	0
HCP5	CCR7	hsa-mir-155	1	0	1	0	0.4079	0.1854	0.2225	0.4701	0.2823	0.1878	0.5938	0.303	0.2908	0.5453	0.3964	0.1489	0	0.0478	0	0.0173	0	0.2648	0.022	0.3914	2	mirSVR,RNA22	0	1	mirSVR	0
HCP5	CCRL2	hsa-mir-155	0	0	1	0	0.3644	0.2016	0.1628	0.4643	0.2785	0.1858	0.6021	0.3651	0.2369	0.3809	0.2401	0.1408	0	0.0634	0	0.0015	0	0.0919	0.007	0.2932	2	mirSVR,RNA22	0	1	miRcode	0
HCP5	CD19	hsa-mir-155	0	0	1	0	0.3287	0.1498	0.1789	0.3865	0.1558	0.2307	0.5415	0.2579	0.2836	0.4382	0.2306	0.2076	0	0.0461	0.001	0.5522	0	0.3101	0.127	0.5682	2	mirSVR,RNA22	0	2	mirSVR, RNA22	0
HCP5	CD1D	hsa-mir-155	0	0	1	0	0.283	0.1107	0.1724	0.3206	0.1326	0.188	0.5169	0.309	0.2079	0.2476	0.1445	0.1031	0	0.0099	0.011	0.1718	0	0.0108	0.793	0.7926	2	mirSVR,RNA22	0	5	TargetScan, miRcode, mirSVR, PITA, RNA22	0
HCP5	CD200R1	hsa-mir-155	0	1	1	0	0.4286	0.2686	0.16	0.4101	0.2034	0.2067	0.6109	0.3845	0.2264	0.4613	0.2718	0.1895	0	0.0008	0.001	0.2579	0	0.0282	0.022	0.2511	2	mirSVR,RNA22	0	5	TargetScan, miRcode, mirSVR, PITA, RNA22	0
HCP5	CD226	hsa-mir-155	0	0	1	0	0.4838	0.3181	0.1658	0.5348	0.3639	0.1709	0.6719	0.4496	0.2224	0.4546	0.2754	0.1792	0	0.0017	0	0.017	0	0.0188	0.01	0.1862	2	mirSVR,RNA22	0	1	miRcode	0
HCP5	CD247	hsa-mir-155	0	0	1	0	0.5567	0.3766	0.18	0.5251	0.3417	0.1834	0.5862	0.2778	0.3085	0.5641	0.4415	0.1226	0	0.0001	0	0.0065	0	0.2336	0.006	0.1651	2	mirSVR,RNA22	0	1	miRcode	0
HCP5	CD27	hsa-mir-155	1	1	1	0	0.4739	0.2629	0.2109	0.499	0.293	0.206	0.6183	0.3351	0.2832	0.496	0.3095	0.1865	0	0.0015	0	0.0188	0	0.0815	0.011	0.5222	2	mirSVR,RNA22	0	4	TargetScan, miRcode, mirSVR, PITA	0
HCP5	CD28	hsa-mir-155	0	0	1	0	0.4406	0.2468	0.1938	0.3046	0.0958	0.2088	0.6121	0.368	0.244	0.3777	0.1729	0.2048	0	0.0155	0.01	0.6674	0	0.0666	0.014	0.2685	2	mirSVR,RNA22	0	1	RNA22	0
HCP5	CD300A	hsa-mir-155	0	0	1	0	0.2816	0.0775	0.2041	0.3236	0.111	0.2126	0.5527	0.3339	0.2188	0.3394	0.2138	0.1255	0	0.0301	0.025	0.5251	0	0.0399	0.07	0.3126	2	mirSVR,RNA22	0	1	mirSVR	0
HCP5	CD300C	hsa-mir-155	0	0	1	0	0.279	0.0884	0.1907	0.3821	0.1961	0.186	0.5621	0.3133	0.2487	0.1686	-0.009	0.1775	0	0.0452	0.001	0.2957	0	0.1879	0.106	0.1493	2	mirSVR,RNA22	0	1	PITA	0
HCP5	CD300LF	hsa-mir-155	1	1	1	0	0.4425	0.2376	0.2049	0.4303	0.2042	0.2261	0.5896	0.3211	0.2686	0.4821	0.3046	0.1775	0	0.0003	0	0.2562	0	0.0836	0.016	0.3623	2	mirSVR,RNA22	0	3	miRcode, mirSVR, PITA	0
HCP5	CD33	hsa-mir-155	0	0	1	0	0.2461	0.0733	0.1727	0.3315	0.1441	0.1874	0.5984	0.3924	0.2059	0.4654	0.3001	0.1653	0.001	0.0652	0.042	0.6944	0	0.028	0.017	0.3043	2	mirSVR,RNA22	0	5	TargetScan, miRcode, mirSVR, PITA, RNA22	0
HCP5	CD38	hsa-mir-155	0	0	1	0	0.4923	0.2978	0.1945	0.5267	0.3389	0.1878	0.6704	0.4425	0.2279	0.5549	0.4107	0.1443	0	0.0313	0	0.0455	0	0.0865	0.008	0.3839	2	mirSVR,RNA22	0	1	mirSVR	0
HCP5	CD3G	hsa-mir-155	0	0	1	0	0.5589	0.3929	0.166	0.5127	0.3313	0.1814	0.6872	0.4645	0.2227	0.4616	0.261	0.2006	0	0	0	0.032	0	0.055	0.013	0.279	2	mirSVR,RNA22	0	3	miRcode, PITA, RNA22	0
HCP5	CD40	hsa-mir-155	0	0	1	0	0.4392	0.2449	0.1944	0.4395	0.2602	0.1792	0.5227	0.2577	0.265	0.4921	0.3186	0.1735	0	0	0	0.1045	0	0.1616	0.021	0.366	2	mirSVR,RNA22	0	2	mirSVR, RNA22	0
HCP5	CD4	hsa-mir-155	0	1	1	0	0.4739	0.282	0.1919	0.4752	0.2637	0.2115	0.6824	0.4695	0.2129	0.4705	0.2783	0.1922	0	0.0001	0	0.0548	0	0.0073	0.005	0.3139	2	mirSVR,RNA22	0	1	miRcode	0
HCP5	CD52	hsa-mir-155	1	1	1	0	0.4419	0.2193	0.2226	0.4727	0.2713	0.2015	0.576	0.2856	0.2904	0.571	0.4389	0.132	0	0.0092	0	0.0514	0	0.1166	0.003	0.1017	2	mirSVR,RNA22	0	1	RNA22	1
HCP5	CD68	hsa-mir-155	0	1	1	0	0.3098	0.1157	0.1941	0.4476	0.2309	0.2167	0.5297	0.2709	0.2588	0.4148	0.2418	0.173	0	0.0318	0	0.1927	0	0.1314	0.032	0.2618	2	mirSVR,RNA22	0	1	mirSVR	0
HCP5	CD69	hsa-mir-155	0	0	1	0	0.4692	0.3054	0.1639	0.4817	0.3139	0.1679	0.6408	0.3801	0.2607	0.571	0.4362	0.1348	0	0.0028	0	0.019	0	0.1127	0.001	0.2646	2	mirSVR,RNA22	0	3	miRcode, mirSVR, RNA22	0
HCP5	CD6	hsa-mir-155	0	0	1	0	0.5382	0.3455	0.1926	0.506	0.3101	0.1959	0.5969	0.3415	0.2554	0.4802	0.2817	0.1984	0	0	0	0.0687	0	0.1084	0.031	0.5178	2	mirSVR,RNA22	0	2	miRcode, RNA22	0
HCP5	CD7	hsa-mir-155	0	0	1	0	0.5607	0.3914	0.1693	0.5697	0.4132	0.1565	0.6084	0.3446	0.2638	0.5325	0.3731	0.1593	0	0	0	0.0009	0	0.0784	0.003	0.2534	2	mirSVR,RNA22	0	4	TargetScan, mirSVR, PITA, RNA22	0
HCP5	CD84	hsa-mir-155	0	0	1	0	0.3651	0.1987	0.1663	0.378	0.1665	0.2116	0.5784	0.3679	0.2105	0.3801	0.209	0.171	0	0.0416	0.002	0.2129	0	0.1638	0.048	0.1593	2	mirSVR,RNA22	0	1	RNA22	0
HCP5	CD8A	hsa-mir-155	0	0	1	0	0.5371	0.3537	0.1833	0.5367	0.371	0.1656	0.6744	0.4378	0.2366	0.5132	0.3408	0.1724	0	0	0	0.0152	0	0.0439	0.016	0.6149	2	mirSVR,RNA22	0	1	RNA22	0
HCP5	CD96	hsa-mir-155	0	0	1	0	0.5765	0.4024	0.1741	0.5815	0.4306	0.151	0.6026	0.3305	0.2722	0.5498	0.4041	0.1457	0	0	0	0.016	0	0.0986	0.003	0.1969	2	mirSVR,RNA22	0	1	miRcode	0
HCP5	CD97	hsa-mir-155	0	0	1	0	0.4087	0.2815	0.1272	0.3644	0.1897	0.1748	0.6345	0.4192	0.2153	0.2248	0.0486	0.1761	0	0.0039	0.002	0.309	0	0.0723	0.155	0.4702	2	mirSVR,RNA22	0	1	miRcode	0
HCP5	CLEC4A	hsa-mir-155	0	0	1	0	0.4429	0.2781	0.1647	0.4221	0.2324	0.1897	0.5517	0.2917	0.2601	0.4537	0.2517	0.2021	0	0	0	0.0988	0	0.082	0.008	0.2356	2	mirSVR,RNA22	0	2	miRcode, mirSVR	0
HCP5	CLIC2	hsa-mir-155	0	0	1	0	0.3456	0.1791	0.1665	0.4188	0.2297	0.1891	0.562	0.3328	0.2292	0.4421	0.2483	0.1938	0	0.0161	0	0.2234	0	0.0431	0.01	0.2543	2	mirSVR,RNA22	0	4	TargetScan, miRcode, mirSVR, RNA22	0
HCP5	CMKLR1	hsa-mir-155	0	0	1	0	0.2198	0.0706	0.1492	0.3234	0.0902	0.2332	0.6096	0.3744	0.2352	0.4069	0.2022	0.2047	0	0.2148	0.016	0.6958	0	0.1588	0.086	0.3165	2	mirSVR,RNA22	0	1	RNA22	0
HCP5	CRTAM	hsa-mir-155	0	0	1	0	0.4611	0.2637	0.1974	0.5219	0.3536	0.1683	0.6538	0.4059	0.248	0.4173	0.1804	0.2369	0	0.0023	0	0.0217	0	0.0574	0.035	0.5485	2	mirSVR,RNA22	0	4	TargetScan, miRcode, mirSVR, PITA	1
HCP5	CSF1R	hsa-mir-155	0	0	1	0	0.3093	0.1777	0.1316	0.3607	0.1657	0.195	0.6007	0.3936	0.2071	0.4086	0.2492	0.1594	0	0.0009	0.008	0.4122	0	0.0669	0.027	0.2467	2	mirSVR,RNA22	0	5	TargetScan, miRcode, mirSVR, PITA, RNA22	0
HCP5	CSF2RB	hsa-mir-155	0	1	1	0	0.4118	0.2264	0.1853	0.441	0.2339	0.2072	0.6232	0.3847	0.2385	0.4625	0.2718	0.1907	0	0.0001	0	0.1254	0	0.147	0.015	0.2908	2	mirSVR,RNA22	0	4	TargetScan, miRcode, mirSVR, PITA	1
HCP5	CTLA4	hsa-mir-155	0	0	1	0	0.5782	0.3907	0.1875	0.5811	0.4274	0.1537	0.6392	0.3652	0.274	0.5279	0.3645	0.1634	0	0.0002	0	0	0	0.1325	0.001	0.149	2	mirSVR,RNA22	0	1	RNA22	0
HCP5	CXCL13	hsa-mir-155	0	0	1	0	0.3957	0.2503	0.1455	0.5086	0.3509	0.1577	0.5941	0.3314	0.2627	0.4567	0.2567	0.1999	0.183	0.6064	0.044	0.3006	0	0.2618	0.014	0.6436	2	mirSVR,RNA22	0	1	miRcode	0
HCP5	CXCR3	hsa-mir-155	0	0	1	0	0.5564	0.3666	0.1899	0.5516	0.3788	0.1728	0.6717	0.4273	0.2444	0.5144	0.3409	0.1735	0	0	0	0.0021	0	0.0444	0.018	0.3605	2	mirSVR,RNA22	0	1	RNA22	0
HCP5	CXCR5	hsa-mir-155	1	0	1	0	0.3459	0.1401	0.2058	0.496	0.3221	0.1739	0.5564	0.2781	0.2782	0.4339	0.2481	0.1857	0	0.0346	0	0.0049	0	0.3928	0.071	0.3844	2	mirSVR,RNA22	0	1	miRcode	0
HCP5	CXCR6	hsa-mir-155	0	0	1	0	0.5827	0.4121	0.1706	0.5664	0.4057	0.1607	0.6868	0.4508	0.236	0.5565	0.4176	0.139	0	0	0	0.008	0	0.1305	0.003	0.1294	2	mirSVR,RNA22	0	3	mirSVR, PITA, RNA22	0
HCP5	CYBB	hsa-mir-155	0	1	1	0	0.4422	0.2791	0.1631	0.4299	0.2034	0.2265	0.64	0.4307	0.2093	0.4433	0.2488	0.1945	0	0.0011	0	0.1679	0	0.0876	0.022	0.2367	2	mirSVR,RNA22	0	1	mirSVR	0
HCP5	CYSLTR2	hsa-mir-155	0	0	1	0	0.3336	0.2739	0.0597	0.3345	0.236	0.0984	0.5243	0.3118	0.2125	0.304	0.1576	0.1464	0	0.0004	0.002	0.0585	0	0.1929	0.108	0.3776	2	mirSVR,RNA22	0	1	RNA22	0
HCP5	CYTIP	hsa-mir-155	0	0	1	0	0.5225	0.3832	0.1393	0.539	0.3807	0.1584	0.6798	0.4525	0.2273	0.4596	0.2586	0.201	0	0.0001	0	0.0016	0	0.012	0.029	0.5001	2	mirSVR,RNA22	0	1	mirSVR	0
HCP5	DOCK2	hsa-mir-155	0	1	1	0	0.4621	0.2786	0.1835	0.4765	0.2713	0.2052	0.6121	0.3766	0.2355	0.4729	0.3052	0.1678	0	0	0	0.0628	0	0.0271	0.007	0.1321	2	mirSVR,RNA22	0	4	TargetScan, miRcode, mirSVR, PITA	1
HCP5	DOK2	hsa-mir-155	1	1	1	0	0.421	0.1973	0.2236	0.4523	0.2283	0.224	0.5581	0.2356	0.3225	0.4919	0.3015	0.1904	0	0.0015	0	0.2462	0	0.1769	0.026	0.2334	2	mirSVR,RNA22	0	1	miRcode	0
HCP5	DPEP2	hsa-mir-155	0	0	1	0	0.3101	0.1269	0.1832	0.3556	0.1276	0.228	0.5201	0.2596	0.2605	0.4712	0.29	0.1811	0	0.036	0.01	0.7367	0	0.0386	0.015	0.3784	2	mirSVR,RNA22	0	3	miRcode, mirSVR, RNA22	0
HCP5	DPYD	hsa-mir-155	0	0	1	0	0.2702	0.1758	0.0944	0.3695	0.2099	0.1596	0.5902	0.3847	0.2055	0.5847	0.4993	0.0854	0	0.0016	0.003	0.1374	0	0.0186	0	0.0077	2	mirSVR,RNA22	0	2	miRcode, mirSVR	0
HCP5	EOMES	hsa-mir-155	0	1	1	0	0.5037	0.3112	0.1925	0.4708	0.2659	0.2049	0.635	0.3786	0.2563	0.4481	0.2489	0.1993	0	0.0012	0	0.0297	0	0.1699	0.041	0.421	2	mirSVR,RNA22	0	2	miRcode, RNA22	0
HCP5	EVI2A	hsa-mir-155	0	1	1	0	0.3736	0.197	0.1766	0.3949	0.1911	0.2038	0.5863	0.3675	0.2188	0.2786	0.0307	0.2479	0	0.014	0.002	0.4084	0	0.0155	0.113	0.5696	2	mirSVR,RNA22	0	3	TargetScan, miRcode, PITA	0
HCP5	EVI2B	hsa-mir-155	0	1	1	0	0.4751	0.2835	0.1917	0.4695	0.2595	0.21	0.6394	0.3988	0.2406	0.4679	0.2697	0.1982	0	0.0001	0	0.0987	0	0.0177	0.014	0.4505	2	mirSVR,RNA22	0	2	miRcode, RNA22	0
HCP5	FAM78A	hsa-mir-155	1	1	1	0	0.4192	0.2088	0.2104	0.4574	0.2573	0.2001	0.5808	0.3161	0.2647	0.4567	0.2855	0.1712	0	0.0001	0	0.0574	0	0.0682	0.022	0.3643	2	mirSVR,RNA22	0	3	TargetScan, mirSVR, RNA22	0
HCP5	FCGR1A	hsa-mir-155	0	1	1	0	0.3121	0.1352	0.1769	0.4031	0.1977	0.2053	0.5937	0.3875	0.2063	0.4197	0.2705	0.1492	0	0.1134	0.001	0.2045	0	0.0435	0.065	0.3881	2	mirSVR,RNA22	0	1	mirSVR	0
HCP5	FCGR1C	hsa-mir-155	0	0	1	0	0.3066	0.1463	0.1603	0.3982	0.2031	0.1951	0.5786	0.3745	0.204	0.5009	0.3869	0.114	0	0.0699	0.007	0.2705	0	0.0902	0.014	0.2615	2	mirSVR,RNA22	0	2	miRcode, RNA22	0
HCP5	FCRL3	hsa-mir-155	0	0	1	0	0.4432	0.2493	0.194	0.5216	0.3458	0.1758	0.5955	0.3243	0.2713	0.5289	0.3664	0.1626	0	0.023	0	0.0022	0	0.2602	0.011	0.3857	2	mirSVR,RNA22	0	2	mirSVR, PITA	0
HCP5	FCRL5	hsa-mir-155	0	1	1	0	0.3133	0.1496	0.1637	0.4416	0.2278	0.2138	0.5351	0.2711	0.2641	0.4775	0.2994	0.1781	0	0.1829	0	0.4582	0	0.2184	0.018	0.5466	2	mirSVR,RNA22	0	2	miRcode, RNA22	0
HCP5	FERMT3	hsa-mir-155	1	1	1	0	0.437	0.2134	0.2236	0.4883	0.2834	0.2048	0.6622	0.4338	0.2284	0.5077	0.3352	0.1725	0	0.0008	0	0.0686	0	0.0183	0.02	0.3478	2	mirSVR,RNA22	0	2	miRcode, mirSVR	0
HCP5	FGD2	hsa-mir-155	0	0	1	0	0.4898	0.3296	0.1603	0.5479	0.3803	0.1676	0.6651	0.4462	0.2189	0.5523	0.4056	0.1466	0	0	0	0.0212	0	0.0682	0.005	0.0673	2	mirSVR,RNA22	0	2	miRcode, RNA22	0
HCP5	FGR	hsa-mir-155	0	0	1	0	0.3237	0.1034	0.2203	0.4008	0.1714	0.2294	0.5513	0.2431	0.3082	0.5944	0.4719	0.1226	0	0.0205	0.004	0.3147	0	0.1928	0.002	0.0962	2	mirSVR,RNA22	0	2	miRcode, RNA22	0
HCP5	FOXP3	hsa-mir-155	0	0	1	0	0.5854	0.4085	0.1768	0.5565	0.3883	0.1682	0.6362	0.3784	0.2578	0.3759	0.1588	0.2172	0	0	0	0.0001	0	0.01	0.013	0.5065	2	mirSVR,RNA22	0	1	miRcode	0
HCP5	FUT7	hsa-mir-155	0	0	1	0	0.4566	0.2808	0.1758	0.5423	0.3768	0.1655	0.6418	0.3833	0.2586	0.6391	0.5448	0.0943	0	0	0	0.0103	0	0.117	0.005	0.2994	2	mirSVR,RNA22	0	5	TargetScan, miRcode, mirSVR, PITA, RNA22	0
HCP5	GAB3	hsa-mir-155	0	0	1	0	0.4111	0.2311	0.1799	0.4694	0.2912	0.1781	0.6507	0.4372	0.2135	0.4707	0.2942	0.1765	0	0.0009	0	0.2089	0	0.0189	0.019	0.3097	2	mirSVR,RNA22	0	5	TargetScan, miRcode, mirSVR, PITA, RNA22	0
HCP5	GCET2	hsa-mir-155	0	0	1	0	0.2256	0.1672	0.0584	0.1048	0.2079	-0.1032	0.6177	0.415	0.2027	0.4494	0.3506	0.0988	0.01	0.0583	0.413	0.2368	0	0.0538	0.018	0.197	2	mirSVR,RNA22	0	4	TargetScan, miRcode, mirSVR, PITA	0
HCP5	GFI1	hsa-mir-155	0	0	1	0	0.5206	0.3545	0.1661	0.5518	0.3979	0.1538	0.6152	0.3856	0.2296	0.5314	0.3704	0.161	0	0.0005	0	0.006	0	0.0709	0.01	0.2178	2	mirSVR,RNA22	0	2	TargetScan, RNA22	0
HCP5	GIMAP4	hsa-mir-155	0	0	1	0	0.4355	0.2545	0.181	0.4538	0.2601	0.1938	0.624	0.3983	0.2258	0.4903	0.3056	0.1847	0	0.0057	0	0.02	0	0.0665	0.005	0.5499	2	mirSVR,RNA22	0	1	RNA22	0
HCP5	GIMAP5	hsa-mir-155	0	0	1	0	0.3806	0.2084	0.1722	0.4379	0.2434	0.1945	0.6353	0.4002	0.2351	0.5879	0.471	0.1169	0	0.1315	0	0.0107	0	0.1344	0.005	0.2691	2	mirSVR,RNA22	0	2	TargetScan, mirSVR	0
HCP5	GIMAP6	hsa-mir-155	0	0	1	0	0.3334	0.1917	0.1417	0.3549	0.179	0.1758	0.5837	0.3769	0.2068	0.4357	0.2531	0.1826	0	0.0036	0.001	0.1634	0	0.0816	0.016	0.3821	2	mirSVR,RNA22	0	1	RNA22	0
HCP5	GNGT2	hsa-mir-155	0	0	1	0	0.4595	0.2784	0.1811	0.4336	0.2337	0.1999	0.6133	0.3442	0.2692	0.6205	0.5139	0.1066	0	0	0	0.0501	0	0.0881	0.005	0.0855	2	mirSVR,RNA22	0	1	RNA22	0
HCP5	GPR171	hsa-mir-155	0	0	1	0	0.5043	0.3174	0.1869	0.5456	0.3873	0.1583	0.6763	0.434	0.2423	0.5338	0.3773	0.1565	0	0.0127	0	0.0286	0	0.1494	0.008	0.2983	2	mirSVR,RNA22	0	4	TargetScan, miRcode, mirSVR, PITA	0
HCP5	GPR174	hsa-mir-155	0	0	1	0	0.5116	0.3367	0.1748	0.4852	0.2962	0.1889	0.6415	0.4032	0.2383	0.5074	0.3407	0.1667	0	0.0003	0	0.1421	0	0.1062	0.019	0.2673	2	mirSVR,RNA22	0	1	TargetScan	0
HCP5	GPR183	hsa-mir-155	0	0	1	0	0.3893	0.196	0.1932	0.3753	0.2072	0.1681	0.5617	0.3226	0.2391	0.3956	0.1791	0.2165	0	0.0618	0.002	0.0496	0	0.0562	0.031	0.199	2	mirSVR,RNA22	0	4	TargetScan, miRcode, mirSVR, PITA	0
HCP5	GPR65	hsa-mir-155	1	1	1	0	0.4038	0.1992	0.2047	0.4447	0.2342	0.2105	0.6555	0.4499	0.2057	0.4196	0.2464	0.1731	0	0.003	0	0.1734	0	0.0287	0.032	0.4082	2	mirSVR,RNA22	0	3	miRcode, mirSVR, RNA22	0
HCP5	GRAP2	hsa-mir-155	0	1	1	0	0.4735	0.315	0.1584	0.415	0.2115	0.2035	0.6253	0.4113	0.214	0.5026	0.3398	0.1629	0	0.0001	0	0.0477	0	0.0216	0.016	0.1875	2	mirSVR,RNA22	0	1	RNA22	0
HCP5	GZMA	hsa-mir-155	1	0	1	0	0.5242	0.3178	0.2063	0.5144	0.3232	0.1912	0.6614	0.4123	0.2491	0.5085	0.3295	0.179	0	0.0005	0	0.0709	0	0.0569	0.003	0.2209	2	mirSVR,RNA22	0	1	RNA22	0
HCP5	GZMM	hsa-mir-155	1	0	1	0	0.4218	0.2138	0.208	0.5064	0.3321	0.1743	0.5804	0.3039	0.2765	0.3611	0.1276	0.2335	0	0.0006	0	0.0157	0	0.0853	0.09	0.6185	2	mirSVR,RNA22	0	2	miRcode, RNA22	0
HCP5	HAVCR2	hsa-mir-155	0	1	1	0	0.3271	0.1195	0.2076	0.4209	0.2147	0.2062	0.6685	0.4493	0.2191	0.4741	0.314	0.1601	0	0.0378	0	0.1681	0	0.0195	0.028	0.3844	2	mirSVR,RNA22	0	1	miRcode	0
HCP5	HSH2D	hsa-mir-155	0	0	1	0	0.2522	0.232	0.0202	0.1965	0.1904	0.006	0.6707	0.4484	0.2223	0.5339	0.4723	0.0616	0.011	0.0054	0.077	0.122	0	0.0393	0	0.0959	2	mirSVR,RNA22	0	3	TargetScan, mirSVR, RNA22	0
HCP5	ICOS	hsa-mir-155	0	0	1	0	0.6179	0.4558	0.1621	0.5985	0.4564	0.1421	0.7009	0.4827	0.2183	0.5872	0.4685	0.1187	0	0	0	0	0	0.0451	0.001	0.1303	2	mirSVR,RNA22	0	3	miRcode, mirSVR, PITA	1
HCP5	IGJ	hsa-mir-155	0	0	1	0	0.2012	0.1039	0.0974	0.3173	0.121	0.1963	0.556	0.3382	0.2177	0.4237	0.2381	0.1855	0.113	0.4956	0.012	0.2318	0	0.068	0.103	0.2854	2	mirSVR,RNA22	0	1	mirSVR	0
HCP5	IGSF6	hsa-mir-155	0	0	1	0	0.395	0.1967	0.1984	0.3803	0.1595	0.2208	0.6355	0.4092	0.2262	0.4698	0.3049	0.1649	0	0.1501	0.002	0.3459	0	0.0191	0.005	0.2993	2	mirSVR,RNA22	0	4	TargetScan, miRcode, mirSVR, RNA22	0
HCP5	IKZF1	hsa-mir-155	0	1	1	0	0.5136	0.324	0.1896	0.4824	0.2757	0.2067	0.6558	0.4268	0.229	0.4924	0.3088	0.1836	0	0	0	0.0311	0	0.0278	0.004	0.2085	2	mirSVR,RNA22	0	5	TargetScan, miRcode, mirSVR, PITA, RNA22	0
HCP5	IL16	hsa-mir-155	0	0	1	0	0.409	0.2579	0.151	0.4384	0.271	0.1674	0.5931	0.3682	0.2249	0.3734	0.1936	0.1799	0	0	0	0.0477	0	0.0332	0.075	0.3565	2	mirSVR,RNA22	0	2	miRcode, RNA22	0
HCP5	IL18BP	hsa-mir-155	0	0	1	0	0.4277	0.2869	0.1408	0.4714	0.3545	0.1168	0.5661	0.2929	0.2732	0.4879	0.3459	0.1419	0	0.0022	0	0.0068	0	0.0416	0	0.1153	2	mirSVR,RNA22	0	2	miRcode, RNA22	0
HCP5	IL18RAP	hsa-mir-155	0	0	1	0	0.4533	0.2817	0.1715	0.5525	0.3912	0.1613	0.7144	0.5112	0.2032	0.6	0.4935	0.1065	0	0.0035	0	0.0424	0	0.0175	0	0.0553	2	mirSVR,RNA22	0	2	miRcode, RNA22	0
HCP5	IL2RA	hsa-mir-155	0	0	1	0	0.5778	0.4179	0.1598	0.565	0.4071	0.1579	0.5819	0.3196	0.2623	0.4253	0.2461	0.1791	0	0	0	0.0003	0	0.2405	0.02	0.181	2	mirSVR,RNA22	0	1	miRcode	0
HCP5	IL32	hsa-mir-155	1	0	1	0	0.3515	0.136	0.2155	0.4417	0.271	0.1707	0.5301	0.3227	0.2073	0.5321	0.3748	0.1573	0	0.0778	0	0.0229	0	0.0158	0.001	0.0169	2	mirSVR,RNA22	0	1	miRcode	0
HCP5	IL4I1	hsa-mir-155	1	0	1	0	0.3951	0.182	0.2132	0.5067	0.3207	0.1861	0.5226	0.2988	0.2237	0.3744	0.1765	0.1979	0	0.0689	0	0.093	0	0.0837	0.048	0.3259	2	mirSVR,RNA22	0	1	RNA22	0
HCP5	IL7R	hsa-mir-155	0	0	1	0	0.4531	0.3081	0.1449	0.4434	0.2679	0.1756	0.5085	0.2675	0.241	0.3999	0.2159	0.184	0	0.0005	0	0.0752	0	0.2006	0.027	0.1709	2	mirSVR,RNA22	0	5	TargetScan, miRcode, mirSVR, PITA, RNA22	0
HCP5	IPCEF1	hsa-mir-155	0	0	1	0	0.4534	0.2876	0.1659	0.5005	0.3418	0.1587	0.5348	0.3196	0.2153	0.4085	0.2144	0.1941	0	0.0081	0	0.0073	0	0.0744	0.012	0.5828	2	mirSVR,RNA22	0	4	TargetScan, miRcode, mirSVR, RNA22	0
HCP5	IRF4	hsa-mir-155	0	1	1	0	0.4117	0.2289	0.1829	0.4966	0.2906	0.2061	0.6182	0.3737	0.2445	0.4898	0.3129	0.1769	0	0.022	0	0.2887	0	0.0373	0.015	0.2682	2	mirSVR,RNA22	0	2	mirSVR, RNA22	0
HCP5	ITGAL	hsa-mir-155	0	0	1	0	0.4459	0.2536	0.1923	0.4971	0.313	0.1841	0.7021	0.498	0.2041	0.5099	0.3328	0.1771	0	0.0193	0	0.0056	0	0.0267	0.016	0.4141	2	mirSVR,RNA22	0	2	mirSVR, RNA22	0
HCP5	ITGAM	hsa-mir-155	0	0	1	0	0.3431	0.2207	0.1225	0.3903	0.2208	0.1695	0.5344	0.2848	0.2497	0.418	0.2538	0.1642	0	0	0.001	0.0788	0	0.1096	0.024	0.1526	2	mirSVR,RNA22	0	1	miRcode	0
HCP5	ITGAX	hsa-mir-155	0	0	1	0	0.2806	0.0629	0.2177	0.351	0.1304	0.2205	0.595	0.3627	0.2323	0.4285	0.2455	0.1831	0	0.1947	0.011	0.4984	0	0.0105	0.021	0.3433	2	mirSVR,RNA22	0	1	miRcode	0
HCP5	ITGB2	hsa-mir-155	0	0	1	0	0.3445	0.1257	0.2188	0.4117	0.1748	0.2369	0.643	0.4093	0.2337	0.4959	0.3319	0.164	0	0.0231	0.002	0.3693	0	0.0648	0.022	0.374	2	mirSVR,RNA22	0	5	TargetScan, miRcode, mirSVR, PITA, RNA22	1
HCP5	ITK	hsa-mir-155	0	0	1	0	0.537	0.3575	0.1795	0.5305	0.3536	0.1769	0.6811	0.4494	0.2317	0.5091	0.3323	0.1767	0	0.0003	0	0.028	0	0.0928	0.005	0.3247	2	mirSVR,RNA22	0	1	RNA22	0
HCP5	JAK3	hsa-mir-155	1	0	1	0	0.3992	0.1849	0.2144	0.4812	0.2878	0.1934	0.6853	0.4643	0.221	0.4583	0.2582	0.2001	0	0.0262	0	0.0188	0	0.0298	0.017	0.4218	2	mirSVR,RNA22	0	3	TargetScan, mirSVR, PITA	0
HCP5	KCNA3	hsa-mir-155	0	0	1	0	0.4398	0.2773	0.1625	0.4437	0.2642	0.1795	0.6079	0.3718	0.2361	0.3887	0.18	0.2087	0	0.0002	0.001	0.2853	0	0.1162	0.038	0.1848	2	mirSVR,RNA22	0	3	TargetScan, mirSVR, RNA22	0
HCP5	KCNAB2	hsa-mir-155	0	0	1	0	0.4016	0.2262	0.1753	0.4333	0.2396	0.1937	0.5192	0.2634	0.2558	0.4401	0.266	0.1741	0	0.0015	0	0.0711	0	0.1192	0.019	0.3268	2	mirSVR,RNA22	0	2	mirSVR, PITA	0
HCP5	KCNJ10	hsa-mir-155	0	0	1	0	0.4623	0.2896	0.1727	0.4692	0.3005	0.1686	0.5443	0.2911	0.2532	0.4106	0.1649	0.2457	0	0.0026	0	0.14	0	0.1026	0.057	0.377	2	mirSVR,RNA22	0	1	TargetScan	0
HCP5	KIAA0748	hsa-mir-155	0	0	1	0	0.4413	0.2434	0.1979	0.4123	0.2196	0.1927	0.6597	0.4153	0.2444	0.5389	0.3845	0.1543	0	0.0009	0	0.0821	0	0.103	0.001	0.2412	2	mirSVR,RNA22	0	3	TargetScan, miRcode, mirSVR	0
HCP5	KLHL6	hsa-mir-155	0	1	1	0	0.459	0.2604	0.1986	0.4702	0.2677	0.2025	0.6202	0.3814	0.2388	0.4856	0.3111	0.1746	0	0.0002	0	0.1073	0	0.0628	0.016	0.204	2	mirSVR,RNA22	0	3	TargetScan, mirSVR, PITA	0
HCP5	KLRC3	hsa-mir-155	0	0	1	0	0.3216	0.2265	0.0951	0.3436	0.2397	0.1038	0.6428	0.4245	0.2183	0.4975	0.3474	0.1502	0	0.1719	0.07	0.421	0	0.0371	0	0.1697	2	mirSVR,RNA22	0	3	miRcode, mirSVR, PITA	0
HCP5	KLRK1	hsa-mir-155	0	0	1	0	0.5649	0.3936	0.1713	0.5373	0.3766	0.1607	0.6466	0.4029	0.2437	0.5601	0.424	0.1362	0	0.0005	0	0.0245	0	0.0618	0.004	0.3142	2	mirSVR,RNA22	0	1	miRcode	0
HCP5	LAG3	hsa-mir-155	0	0	1	0	0.5972	0.4295	0.1677	0.6129	0.4802	0.1327	0.7097	0.5025	0.2073	0.5633	0.4245	0.1388	0	0	0	0.0001	0	0.1674	0.001	0.1042	2	mirSVR,RNA22	0	2	TargetScan, RNA22	0
HCP5	LAIR1	hsa-mir-155	0	1	1	0	0.3218	0.0912	0.2306	0.4618	0.2587	0.2031	0.6193	0.3848	0.2345	0.4967	0.325	0.1717	0	0.0095	0.002	0.1629	0	0.034	0.003	0.2219	2	mirSVR,RNA22	0	2	TargetScan, mirSVR	0
HCP5	LAPTM5	hsa-mir-155	1	1	1	0	0.3829	0.1564	0.2264	0.4345	0.2198	0.2147	0.6353	0.4082	0.2271	0.4677	0.2921	0.1756	0	0.0103	0	0.1013	0	0.0129	0.02	0.4357	2	mirSVR,RNA22	0	1	RNA22	0
HCP5	LAT	hsa-mir-155	0	0	1	0	0.469	0.2704	0.1985	0.5272	0.3657	0.1615	0.567	0.295	0.272	0.5632	0.4257	0.1374	0	0.0118	0	0.0028	0	0.0642	0.008	0.1576	2	mirSVR,RNA22	0	4	TargetScan, mirSVR, PITA, RNA22	0
HCP5	LILRB1	hsa-mir-155	1	1	1	0	0.4083	0.1961	0.2122	0.4722	0.263	0.2092	0.6728	0.4542	0.2186	0.4679	0.2785	0.1894	0	0.0068	0	0.1409	0	0.0577	0.029	0.4447	2	mirSVR,RNA22	0	4	TargetScan, miRcode, mirSVR, PITA	0
HCP5	LILRB4	hsa-mir-155	1	1	1	0	0.3583	0.1467	0.2116	0.46	0.2405	0.2195	0.6064	0.3374	0.269	0.4722	0.2816	0.1906	0	0.1074	0	0.1636	0	0.2632	0.022	0.4277	2	mirSVR,RNA22	0	1	miRcode	0
HCP5	LST1	hsa-mir-155	1	1	1	0	0.3497	0.1369	0.2128	0.471	0.2701	0.2009	0.6092	0.3686	0.2406	0.4575	0.2533	0.2042	0	0.0549	0.001	0.1478	0	0.0194	0.007	0.476	2	mirSVR,RNA22	0	2	TargetScan, mirSVR	0
HCP5	LTB	hsa-mir-155	0	0	1	0	0.4194	0.2265	0.1929	0.4421	0.2719	0.1702	0.5356	0.2708	0.2648	0.5501	0.4018	0.1483	0	0.0131	0.001	0.0528	0	0.0361	0.006	0.4274	2	mirSVR,RNA22	0	1	miRcode	0
HCP5	LY86	hsa-mir-155	0	0	1	0	0.2765	0.0861	0.1904	0.348	0.1467	0.2013	0.5289	0.3115	0.2174	0.367	0.2118	0.1552	0	0.0699	0.008	0.3452	0	0.0337	0.11	0.6196	2	mirSVR,RNA22	0	1	RNA22	0
HCP5	LY9	hsa-mir-155	0	0	1	0	0.4985	0.3142	0.1843	0.5259	0.3429	0.1829	0.6141	0.3468	0.2673	0.4869	0.2969	0.1899	0	0.001	0	0.006	0	0.1208	0.028	0.4805	2	mirSVR,RNA22	0	2	TargetScan, mirSVR	0
HCP5	LYZ	hsa-mir-155	0	0	1	0	0.4132	0.2257	0.1875	0.4141	0.1794	0.2347	0.5195	0.2829	0.2366	0.4308	0.1847	0.2462	0	0.0012	0.001	0.2763	0	0.2307	0.036	0.345	2	mirSVR,RNA22	0	1	miRcode	0
HCP5	MAP4K1	hsa-mir-155	0	0	1	0	0.5031	0.3092	0.194	0.5269	0.349	0.1778	0.6387	0.4155	0.2232	0.5115	0.3365	0.175	0	0.0001	0	0.0028	0	0.0289	0.013	0.4658	2	mirSVR,RNA22	0	3	miRcode, mirSVR, PITA	0
HCP5	MCOLN2	hsa-mir-155	0	0	1	0	0.4529	0.3117	0.1412	0.4584	0.2891	0.1693	0.5079	0.2774	0.2305	0.4602	0.3453	0.1149	0	0.0019	0	0.0476	0	0.0705	0.044	0.156	2	mirSVR,RNA22	0	2	mirSVR, RNA22	0
HCP5	MEI1	hsa-mir-155	1	1	1	0	0.3545	0.1385	0.2161	0.4312	0.2051	0.2261	0.5697	0.274	0.2957	0.5206	0.3526	0.168	0	0.1537	0	0.1885	0	0.1469	0.001	0.2759	2	mirSVR,RNA22	0	4	TargetScan, miRcode, mirSVR, PITA	0
HCP5	MPEG1	hsa-mir-155	0	0	1	0	0.4447	0.2834	0.1614	0.3943	0.1743	0.2201	0.625	0.4179	0.2071	0.4154	0.2061	0.2093	0	0	0.001	0.301	0	0.0121	0.039	0.2802	2	mirSVR,RNA22	0	1	RNA22	0
HCP5	MPP1	hsa-mir-155	0	0	1	0	0.3552	0.2506	0.1047	0.2508	0.0809	0.1699	0.5476	0.3381	0.2095	0.5166	0.3852	0.1314	0	0.0086	0.043	0.1869	0	0.0319	0.008	0.241	2	mirSVR,RNA22	0	2	miRcode, mirSVR	0
HCP5	MS4A1	hsa-mir-155	0	0	1	0	0.3196	0.1256	0.194	0.4144	0.2238	0.1906	0.5208	0.2596	0.2611	0.4776	0.2958	0.1817	0	0.0333	0.005	0.2955	0.001	0.2641	0.039	0.2219	2	mirSVR,RNA22	0	2	mirSVR, PITA	0
HCP5	MS4A4A	hsa-mir-155	0	1	1	0	0.3053	0.1096	0.1957	0.4452	0.2361	0.2091	0.5285	0.2466	0.2819	0.404	0.2123	0.1917	0.002	0.7747	0	0.161	0	0.3916	0.15	0.3193	2	mirSVR,RNA22	0	4	miRcode, mirSVR, PITA, RNA22	0
HCP5	MS4A6A	hsa-mir-155	0	1	1	0	0.4307	0.2476	0.1831	0.4383	0.22	0.2183	0.6245	0.3932	0.2313	0.4289	0.2374	0.1915	0	0.0115	0.002	0.2132	0	0.059	0.018	0.2931	2	mirSVR,RNA22	0	1	TargetScan	0
HCP5	MYO1F	hsa-mir-155	0	1	1	0	0.4106	0.2144	0.1961	0.45	0.2389	0.2111	0.6625	0.4459	0.2166	0.497	0.3243	0.1727	0	0.0002	0	0.0777	0	0.0333	0.018	0.3692	2	mirSVR,RNA22	0	1	miRcode	0
HCP5	MYO1G	hsa-mir-155	0	0	1	0	0.5176	0.3864	0.1313	0.3989	0.2047	0.1941	0.6959	0.4927	0.2032	0.4761	0.2945	0.1816	0	0	0	0.1652	0	0.0116	0.01	0.202	2	mirSVR,RNA22	0	2	miRcode, RNA22	0
HCP5	MYO7A	hsa-mir-155	0	0	1	0	0.3556	0.2826	0.073	0.4197	0.2756	0.1441	0.6103	0.3843	0.226	0.5324	0.3997	0.1327	0	0.0471	0.001	0.215	0	0.0171	0.002	0.0374	2	mirSVR,RNA22	0	1	TargetScan	0
HCP5	NCF1	hsa-mir-155	0	0	1	0	0.4851	0.3147	0.1704	0.5401	0.3638	0.1763	0.6562	0.4359	0.2204	0.5879	0.4634	0.1245	0	0.0001	0	0.0715	0	0.0627	0.005	0.3048	2	mirSVR,RNA22	0	2	miRcode, RNA22	0
HCP5	NCKAP1L	hsa-mir-155	0	1	1	0	0.46	0.2628	0.1973	0.475	0.259	0.216	0.6658	0.4439	0.2219	0.4965	0.3274	0.169	0	0.0002	0	0.0924	0	0.0279	0.007	0.2134	2	mirSVR,RNA22	0	3	miRcode, mirSVR, RNA22	0
HCP5	NFAM1	hsa-mir-155	0	0	1	0	0.2838	0.1371	0.1468	0.4086	0.2141	0.1945	0.5967	0.3471	0.2496	0.5201	0.3808	0.1393	0	0.0008	0.005	0.2316	0	0.1031	0.019	0.152	2	mirSVR,RNA22	0	1	mirSVR	0
HCP5	P2RX1	hsa-mir-155	0	0	1	0	0.1703	0.0223	0.148	0.2908	0.0826	0.2082	0.5088	0.236	0.2728	0.3928	0.199	0.1938	0.057	0.4406	0.019	0.7028	0.001	0.5304	0.015	0.4995	2	mirSVR,RNA22	0	1	TargetScan	0
HCP5	PARP15	hsa-mir-155	1	0	1	0	0.4351	0.2314	0.2038	0.4925	0.3079	0.1846	0.6804	0.4724	0.2081	0.4902	0.3265	0.1637	0	0.0016	0	0.0521	0	0.0824	0.009	0.0632	2	mirSVR,RNA22	0	1	mirSVR	0
HCP5	PARP8	hsa-mir-155	0	0	1	0	0.2898	0.2537	0.0361	0.3328	0.2995	0.0333	0.5726	0.3545	0.2181	0.295	0.2405	0.0545	0	0.0001	0	0.0159	0	0.1156	0.081	0.1646	2	mirSVR,RNA22	0	2	miRcode, RNA22	0
HCP5	PIK3R5	hsa-mir-155	1	1	1	0	0.4124	0.2109	0.2015	0.4077	0.198	0.2097	0.6377	0.3985	0.2392	0.456	0.2713	0.1846	0	0.0019	0.002	0.3293	0	0.0647	0.034	0.2973	2	mirSVR,RNA22	0	1	PITA	0
HCP5	PIM2	hsa-mir-155	0	0	1	0	0.4244	0.2621	0.1623	0.4448	0.3029	0.1419	0.5747	0.2893	0.2854	0.4603	0.251	0.2093	0	0.027	0	0.0049	0	0.0817	0.029	0.6587	2	mirSVR,RNA22	0	1	RNA22	0
HCP5	PLA2G2D	hsa-mir-155	0	0	1	1	0.4159	0.2217	0.1942	0.4369	0.242	0.1949	0.5926	0.3224	0.2701	0.4747	0.2723	0.2025	0	0.0666	0	0.3108	0	0.1337	0.052	0.5368	2	mirSVR,RNA22	0	2	mirSVR, RNA22	0
HCP5	PLAC8	hsa-mir-155	0	0	1	0	0.3568	0.1952	0.1616	0.3974	0.2717	0.1257	0.6056	0.4014	0.2042	0.5503	0.4171	0.1332	0	0.0383	0	0.0256	0	0.0424	0	0.1871	2	mirSVR,RNA22	0	3	TargetScan, miRcode, mirSVR	0
HCP5	PLCB2	hsa-mir-155	0	0	1	0	0.3547	0.1564	0.1983	0.4846	0.2957	0.1889	0.6396	0.4358	0.2038	0.4253	0.2296	0.1958	0	0.0283	0	0.0353	0	0.0214	0.021	0.2708	2	mirSVR,RNA22	0	1	mirSVR	0
HCP5	PLCXD2	hsa-mir-155	0	0	1	0	0.4542	0.3116	0.1427	0.3204	0.1461	0.1743	0.5462	0.3351	0.2111	0.1857	0.0663	0.1194	0	0.0029	0.039	0.6366	0	0.0418	0.185	0.2225	2	mirSVR,RNA22	0	3	miRcode, mirSVR, RNA22	0
HCP5	PLEKHO2	hsa-mir-155	0	0	1	0	0.3167	0.1295	0.1872	0.4212	0.2369	0.1843	0.5684	0.353	0.2154	0.3697	0.1858	0.1839	0	0.0003	0.004	0.2668	0	0.0344	0.044	0.403	2	mirSVR,RNA22	0	5	TargetScan, miRcode, mirSVR, PITA, RNA22	0
HCP5	POU2AF1	hsa-mir-155	0	0	1	0	0.3341	0.1742	0.1599	0.4388	0.2548	0.1839	0.5141	0.2332	0.2809	0.4665	0.2726	0.1939	0	0.0308	0.001	0.2609	0.002	0.2673	0.018	0.5615	2	mirSVR,RNA22	0	3	TargetScan, mirSVR, RNA22	0
HCP5	PRKCB	hsa-mir-155	0	1	1	0	0.4769	0.3095	0.1674	0.4813	0.2801	0.2012	0.6656	0.4328	0.2328	0.4763	0.2843	0.1921	0	0.0004	0	0.0258	0	0.0366	0.008	0.1825	2	mirSVR,RNA22	0	1	mirSVR	0
HCP5	PSTPIP1	hsa-mir-155	0	0	1	0	0.5182	0.3183	0.1999	0.5265	0.3475	0.179	0.6773	0.4673	0.2099	0.5312	0.3718	0.1594	0	0.0001	0	0.0092	0	0.0479	0.005	0.2627	2	mirSVR,RNA22	0	1	miRcode	0
HCP5	PTAFR	hsa-mir-155	0	0	1	0	0.3529	0.21	0.1429	0.3328	0.1413	0.1915	0.5145	0.2856	0.2289	0.3846	0.2667	0.1179	0	0.0054	0.011	0.4465	0	0.2525	0.088	0.1478	2	mirSVR,RNA22	0	3	miRcode, mirSVR, RNA22	0
HCP5	PTK2B	hsa-mir-155	0	0	1	0	0.4377	0.3524	0.0853	0.252	0.1322	0.1198	0.6483	0.4351	0.2131	0.5246	0.3947	0.1299	0	0	0.002	0.1747	0	0.0213	0.01	0.1048	2	mirSVR,RNA22	0	1	RNA22	0
HCP5	PTPN7	hsa-mir-155	0	0	1	0	0.5594	0.3654	0.194	0.5463	0.3684	0.1779	0.7055	0.4977	0.2078	0.5624	0.4242	0.1383	0	0	0	0.0103	0	0.0192	0.007	0.2367	2	mirSVR,RNA22	0	1	RNA22	0
HCP5	PTPRCAP	hsa-mir-155	0	0	1	0	0.4688	0.2744	0.1943	0.5188	0.3383	0.1805	0.5862	0.3077	0.2785	0.5222	0.3553	0.167	0	0.0008	0	0.0387	0	0.1708	0.019	0.401	2	mirSVR,RNA22	0	5	TargetScan, miRcode, mirSVR, PITA, RNA22	0
HCP5	PTPRC	hsa-mir-155	0	0	1	0	0.516	0.3382	0.1778	0.5099	0.3151	0.1948	0.6877	0.479	0.2087	0.4857	0.3051	0.1806	0	0	0	0.0905	0	0.0105	0.007	0.2233	2	mirSVR,RNA22	0	1	PITA	0
HCP5	PYHIN1	hsa-mir-155	0	1	1	0	0.529	0.3298	0.1992	0.4968	0.2961	0.2007	0.6999	0.4878	0.2122	0.5229	0.3554	0.1674	0	0.0008	0	0.019	0	0.0487	0.008	0.3526	2	mirSVR,RNA22	0	3	miRcode, mirSVR, RNA22	0
HCP5	RAB33A	hsa-mir-155	0	0	1	0	0.414	0.2635	0.1505	0.3815	0.2263	0.1552	0.5107	0.2761	0.2346	0.3371	0.1592	0.178	0	0.0008	0	0.0093	0	0.0475	0.185	0.524	2	mirSVR,RNA22	0	1	miRcode	0
HCP5	RAC2	hsa-mir-155	0	0	1	0	0.4861	0.3677	0.1184	0.4186	0.2506	0.1679	0.6465	0.3972	0.2493	0.4715	0.3398	0.1318	0	0	0	0.0438	0	0.0574	0.01	0.2717	2	mirSVR,RNA22	0	2	miRcode, RNA22	0
HCP5	RASAL3	hsa-mir-155	0	0	1	0	0.4905	0.3066	0.1839	0.5219	0.3452	0.1768	0.6421	0.3849	0.2571	0.4961	0.3125	0.1836	0	0	0	0.0038	0	0.0713	0.013	0.4276	2	mirSVR,RNA22	0	1	miRcode	0
HCP5	RBP5	hsa-mir-155	0	0	1	0	0.2717	0.1783	0.0934	0.1703	0.0567	0.1137	0.5768	0.3314	0.2454	0.3288	0.2797	0.0492	0.014	0.5172	0.087	0.4424	0	0.0263	0.112	0.28	2	mirSVR,RNA22	0	4	TargetScan, miRcode, mirSVR, PITA	0
HCP5	RGS13	hsa-mir-155	0	0	1	0	0.1237	0.0178	0.1059	0.2096	0.0735	0.1361	0.5231	0.2931	0.23	0.2373	0.0839	0.1534	0.127	0.1366	0.03	0.1144	0	0.0725	0.291	0.6856	2	mirSVR,RNA22	0	4	TargetScan, mirSVR, PITA, RNA22	0
HCP5	RGS18	hsa-mir-155	0	0	1	0	0.4137	0.2613	0.1524	0.4026	0.2052	0.1974	0.5934	0.3918	0.2016	0.4929	0.3277	0.1652	0	0.0014	0.001	0.1818	0	0.0126	0.007	0.2368	2	mirSVR,RNA22	0	2	mirSVR, RNA22	0
HCP5	RHOF	hsa-mir-155	0	0	1	0	0.2638	0.0752	0.1886	0.3431	0.2177	0.1255	0.5394	0.3126	0.2269	0.3513	0.2054	0.1459	0	0.3295	0.008	0.2781	0	0.2143	0.08	0.5746	2	mirSVR,RNA22	0	2	TargetScan, RNA22	0
HCP5	RHOH	hsa-mir-155	0	0	1	0	0.1884	0.1052	0.0832	0.0638	-0.0053	0.0691	0.6404	0.4109	0.2296	0.1015	-0.0206	0.1221	0.097	0.7712	0.216	0.6091	0	0.0274	0.97	0.7856	2	mirSVR,RNA22	0	1	mirSVR	0
HCP5	S1PR4	hsa-mir-155	0	0	1	1	0.456	0.2765	0.1795	0.5091	0.3219	0.1872	0.5513	0.2516	0.2997	0.4739	0.2736	0.2003	0	0	0	0.0108	0	0.2021	0.039	0.5431	2	mirSVR,RNA22	0	1	miRcode	0
HCP5	SAMD3	hsa-mir-155	1	0	1	0	0.5029	0.2989	0.204	0.5149	0.3394	0.1755	0.644	0.3921	0.2519	0.6053	0.4927	0.1126	0	0.0005	0	0.0067	0	0.0435	0.003	0.1622	2	mirSVR,RNA22	0	2	TargetScan, mirSVR	0
HCP5	SASH3	hsa-mir-155	1	0	1	0	0.5035	0.2982	0.2053	0.5357	0.3545	0.1812	0.6928	0.4809	0.212	0.5495	0.4008	0.1487	0	0	0	0.0035	0	0.0102	0.006	0.2696	2	mirSVR,RNA22	0	3	TargetScan, mirSVR, PITA	0
HCP5	SCML4	hsa-mir-155	0	0	1	0	0.4413	0.2822	0.1591	0.4153	0.2664	0.1489	0.6737	0.4436	0.2302	0.5934	0.4709	0.1225	0	0.0013	0	0.0567	0	0.1359	0.002	0.0285	2	mirSVR,RNA22	0	2	TargetScan, RNA22	0
HCP5	SELPLG	hsa-mir-155	0	1	1	0	0.4098	0.2191	0.1907	0.4338	0.2234	0.2105	0.6304	0.3732	0.2572	0.4468	0.2558	0.191	0	0	0	0.1024	0	0.03	0.052	0.511	2	mirSVR,RNA22	0	2	miRcode, mirSVR	0
HCP5	SEPT1	hsa-mir-155	0	0	1	0	0.3806	0.2354	0.1452	0.3882	0.191	0.1972	0.5981	0.3356	0.2625	0.4488	0.2353	0.2135	0	0.0113	0	0.0582	0	0.0621	0.018	0.5092	2	mirSVR,RNA22	0	1	RNA22	0
HCP5	SERPINB9	hsa-mir-155	0	0	1	0	0.4879	0.3141	0.1738	0.4766	0.3653	0.1113	0.5148	0.2443	0.2705	0.5399	0.3974	0.1426	0	0.0001	0	0.0001	0	0.0791	0.003	0.2775	2	mirSVR,RNA22	0	2	mirSVR, PITA	0
HCP5	SH2D1A	hsa-mir-155	0	0	1	0	0.5264	0.3311	0.1953	0.5325	0.3516	0.1809	0.6599	0.405	0.2549	0.4901	0.2982	0.192	0	0.0009	0	0.006	0	0.0546	0.019	0.5762	2	mirSVR,RNA22	0	1	miRcode	0
HCP5	SIGLEC10	hsa-mir-155	0	0	1	0	0.3594	0.2165	0.1429	0.4288	0.2652	0.1636	0.6158	0.3776	0.2382	0.4497	0.2622	0.1875	0	0.0007	0	0.1288	0	0.1116	0.02	0.5691	2	mirSVR,RNA22	0	5	TargetScan, miRcode, mirSVR, PITA, RNA22	0
HCP5	SIGLEC14	hsa-mir-155	0	0	1	0	0.3939	0.2322	0.1617	0.4254	0.2631	0.1623	0.5626	0.3486	0.214	0.3862	0.2907	0.0955	0	0.0028	0	0.0103	0	0.0859	0.013	0.2913	2	mirSVR,RNA22	0	1	miRcode	0
HCP5	SIGLEC1	hsa-mir-155	0	0	1	0	0.4547	0.2998	0.1549	0.5862	0.4513	0.1348	0.6402	0.426	0.2142	0.5168	0.4144	0.1024	0	0.0003	0	0	0	0.143	0.016	0.1617	2	mirSVR,RNA22	0	1	miRcode	0
HCP5	SIGLEC7	hsa-mir-155	0	0	1	0	0.3292	0.1475	0.1817	0.3856	0.1554	0.2302	0.5881	0.3599	0.2283	0.448	0.2864	0.1616	0	0.2625	0.003	0.583	0	0.0713	0.045	0.4821	2	mirSVR,RNA22	0	1	miRcode	0
HCP5	SIRPB2	hsa-mir-155	0	0	1	0	0.2683	0.1234	0.1449	0.3215	0.1344	0.1871	0.5148	0.308	0.2068	0.3086	0.0926	0.216	0	0.0207	0.015	0.4492	0	0.1322	0.112	0.1993	2	mirSVR,RNA22	0	2	miRcode, RNA22	0
HCP5	SIRPG	hsa-mir-155	0	0	1	0	0.5706	0.3834	0.1872	0.5752	0.4173	0.1579	0.6931	0.4686	0.2246	0.4997	0.3139	0.1858	0	0.0001	0	0.0182	0	0.0472	0.006	0.4948	2	mirSVR,RNA22	0	1	TargetScan	0
HCP5	SIT1	hsa-mir-155	1	0	1	0	0.4961	0.288	0.2081	0.5317	0.3486	0.1831	0.6424	0.4	0.2424	0.5427	0.3908	0.1519	0	0.001	0	0.0222	0	0.0555	0.004	0.3054	2	mirSVR,RNA22	0	2	mirSVR, RNA22	0
HCP5	SLA2	hsa-mir-155	0	0	1	0	0.5846	0.4111	0.1734	0.5173	0.331	0.1862	0.6686	0.4176	0.251	0.6515	0.5796	0.0719	0	0	0	0.0074	0	0.0747	0.001	0.0511	2	mirSVR,RNA22	0	1	PITA	0
HCP5	SLAMF1	hsa-mir-155	0	0	1	0	0.5247	0.3465	0.1783	0.5556	0.3877	0.1679	0.6513	0.3966	0.2547	0.5229	0.3556	0.1674	0	0.0004	0	0.0178	0	0.0601	0.014	0.368	2	mirSVR,RNA22	0	3	TargetScan, mirSVR, PITA	0
HCP5	SLAMF6	hsa-mir-155	0	0	1	0	0.5223	0.331	0.1913	0.5098	0.3199	0.1899	0.6409	0.368	0.273	0.4924	0.3017	0.1907	0	0.0014	0	0.0118	0	0.1467	0.021	0.5575	2	mirSVR,RNA22	0	3	TargetScan, mirSVR, RNA22	0
HCP5	SLAMF7	hsa-mir-155	1	1	1	0	0.5104	0.3056	0.2048	0.5062	0.3029	0.2033	0.6575	0.4195	0.2379	0.5038	0.3259	0.1779	0	0.0009	0	0.0569	0	0.0859	0.022	0.3105	2	mirSVR,RNA22	0	1	PITA	0
HCP5	SLAMF8	hsa-mir-155	1	0	1	0	0.5058	0.2819	0.2239	0.5519	0.3846	0.1673	0.6229	0.3829	0.24	0.5652	0.4274	0.1378	0	0.0026	0	0.0188	0	0.0845	0.001	0.0839	2	mirSVR,RNA22	0	3	TargetScan, mirSVR, PITA	0
HCP5	SLA	hsa-mir-155	1	0	1	0	0.4461	0.2399	0.2062	0.4624	0.2703	0.1921	0.6391	0.3921	0.247	0.4495	0.2342	0.2154	0	0.0001	0	0.0137	0	0.0654	0.015	0.5414	2	mirSVR,RNA22	0	4	TargetScan, miRcode, mirSVR, RNA22	0
HCP5	SLCO2B1	hsa-mir-155	0	0	1	0	0.2797	0.1418	0.1379	0.3025	0.063	0.2395	0.5456	0.3201	0.2254	0.3377	0.1778	0.1598	0	0.0195	0.018	0.622	0	0.2268	0.14	0.2907	2	mirSVR,RNA22	0	2	TargetScan, mirSVR	0
HCP5	SNX10	hsa-mir-155	0	0	1	0	0.0886	0.0203	0.0683	0.1771	0.1547	0.0224	0.5793	0.3698	0.2096	0.4609	0.342	0.1189	0.187	0.4952	0.122	0.5595	0	0.0845	0.017	0.2719	2	mirSVR,RNA22	0	1	RNA22	0
HCP5	SP140	hsa-mir-155	0	0	1	0	0.5954	0.4317	0.1637	0.7156	0.6489	0.0667	0.7162	0.5155	0.2007	0.6411	0.5482	0.0929	0	0	0	0	0	0.0286	0	0.1007	2	mirSVR,RNA22	0	4	TargetScan, miRcode, mirSVR, PITA	1
HCP5	SPI1	hsa-mir-155	1	1	1	0	0.355	0.1511	0.2039	0.4484	0.2414	0.2071	0.6186	0.3761	0.2425	0.4828	0.3085	0.1743	0	0.0064	0.001	0.1391	0	0.0342	0.016	0.4575	2	mirSVR,RNA22	0	1	RNA22	0
HCP5	SPIB	hsa-mir-155	0	0	1	0	0.4029	0.2125	0.1903	0.5201	0.358	0.1621	0.5806	0.3531	0.2275	0.4789	0.3059	0.1729	0	0.0033	0	0.0856	0	0.0192	0.042	0.3342	2	mirSVR,RNA22	0	2	mirSVR, RNA22	0
HCP5	SPN	hsa-mir-155	1	0	1	0	0.4819	0.281	0.2009	0.4375	0.2378	0.1996	0.6649	0.4335	0.2315	0.5599	0.4191	0.1408	0	0	0	0.148	0	0.0165	0.005	0.0787	2	mirSVR,RNA22	0	1	mirSVR	0
HCP5	SPOCK2	hsa-mir-155	0	1	1	0	0.54	0.3568	0.1832	0.4769	0.2732	0.2037	0.5336	0.2909	0.2427	0.4281	0.1907	0.2374	0	0	0	0.0242	0	0.0366	0.014	0.5209	2	mirSVR,RNA22	0	3	TargetScan, miRcode, mirSVR	0
HCP5	STAC3	hsa-mir-155	0	0	1	0	0.3431	0.1774	0.1657	0.4322	0.2696	0.1626	0.504	0.2563	0.2477	0.616	0.5249	0.0911	0	0.0476	0	0.0112	0	0.2556	0	0.0019	2	mirSVR,RNA22	0	1	miRcode	0
HCP5	STAP1	hsa-mir-155	0	0	1	0	0.3935	0.2189	0.1746	0.4505	0.2751	0.1754	0.5764	0.3095	0.2669	0.5164	0.3527	0.1637	0	0.0464	0	0.0115	0	0.0795	0.004	0.3186	2	mirSVR,RNA22	0	2	miRcode, mirSVR	0
HCP5	STAT4	hsa-mir-155	0	0	1	0	0.4543	0.2704	0.1839	0.5819	0.441	0.1409	0.6487	0.4107	0.2381	0.4921	0.3148	0.1773	0	0.0067	0	0	0	0.0928	0.017	0.3638	2	mirSVR,RNA22	0	2	miRcode, RNA22	0
HCP5	TBC1D10C	hsa-mir-155	0	0	1	0	0.502	0.3057	0.1963	0.561	0.4002	0.1608	0.6416	0.3925	0.249	0.579	0.4538	0.1253	0	0.0001	0	0.0015	0	0.0979	0.016	0.2954	2	mirSVR,RNA22	0	4	TargetScan, mirSVR, PITA, RNA22	0
HCP5	TFEC	hsa-mir-155	0	0	1	0	0.4955	0.3013	0.1943	0.5307	0.3593	0.1714	0.6526	0.4492	0.2034	0.5057	0.3447	0.161	0	0.0012	0	0.0065	0	0.047	0.01	0.1542	2	mirSVR,RNA22	0	3	TargetScan, mirSVR, RNA22	0
HCP5	THEMIS	hsa-mir-155	0	0	1	0	0.4758	0.2861	0.1897	0.4993	0.3322	0.1672	0.6626	0.4322	0.2303	0.5217	0.3571	0.1646	0	0.0004	0	0.0608	0	0.0429	0.004	0.18	2	mirSVR,RNA22	0	1	miRcode	0
HCP5	TIFAB	hsa-mir-155	0	0	1	0	0.4976	0.302	0.1956	0.5068	0.3242	0.1826	0.6747	0.4526	0.2221	0.6042	0.4917	0.1125	0	0.0024	0	0.0439	0	0.0198	0.012	0.2125	2	mirSVR,RNA22	0	5	TargetScan, miRcode, mirSVR, PITA, RNA22	0
HCP5	TIGIT	hsa-mir-155	0	0	1	0	0.5945	0.4164	0.178	0.5613	0.3939	0.1674	0.6916	0.4673	0.2242	0.5155	0.3426	0.1729	0	0	0	0.0009	0	0.0317	0.005	0.3733	2	mirSVR,RNA22	0	2	miRcode, RNA22	0
HCP5	TLR10	hsa-mir-155	0	0	1	0	0.2277	0.1065	0.1212	0.211	0.0765	0.1346	0.5549	0.3527	0.2022	0.2829	0.1239	0.159	0.011	0.4214	0.03	0.786	0	0.0106	0.259	0.7896	2	mirSVR,RNA22	0	2	TargetScan, RNA22	0
HCP5	TLR8	hsa-mir-155	0	1	1	0	0.3874	0.2172	0.1702	0.4605	0.2459	0.2147	0.5742	0.3256	0.2487	0.3842	0.1634	0.2208	0	0.0092	0	0.1394	0	0.3286	0.131	0.3153	2	mirSVR,RNA22	0	1	RNA22	0
HCP5	TMC8	hsa-mir-155	1	0	1	0	0.4622	0.2482	0.214	0.4958	0.3088	0.187	0.7039	0.5021	0.2018	0.5454	0.3942	0.1512	0	0.001	0	0.009	0	0.0271	0.014	0.2663	2	mirSVR,RNA22	0	1	mirSVR	0
HCP5	TMEM150B	hsa-mir-155	1	0	1	0	0.3686	0.1618	0.2068	0.5279	0.3482	0.1797	0.6071	0.3533	0.2538	0.529	0.371	0.158	0	0.22	0	0.0024	0	0.2052	0.01	0.2459	2	mirSVR,RNA22	0	4	miRcode, mirSVR, PITA, RNA22	0
HCP5	TMEM156	hsa-mir-155	0	0	1	0	0.3791	0.2492	0.1299	0.4257	0.2551	0.1705	0.6682	0.4594	0.2088	0.352	0.1379	0.2141	0	0.048	0.005	0.2689	0	0.012	0.2	0.564	2	mirSVR,RNA22	0	1	RNA22	0
HCP5	TNFAIP8L2	hsa-mir-155	1	1	1	0	0.4111	0.196	0.2151	0.4678	0.2628	0.205	0.6348	0.4063	0.2286	0.4923	0.3131	0.1792	0	0.0056	0	0.1147	0	0.0121	0.003	0.3544	2	mirSVR,RNA22	0	4	TargetScan, miRcode, mirSVR, PITA	0
HCP5	TNFAIP8	hsa-mir-155	0	0	1	0	0.3841	0.223	0.1611	0.4523	0.3183	0.1339	0.5352	0.2892	0.246	0.4136	0.2463	0.1673	0	0.0012	0.001	0.035	0	0.0393	0.015	0.3064	2	mirSVR,RNA22	0	1	miRcode	0
HCP5	TNFRSF1B	hsa-mir-155	1	1	1	0	0.4429	0.2404	0.2024	0.4907	0.289	0.2016	0.6609	0.4259	0.235	0.4849	0.2901	0.1948	0	0.0007	0	0.0114	0	0.0141	0.006	0.4234	2	mirSVR,RNA22	0	2	miRcode, RNA22	0
HCP5	TNFSF8	hsa-mir-155	0	0	1	0	0.429	0.2693	0.1597	0.4015	0.2087	0.1928	0.5433	0.3353	0.208	0.3718	0.2209	0.1508	0	0.0001	0.003	0.2524	0	0.0226	0.053	0.4075	2	mirSVR,RNA22	0	3	miRcode, mirSVR, RNA22	0
HCP5	TRAF1	hsa-mir-155	0	0	1	0	0.3811	0.2037	0.1774	0.6181	0.5194	0.0987	0.6116	0.3653	0.2463	0.5602	0.4183	0.1419	0	0.0128	0	0	0	0.0377	0.002	0.0879	2	mirSVR,RNA22	0	3	TargetScan, mirSVR, PITA	0
HCP5	TRAT1	hsa-mir-155	0	0	1	0	0.5149	0.3245	0.1904	0.5174	0.337	0.1805	0.6625	0.4209	0.2416	0.5228	0.3554	0.1673	0	0.0008	0	0.031	0	0.0826	0.01	0.3158	2	mirSVR,RNA22	0	2	TargetScan, RNA22	0
HCP5	TRPV2	hsa-mir-155	1	0	1	0	0.3946	0.1718	0.2229	0.3895	0.1918	0.1977	0.5617	0.3249	0.2367	0.4499	0.2676	0.1823	0	0.008	0.001	0.2933	0	0.1684	0.015	0.25	2	mirSVR,RNA22	0	4	TargetScan, miRcode, mirSVR, PITA	0
HCP5	TSPAN32	hsa-mir-155	0	0	1	0	0.2546	0.0919	0.1627	0.3999	0.2338	0.1661	0.601	0.3639	0.2371	0.4806	0.2959	0.1848	0.004	0.2203	0.002	0.3914	0	0.0527	0.013	0.4942	2	mirSVR,RNA22	0	3	TargetScan, miRcode, mirSVR	0
HCP5	TXK	hsa-mir-155	0	0	1	0	0.3147	0.1855	0.1292	0.2854	0.1239	0.1616	0.6288	0.4086	0.2201	0.4111	0.2107	0.2004	0	0.0587	0.004	0.2276	0	0.031	0.02	0.4719	2	mirSVR,RNA22	0	2	mirSVR, RNA22	0
HCP5	UBASH3A	hsa-mir-155	0	0	1	0	0.5308	0.3436	0.1872	0.5488	0.3799	0.1689	0.6898	0.4586	0.2312	0.5104	0.3357	0.1747	0	0.0001	0	0.0132	0	0.0258	0.01	0.3618	2	mirSVR,RNA22	0	2	TargetScan, mirSVR	1
HCP5	VCAM1	hsa-mir-155	0	0	1	0	0.3507	0.1748	0.176	0.4363	0.2645	0.1718	0.5878	0.3723	0.2154	0.4325	0.2859	0.1466	0	0.0018	0	0.0745	0	0.0842	0.025	0.4021	2	mirSVR,RNA22	0	3	miRcode, PITA, RNA22	0
HCP5	VNN2	hsa-mir-155	0	1	1	0	0.3727	0.2238	0.1489	0.4434	0.2326	0.2108	0.5573	0.3442	0.2131	0.2342	0.0829	0.1513	0	0.0297	0	0.1825	0	0.2405	0.306	0.5278	2	mirSVR,RNA22	0	2	miRcode, RNA22	0
HCP5	WDFY4	hsa-mir-155	0	0	1	0	0.4375	0.2734	0.1642	0.4234	0.2286	0.1948	0.6316	0.403	0.2286	0.4692	0.2989	0.1703	0	0	0	0.2953	0	0.0192	0.007	0.1157	2	mirSVR,RNA22	0	1	miRcode	0
HCP5	ZAP70	hsa-mir-155	0	0	1	0	0.5206	0.3241	0.1965	0.5338	0.3668	0.167	0.6471	0.4172	0.2299	0.5363	0.3797	0.1566	0	0.0009	0	0.0096	0	0.0369	0.01	0.2828	2	mirSVR,RNA22	0	1	RNA22	0
HCP5	ZBED2	hsa-mir-155	0	0	1	0	0.5479	0.3497	0.1981	0.5653	0.4048	0.1605	0.6628	0.4147	0.2481	0.5398	0.3866	0.1531	0	0.0006	0	0.0031	0	0.0733	0.003	0.1664	2	mirSVR,RNA22	0	1	miRcode	0
HCP5	ZBP1	hsa-mir-155	0	0	1	0	0.6682	0.5476	0.1206	0.6974	0.6053	0.0921	0.6967	0.4867	0.21	0.6948	0.6195	0.0753	0	0	0	0.0002	0	0.0694	0	0.0559	2	mirSVR,RNA22	0	3	miRcode, mirSVR, RNA22	0
HCP5	ZC3H12D	hsa-mir-155	0	0	1	0	0.4274	0.2485	0.1789	0.4984	0.3122	0.1862	0.6258	0.3994	0.2264	0.3811	0.1833	0.1978	0	0.0004	0	0.0129	0	0.0988	0.042	0.1876	2	mirSVR,RNA22	0	1	miRcode	0
HCP5	ZNF683	hsa-mir-155	0	0	1	0	0.5869	0.4363	0.1506	0.5858	0.4409	0.1448	0.6945	0.4888	0.2057	0.6156	0.5062	0.1095	0	0	0	0.001	0	0.0161	0.002	0.0488	2	mirSVR,RNA22	0	3	mirSVR, PITA, RNA22	0
HCP5	ABI3	hsa-mir-342	0	0	1	0	0.3709	0.3812	-0.0103	0.4206	0.4355	-0.0149	0.5979	0.36	0.2379	0.4903	0.4545	0.0358	0	0	0.001	0.0002	0	0.0254	0.005	0.0686	2	mirSVR,RNA22	0	2	miRcode, RNA22	0
HCP5	ACAP1	hsa-mir-342	0	0	1	0	0.5469	0.562	-0.0151	0.5475	0.5787	-0.0313	0.6625	0.3908	0.2717	0.556	0.5224	0.0336	0	0	0	0.0014	0	0.1013	0.004	0.2329	2	mirSVR,RNA22	0	1	RNA22	0
HCP5	ACY3	hsa-mir-342	0	0	1	0	0.3569	0.3537	0.0032	0.4485	0.4481	0.0004	0.5507	0.3503	0.2003	0.3304	0.3252	0.0052	0	0.0007	0.118	0.0735	0	0.0691	0.033	0.2644	2	mirSVR,RNA22	0	1	RNA22	0
HCP5	ADAMDEC1	hsa-mir-342	0	0	1	0	0.4919	0.4886	0.0032	0.5319	0.5404	-0.0084	0.6151	0.4142	0.2009	0.5629	0.5513	0.0116	0	0	0	0.0001	0	0.0206	0.01	0.0281	2	mirSVR,RNA22	0	4	TargetScan, mirSVR, PITA, RNA22	0
HCP5	ADAP2	hsa-mir-342	0	0	1	0	0.34	0.3501	-0.0101	0.3036	0.3431	-0.0396	0.594	0.3904	0.2036	0.3886	0.362	0.0266	0.001	0	0.022	0.0114	0	0.0512	0.019	0.1334	2	mirSVR,RNA22	0	2	mirSVR, RNA22	0
HCP5	AIF1	hsa-mir-342	0	0	1	0	0.3763	0.384	-0.0076	0.4605	0.4724	-0.0119	0.6137	0.3752	0.2385	0.4921	0.4656	0.0265	0	0	0	0.0002	0	0.0211	0.002	0.0515	2	mirSVR,RNA22	0	4	TargetScan, mirSVR, PITA, RNA22	0
HCP5	AKNA	hsa-mir-342	0	0	1	0	0.4272	0.4509	-0.0237	0.4962	0.5081	-0.0119	0.6457	0.3999	0.2458	0.4678	0.427	0.0408	0	0	0	0	0	0.1869	0.011	0.2886	2	mirSVR,RNA22	0	1	RNA22	0
HCP5	ALOX5AP	hsa-mir-342	0	0	1	0	0.2706	0.2765	-0.0059	0.2485	0.2732	-0.0248	0.5816	0.3777	0.2039	0.3891	0.3826	0.0064	0	0	0.151	0.0994	0	0.0111	0.041	0.0713	2	mirSVR,RNA22	0	1	RNA22	0
HCP5	ALOX5	hsa-mir-342	0	0	1	0	0.3211	0.3385	-0.0174	0.2671	0.2844	-0.0174	0.5266	0.3244	0.2022	0.409	0.3982	0.0109	0	0	0.207	0.073	0	0.0242	0.028	0.057	2	mirSVR,RNA22	0	2	mirSVR, RNA22	0
HCP5	AMICA1	hsa-mir-342	0	0	1	0	0.4026	0.4313	-0.0287	0.4093	0.4327	-0.0234	0.5826	0.286	0.2965	0.5053	0.4797	0.0256	0	0	0	0.0018	0	0.2019	0.013	0.0942	2	mirSVR,RNA22	0	5	TargetScan, miRcode, mirSVR, PITA, RNA22	0
HCP5	AOAH	hsa-mir-342	0	0	1	0	0.4915	0.5109	-0.0193	0.4694	0.4932	-0.0238	0.6324	0.4189	0.2135	0.4296	0.4027	0.0269	0	0	0	0.0001	0	0.0927	0.034	0.197	2	mirSVR,RNA22	0	1	RNA22	0
HCP5	APBB1IP	hsa-mir-342	0	0	1	0	0.3545	0.3779	-0.0233	0.4223	0.453	-0.0307	0.5705	0.3302	0.2403	0.3724	0.3321	0.0403	0	0	0.002	0.0001	0	0.0439	0.014	0.1817	2	mirSVR,RNA22	0	4	TargetScan, mirSVR, PITA, RNA22	0
HCP5	APOB48R	hsa-mir-342	0	0	1	0	0.0556	0.043	0.0126	0.169	0.1714	-0.0023	0.5075	0.2457	0.2619	0.3434	0.2742	0.0692	0.274	0.1988	0.16	0.2671	0	0.0679	0.066	0.3384	2	mirSVR,RNA22	0	1	RNA22	0
HCP5	APOBEC3H	hsa-mir-342	0	0	1	0	0.5583	0.5576	0.0007	0.646	0.6477	-0.0017	0.6853	0.4223	0.263	0.611	0.5817	0.0293	0	0	0	0	0	0.0491	0.003	0.0583	2	mirSVR,RNA22	0	4	TargetScan, mirSVR, PITA, RNA22	0
HCP5	APOL4	hsa-mir-342	0	0	1	0	0.2706	0.2832	-0.0126	0.4924	0.5282	-0.0358	0.5184	0.3078	0.2106	0.2951	0.2221	0.0731	0	0.0002	0	0	0	0.0899	0.055	0.3457	2	mirSVR,RNA22	0	2	miRcode, RNA22	0
HCP5	ARHGAP15	hsa-mir-342	0	0	1	0	0.462	0.4744	-0.0124	0.4802	0.4922	-0.012	0.6199	0.3322	0.2878	0.3993	0.3551	0.0442	0	0	0	0.0004	0	0.0975	0.015	0.2889	2	mirSVR,RNA22	0	4	TargetScan, mirSVR, PITA, RNA22	0
HCP5	ARHGAP25	hsa-mir-342	0	0	1	0	0.5013	0.5228	-0.0215	0.5292	0.5512	-0.022	0.6282	0.3992	0.229	0.5132	0.4835	0.0297	0	0	0	0	0	0.0358	0.009	0.0498	2	mirSVR,RNA22	0	1	RNA22	0
HCP5	ARHGAP30	hsa-mir-342	0	0	1	0	0.4586	0.4833	-0.0247	0.5321	0.5672	-0.0351	0.6154	0.3472	0.2682	0.5155	0.4907	0.0249	0	0	0	0	0	0.148	0.006	0.0991	2	mirSVR,RNA22	0	5	TargetScan, miRcode, mirSVR, PITA, RNA22	0
HCP5	ARHGAP9	hsa-mir-342	0	0	1	0	0.5086	0.5165	-0.0079	0.5301	0.5506	-0.0205	0.683	0.4338	0.2492	0.5728	0.5449	0.0279	0	0	0	0.0003	0	0.2171	0	0.0377	2	mirSVR,RNA22	0	2	miRcode, RNA22	0
HCP5	BATF	hsa-mir-342	0	0	1	0	0.0493	0.0176	0.0316	0.0952	0.0832	0.012	0.571	0.3441	0.2268	0.3569	0.324	0.0329	0.688	0.3143	0.156	0.4472	0	0.0245	0.055	0.2684	2	mirSVR,RNA22	0	1	RNA22	0
HCP5	BIN2	hsa-mir-342	0	0	1	0	0.5245	0.5379	-0.0134	0.5484	0.5716	-0.0232	0.6061	0.3519	0.2542	0.5135	0.4869	0.0266	0	0	0	0	0	0.0525	0.01	0.051	2	mirSVR,RNA22	0	4	miRcode, mirSVR, PITA, RNA22	0
HCP5	BTK	hsa-mir-342	0	0	1	0	0.401	0.4165	-0.0155	0.4282	0.4605	-0.0322	0.654	0.4101	0.244	0.4769	0.4505	0.0264	0	0	0.001	0.0004	0	0.0248	0.012	0.0851	2	mirSVR,RNA22	0	5	TargetScan, miRcode, mirSVR, PITA, RNA22	0
HCP5	BTLA	hsa-mir-342	0	0	1	0	0.4811	0.4953	-0.0143	0.5336	0.5593	-0.0258	0.6268	0.3098	0.317	0.5574	0.5342	0.0232	0	0	0	0.0115	0	0.2726	0.009	0.0702	2	mirSVR,RNA22	0	3	miRcode, mirSVR, RNA22	0
HCP5	C10orf128	hsa-mir-342	0	0	1	0	0.2952	0.3447	-0.0495	0.3717	0.4233	-0.0515	0.5321	0.2989	0.2332	0.3297	0.3379	-0.0082	0	0	0	0.0029	0	0.0391	0.037	0.1516	2	mirSVR,RNA22	0	4	TargetScan, mirSVR, PITA, RNA22	0
HCP5	C10orf54	hsa-mir-342	0	0	1	0	0.3206	0.352	-0.0314	0.4225	0.4574	-0.0349	0.6396	0.4368	0.2027	0.3914	0.3731	0.0183	0.001	0	0.002	0.0001	0	0.029	0.037	0.1385	2	mirSVR,RNA22	0	2	mirSVR, RNA22	0
HCP5	C16orf54	hsa-mir-342	0	0	1	0	0.4536	0.4727	-0.0192	0.4815	0.5241	-0.0427	0.6437	0.3834	0.2603	0.4145	0.4046	0.01	0	0	0	0.0018	0	0.1199	0.012	0.1455	2	mirSVR,RNA22	0	4	TargetScan, mirSVR, PITA, RNA22	0
HCP5	C17orf87	hsa-mir-342	0	0	1	0	0.2977	0.2996	-0.002	0.3178	0.3243	-0.0065	0.5227	0.2205	0.3022	0.4312	0.3934	0.0378	0	0	0.014	0.0228	0	0.2682	0.015	0.0737	2	mirSVR,RNA22	0	1	RNA22	0
HCP5	C19orf38	hsa-mir-342	0	0	1	0	0.3538	0.345	0.0089	0.3468	0.3735	-0.0267	0.5048	0.2951	0.2097	0.622	0.5925	0.0294	0	0.0001	0	0.0005	0	0.113	0	0.004	2	mirSVR,RNA22	0	1	RNA22	0
HCP5	C1QA	hsa-mir-342	0	0	1	0	0.4088	0.4153	-0.0065	0.4748	0.4922	-0.0173	0.5918	0.3606	0.2312	0.5002	0.4792	0.021	0	0	0.001	0.0002	0	0.3924	0.008	0.0574	2	mirSVR,RNA22	0	3	mirSVR, PITA, RNA22	0
HCP5	C1QB	hsa-mir-342	0	0	1	0	0.3953	0.4033	-0.008	0.4606	0.473	-0.0124	0.5987	0.3805	0.2183	0.5014	0.4909	0.0105	0	0	0	0.0003	0	0.0548	0.01	0.0822	2	mirSVR,RNA22	0	5	TargetScan, miRcode, mirSVR, PITA, RNA22	0
HCP5	C1QC	hsa-mir-342	0	0	1	0	0.3696	0.3754	-0.0058	0.4845	0.4944	-0.0099	0.5639	0.3503	0.2136	0.537	0.5197	0.0173	0	0	0	0	0	0.0432	0.011	0.0641	2	mirSVR,RNA22	0	3	mirSVR, PITA, RNA22	0
HCP5	C1orf162	hsa-mir-342	0	0	1	0	0.3416	0.3523	-0.0107	0.4522	0.469	-0.0168	0.5533	0.2983	0.255	0.502	0.4741	0.0279	0	0	0.001	0.0002	0	0.0716	0.008	0.1069	2	mirSVR,RNA22	0	3	mirSVR, PITA, RNA22	0
HCP5	C20orf118	hsa-mir-342	0	0	1	0	0.4277	0.4463	-0.0186	0.5698	0.587	-0.0172	0.6503	0.3964	0.2539	0.4444	0.3992	0.0452	0	0	0	0	0	0.0484	0.016	0.1118	2	mirSVR,RNA22	0	4	TargetScan, mirSVR, PITA, RNA22	0
HCP5	CARD11	hsa-mir-342	0	0	1	0	0.4883	0.5087	-0.0204	0.5111	0.545	-0.0339	0.6904	0.4678	0.2225	0.5425	0.5102	0.0323	0	0	0	0.0001	0	0.0297	0	0.0521	2	mirSVR,RNA22	0	3	mirSVR, PITA, RNA22	0
HCP5	CASP10	hsa-mir-342	0	0	1	0	0.2978	0.313	-0.0152	0.4589	0.4732	-0.0142	0.5111	0.2739	0.2372	0.4398	0.4482	-0.0085	0	0	0	0.0001	0	0.3111	0.013	0.0387	2	mirSVR,RNA22	0	3	mirSVR, PITA, RNA22	0
HCP5	CCDC69	hsa-mir-342	0	0	1	0	0.2716	0.3037	-0.032	0.3709	0.4104	-0.0396	0.6062	0.3554	0.2508	0.4539	0.4273	0.0267	0.001	0	0.008	0.015	0	0.0862	0.008	0.4264	2	mirSVR,RNA22	0	3	miRcode, mirSVR, RNA22	0
HCP5	CCDC88B	hsa-mir-342	0	0	1	0	0.4525	0.448	0.0045	0.3801	0.3899	-0.0098	0.501	0.2426	0.2583	0.55	0.5219	0.0281	0	0	0	0.008	0	0.179	0.01	0.1128	2	mirSVR,RNA22	0	1	RNA22	0
HCP5	CCL2	hsa-mir-342	0	0	1	0	0.3175	0.3305	-0.0129	0.4754	0.4779	-0.0025	0.5309	0.3254	0.2056	0.5528	0.5467	0.0061	0.001	0.0013	0	0	0	0.109	0	0.0142	2	mirSVR,RNA22	0	4	TargetScan, mirSVR, PITA, RNA22	1
HCP5	CCND2	hsa-mir-342	0	0	1	0	0.237	0.2602	-0.0232	0.3477	0.4018	-0.054	0.556	0.3215	0.2345	0.3638	0.3293	0.0346	0.002	0.0002	0.011	0.0011	0	0.038	0.111	0.2448	2	mirSVR,RNA22	0	1	RNA22	0
HCP5	CCR2	hsa-mir-342	0	0	1	0	0.455	0.4805	-0.0255	0.4699	0.4959	-0.0261	0.6239	0.3835	0.2404	0.5306	0.5205	0.0101	0	0	0	0.0001	0	0.0419	0.01	0.0257	2	mirSVR,RNA22	0	2	TargetScan, RNA22	0
HCP5	CCR4	hsa-mir-342	0	0	1	0	0.474	0.505	-0.031	0.3842	0.4152	-0.031	0.5517	0.266	0.2857	0.3544	0.3348	0.0196	0	0	0.001	0.0005	0	0.1397	0.015	0.1029	2	mirSVR,RNA22	0	1	RNA22	0
HCP5	CCR5	hsa-mir-342	0	0	1	0	0.571	0.5883	-0.0173	0.5938	0.6135	-0.0197	0.6951	0.4806	0.2145	0.545	0.518	0.0269	0	0	0	0	0	0.0226	0.004	0.0398	2	mirSVR,RNA22	0	4	TargetScan, mirSVR, PITA, RNA22	0
HCP5	CCR7	hsa-mir-342	0	0	1	0	0.4079	0.4131	-0.0052	0.4701	0.4926	-0.0225	0.5938	0.2703	0.3235	0.5453	0.5095	0.0358	0	0.0002	0	0.0133	0	0.5729	0.023	0.4311	2	mirSVR,RNA22	0	2	PITA, RNA22	0
HCP5	CCR8	hsa-mir-342	0	0	1	0	0.5551	0.5649	-0.0098	0.5616	0.592	-0.0304	0.6301	0.3524	0.2777	0.4611	0.491	-0.0299	0	0	0	0	0	0.0486	0.009	0.0467	2	mirSVR,RNA22	0	1	RNA22	0
HCP5	CCRL2	hsa-mir-342	0	0	1	0	0.3644	0.366	-0.0015	0.4643	0.4669	-0.0026	0.6021	0.3905	0.2116	0.3809	0.3789	0.002	0	0	0	0	0	0.0735	0.009	0.2657	2	mirSVR,RNA22	0	1	RNA22	0
HCP5	CD19	hsa-mir-342	0	0	1	0	0.3287	0.3337	-0.0051	0.3865	0.418	-0.0316	0.5415	0.2605	0.281	0.4382	0.3983	0.0399	0	0	0.002	0.2275	0.001	0.7264	0.152	0.3395	2	mirSVR,RNA22	0	4	TargetScan, mirSVR, PITA, RNA22	0
HCP5	CD1D	hsa-mir-342	0	0	1	0	0.283	0.2977	-0.0147	0.3206	0.3423	-0.0217	0.5169	0.3064	0.2105	0.2476	0.242	0.0057	0	0	0.012	0.0065	0	0.0864	0.78	0.6459	2	mirSVR,RNA22	0	3	TargetScan, mirSVR, PITA	0
HCP5	CD200R1	hsa-mir-342	0	0	1	0	0.4286	0.4479	-0.0194	0.4101	0.4355	-0.0253	0.6109	0.3866	0.2243	0.4613	0.4358	0.0255	0	0	0	0.0004	0	0.0545	0.029	0.0771	2	mirSVR,RNA22	0	1	RNA22	0
HCP5	CD226	hsa-mir-342	0	0	1	0	0.4838	0.5122	-0.0284	0.5348	0.5661	-0.0313	0.6719	0.4563	0.2156	0.4546	0.4427	0.012	0	0	0	0	0	0.0284	0.009	0.0565	2	mirSVR,RNA22	0	1	RNA22	0
HCP5	CD247	hsa-mir-342	0	0	1	0	0.5567	0.5782	-0.0216	0.5251	0.551	-0.0259	0.5862	0.281	0.3052	0.5641	0.5383	0.0258	0	0	0	0	0	0.1018	0.003	0.0423	2	mirSVR,RNA22	0	4	miRcode, mirSVR, PITA, RNA22	0
HCP5	CD27	hsa-mir-342	0	0	1	0	0.4739	0.4954	-0.0216	0.499	0.529	-0.03	0.6183	0.3531	0.2652	0.496	0.4738	0.0222	0	0	0	0.0001	0	0.1519	0.024	0.1417	2	mirSVR,RNA22	0	4	TargetScan, mirSVR, PITA, RNA22	0
HCP5	CD28	hsa-mir-342	0	0	1	0	0.4406	0.4599	-0.0193	0.3046	0.341	-0.0364	0.6121	0.3184	0.2937	0.3777	0.3471	0.0306	0	0	0.016	0.0284	0	0.308	0.022	0.2663	2	mirSVR,RNA22	0	3	mirSVR, PITA, RNA22	0
HCP5	CD2	hsa-mir-342	0	0	1	0	0.5999	0.6168	-0.0169	0.586	0.6006	-0.0146	0.6841	0.412	0.2721	0.5696	0.542	0.0276	0	0	0	0	0	0.0451	0.002	0.0277	2	mirSVR,RNA22	0	3	mirSVR, PITA, RNA22	0
HCP5	CD300LF	hsa-mir-342	0	0	1	0	0.4425	0.4574	-0.015	0.4303	0.4456	-0.0153	0.5896	0.3717	0.2179	0.4821	0.4709	0.0111	0	0	0.001	0.0003	0	0.0204	0.019	0.0487	2	mirSVR,RNA22	0	2	mirSVR, RNA22	0
HCP5	CD37	hsa-mir-342	0	0	1	0	0.3979	0.4141	-0.0162	0.5008	0.5268	-0.026	0.6189	0.3441	0.2748	0.4601	0.435	0.0251	0	0	0	0.0102	0	0.0942	0.016	0.1651	2	mirSVR,RNA22	0	2	TargetScan, RNA22	1
HCP5	CD3D	hsa-mir-342	0	0	1	0	0.5625	0.5781	-0.0156	0.5591	0.579	-0.0199	0.6514	0.3547	0.2967	0.5435	0.514	0.0295	0	0	0	0	0	0.0652	0.003	0.0654	2	mirSVR,RNA22	0	4	miRcode, mirSVR, PITA, RNA22	0
HCP5	CD3E	hsa-mir-342	0	0	1	0	0.5537	0.5722	-0.0185	0.5482	0.5695	-0.0213	0.6434	0.3319	0.3115	0.5318	0.5052	0.0266	0	0	0	0	0	0.1279	0.007	0.1308	2	mirSVR,RNA22	0	3	TargetScan, mirSVR, RNA22	0
HCP5	CD3G	hsa-mir-342	0	0	1	0	0.5589	0.5814	-0.0225	0.5127	0.5338	-0.0211	0.6872	0.4357	0.2515	0.4616	0.4278	0.0338	0	0	0	0	0	0.1406	0.013	0.0806	2	mirSVR,RNA22	0	3	mirSVR, PITA, RNA22	0
HCP5	CD40LG	hsa-mir-342	0	0	1	0	0.4562	0.4775	-0.0213	0.4884	0.4989	-0.0105	0.5948	0.2968	0.298	0.55	0.5273	0.0227	0	0	0	0.004	0	0.3683	0.005	0.0507	2	mirSVR,RNA22	0	5	TargetScan, miRcode, mirSVR, PITA, RNA22	0
HCP5	CD40	hsa-mir-342	0	0	1	0	0.4392	0.4669	-0.0277	0.4395	0.4622	-0.0228	0.5227	0.2149	0.3078	0.4921	0.4527	0.0395	0	0	0	0.0017	0	0.0576	0.027	0.0748	2	mirSVR,RNA22	0	1	RNA22	0
HCP5	CD48	hsa-mir-342	0	0	1	0	0.4895	0.5046	-0.0151	0.5158	0.5411	-0.0253	0.6788	0.4317	0.2471	0.5438	0.5174	0.0264	0	0	0	0.0001	0	0.047	0.005	0.1448	2	mirSVR,RNA22	0	3	mirSVR, PITA, RNA22	0
HCP5	CD4	hsa-mir-342	0	0	1	0	0.4739	0.4886	-0.0148	0.4752	0.4984	-0.0232	0.6824	0.4617	0.2207	0.4705	0.4382	0.0322	0	0	0	0	0	0.0278	0.009	0.0718	2	mirSVR,RNA22	0	1	RNA22	0
HCP5	CD52	hsa-mir-342	0	0	1	0	0.4419	0.4635	-0.0216	0.4727	0.4903	-0.0176	0.576	0.2625	0.3135	0.571	0.5478	0.0231	0	0	0	0.0046	0	0.2343	0.001	0.0223	2	mirSVR,RNA22	0	1	RNA22	0
HCP5	CD53	hsa-mir-342	0	0	1	0	0.4785	0.4912	-0.0127	0.5076	0.5268	-0.0192	0.6864	0.4557	0.2307	0.5297	0.507	0.0227	0	0	0	0	0	0.0487	0.009	0.0606	2	mirSVR,RNA22	0	4	TargetScan, mirSVR, PITA, RNA22	0
HCP5	CD5	hsa-mir-342	0	0	1	0	0.5371	0.5591	-0.022	0.5503	0.5702	-0.02	0.6388	0.3307	0.3081	0.5068	0.4819	0.0249	0	0	0	0	0	0.1869	0.011	0.0908	2	mirSVR,RNA22	0	3	miRcode, mirSVR, RNA22	0
HCP5	CD69	hsa-mir-342	0	0	1	0	0.4692	0.4895	-0.0202	0.4817	0.4995	-0.0178	0.6408	0.3348	0.306	0.571	0.5467	0.0243	0	0	0	0.0078	0	0.2323	0	0.0572	2	mirSVR,RNA22	0	5	TargetScan, miRcode, mirSVR, PITA, RNA22	0
HCP5	CD6	hsa-mir-342	0	0	1	0	0.5382	0.5631	-0.025	0.506	0.5306	-0.0245	0.5969	0.3546	0.2423	0.4802	0.4522	0.028	0	0	0	0.0001	0	0.2353	0.032	0.1608	2	mirSVR,RNA22	0	2	miRcode, RNA22	0
HCP5	CD72	hsa-mir-342	0	0	1	0	0.4407	0.4485	-0.0077	0.4922	0.515	-0.0228	0.5495	0.3067	0.2427	0.455	0.4278	0.0272	0	0	0	0.0007	0	0.1973	0.025	0.2299	2	mirSVR,RNA22	0	4	TargetScan, mirSVR, PITA, RNA22	0
HCP5	CD79A	hsa-mir-342	0	0	1	0	0.3133	0.326	-0.0128	0.4418	0.472	-0.0302	0.5084	0.2538	0.2546	0.4877	0.4788	0.0089	0	0	0.001	0.044	0	0.5321	0.022	0.2265	2	mirSVR,RNA22	0	4	TargetScan, mirSVR, PITA, RNA22	0
HCP5	CD79B	hsa-mir-342	0	0	1	0	0.2947	0.3124	-0.0177	0.3885	0.4274	-0.0389	0.539	0.3265	0.2125	0.4667	0.443	0.0236	0	0.0002	0	0.1952	0	0.0799	0.034	0.512	2	mirSVR,RNA22	0	4	TargetScan, mirSVR, PITA, RNA22	0
HCP5	CD7	hsa-mir-342	0	0	1	0	0.5607	0.5751	-0.0144	0.5697	0.5945	-0.0248	0.6084	0.363	0.2454	0.5325	0.5047	0.0278	0	0	0	0	0	0.0708	0.005	0.0541	2	mirSVR,RNA22	0	1	RNA22	0
HCP5	CD80	hsa-mir-342	0	0	1	0	0.5115	0.5115	0	0.5675	0.5791	-0.0116	0.6697	0.4448	0.2249	0.4914	0.4838	0.0075	0	0	0	0	0	0.0764	0.017	0.0555	2	mirSVR,RNA22	0	4	TargetScan, mirSVR, PITA, RNA22	0
HCP5	CD86	hsa-mir-342	0	0	1	0	0.4239	0.4346	-0.0107	0.4999	0.5159	-0.016	0.6658	0.4557	0.2101	0.4695	0.444	0.0254	0	0	0	0	0	0.0149	0.019	0.1427	2	mirSVR,RNA22	0	1	RNA22	0
HCP5	CD8A	hsa-mir-342	0	0	1	0	0.5371	0.5657	-0.0286	0.5367	0.5583	-0.0216	0.6744	0.4067	0.2677	0.5132	0.4826	0.0307	0	0	0	0	0	0.2032	0.013	0.1262	2	mirSVR,RNA22	0	1	RNA22	0
HCP5	CD96	hsa-mir-342	0	0	1	0	0.5765	0.5993	-0.0228	0.5815	0.6	-0.0185	0.6026	0.301	0.3016	0.5498	0.5234	0.0264	0	0	0	0	0	0.141	0.004	0.0271	2	mirSVR,RNA22	0	3	miRcode, mirSVR, RNA22	0
HCP5	CEACAM21	hsa-mir-342	0	0	1	0	0.2742	0.2963	-0.0221	0.2864	0.3212	-0.0348	0.5853	0.3606	0.2247	0.2149	0.1424	0.0726	0	0	0.001	0.0195	0	0.1242	0.317	0.4501	2	mirSVR,RNA22	0	4	TargetScan, mirSVR, PITA, RNA22	0
HCP5	CECR1	hsa-mir-342	0	0	1	0	0.456	0.4717	-0.0158	0.4122	0.4205	-0.0083	0.6263	0.3949	0.2314	0.4615	0.4473	0.0142	0	0	0	0.0002	0	0.0296	0.011	0.0773	2	mirSVR,RNA22	0	1	RNA22	0
HCP5	CERKL	hsa-mir-342	0	0	1	0	0.3715	0.3688	0.0027	0.2111	0.2146	-0.0035	0.5609	0.3154	0.2455	0.4019	0.368	0.034	0	0	0.263	0.209	0	0.0599	0.025	0.1444	2	mirSVR,RNA22	0	1	RNA22	0
HCP5	CLEC10A	hsa-mir-342	0	0	1	0	0.2821	0.3043	-0.0222	0.2849	0.2997	-0.0148	0.5167	0.2344	0.2823	0.505	0.4845	0.0205	0	0	0.003	0.0321	0	0.2202	0.033	0.1547	2	mirSVR,RNA22	0	2	miRcode, RNA22	0
HCP5	CLEC12A	hsa-mir-342	0	0	1	0	0.29	0.3068	-0.0168	0.3393	0.3468	-0.0075	0.513	0.2819	0.2312	0.567	0.5571	0.0098	0.002	0.0002	0	0.0162	0	0.0868	0.001	0.0553	2	mirSVR,RNA22	0	2	miRcode, RNA22	0
HCP5	CLEC4A	hsa-mir-342	0	0	1	0	0.4429	0.4528	-0.0099	0.4221	0.4338	-0.0117	0.5517	0.3256	0.2261	0.4537	0.4403	0.0134	0	0	0	0.0001	0	0.047	0.009	0.0472	2	mirSVR,RNA22	0	3	mirSVR, PITA, RNA22	0
HCP5	CLEC9A	hsa-mir-342	0	0	1	0	0.3171	0.3289	-0.0119	0.3287	0.3407	-0.0119	0.5238	0.2981	0.2258	0.4661	0.4529	0.0132	0	0.0001	0.007	0.0067	0	0.0299	0.005	0.0681	2	mirSVR,RNA22	0	3	miRcode, mirSVR, RNA22	0
HCP5	CORO1A	hsa-mir-342	0	0	1	0	0.4695	0.4768	-0.0073	0.5323	0.5444	-0.0122	0.6272	0.361	0.2662	0.5192	0.489	0.0302	0	0	0	0.0002	0	0.1846	0.017	0.098	2	mirSVR,RNA22	0	5	TargetScan, miRcode, mirSVR, PITA, RNA22	0
HCP5	CRTAM	hsa-mir-342	0	0	1	0	0.4611	0.4809	-0.0198	0.5219	0.552	-0.03	0.6538	0.3638	0.29	0.4173	0.3716	0.0457	0	0	0	0	0	0.1244	0.029	0.1782	2	mirSVR,RNA22	0	3	TargetScan, mirSVR, RNA22	0
HCP5	CSF2RB	hsa-mir-342	0	0	1	0	0.4118	0.4443	-0.0325	0.441	0.484	-0.0429	0.6232	0.412	0.2111	0.4625	0.4378	0.0246	0	0	0	0.0003	0	0.0573	0.026	0.1338	2	mirSVR,RNA22	0	1	PITA	0
HCP5	CST7	hsa-mir-342	0	0	1	0	0.4653	0.4888	-0.0235	0.5262	0.5615	-0.0353	0.5878	0.3234	0.2643	0.4574	0.4166	0.0408	0	0	0	0	0	0.0368	0.007	0.11	2	mirSVR,RNA22	0	1	miRcode	0
HCP5	CTLA4	hsa-mir-342	0	0	1	0	0.5782	0.5852	-0.007	0.5811	0.6007	-0.0196	0.6392	0.3656	0.2737	0.5279	0.5068	0.0211	0	0	0	0	0	0.0898	0.002	0.0198	2	mirSVR,RNA22	0	3	mirSVR, PITA, RNA22	0
HCP5	CTSW	hsa-mir-342	0	0	1	0	0.5164	0.5399	-0.0235	0.5314	0.5468	-0.0154	0.6542	0.4176	0.2366	0.5015	0.4716	0.0299	0	0	0	0.0001	0	0.0231	0.006	0.1306	2	mirSVR,RNA22	0	4	TargetScan, mirSVR, PITA, RNA22	0
HCP5	CXCL13	hsa-mir-342	0	0	1	0	0.3957	0.393	0.0027	0.5086	0.531	-0.0224	0.5941	0.266	0.3281	0.4567	0.4368	0.0199	0.178	0.6004	0.043	0.1452	0	0.1645	0.011	0.7143	2	mirSVR,RNA22	0	1	mirSVR	0
HCP5	CXCR2P1	hsa-mir-342	0	0	1	0	0.6466	0.643	0.0037	0.6308	0.6277	0.003	0.7365	0.5199	0.2166	0.6403	0.6178	0.0225	0	0	0	0	0	0.0714	0.002	0.135	2	mirSVR,RNA22	0	1	RNA22	0
HCP5	CXCR3	hsa-mir-342	0	0	1	0	0.5564	0.5772	-0.0208	0.5516	0.5677	-0.0161	0.6717	0.4197	0.252	0.5144	0.4833	0.0311	0	0	0	0	0	0.0386	0.014	0.0665	2	mirSVR,RNA22	0	4	TargetScan, miRcode, mirSVR, RNA22	0
HCP5	CXCR5	hsa-mir-342	0	0	1	0	0.3459	0.3536	-0.0077	0.496	0.5266	-0.0306	0.5564	0.2739	0.2824	0.4339	0.4137	0.0201	0	0	0	0.1344	0	0.6998	0.083	0.2203	2	mirSVR,RNA22	0	2	PITA, RNA22	0
HCP5	CXCR6	hsa-mir-342	0	0	1	0	0.5827	0.6107	-0.028	0.5664	0.596	-0.0296	0.6868	0.4504	0.2364	0.5565	0.5408	0.0157	0	0	0	0	0	0.0285	0.001	0.028	2	mirSVR,RNA22	0	1	PITA	0
HCP5	CXorf21	hsa-mir-342	0	0	1	0	0.4015	0.409	-0.0075	0.4777	0.4964	-0.0187	0.6514	0.4335	0.2179	0.4914	0.4752	0.0161	0	0	0	0.0001	0	0.0176	0.009	0.0601	2	mirSVR,RNA22	0	1	RNA22	0
HCP5	CYSLTR1	hsa-mir-342	0	0	1	0	0.24	0.2403	-0.0003	0.3282	0.3477	-0.0195	0.5933	0.3194	0.2738	0.1927	0.1889	0.0038	0.037	0.0616	0.02	0.006	0	0.0175	0.146	0.2045	2	mirSVR,RNA22	0	5	TargetScan, miRcode, mirSVR, PITA, RNA22	0
HCP5	CYSLTR2	hsa-mir-342	0	0	1	0	0.3336	0.3631	-0.0295	0.3345	0.351	-0.0166	0.5243	0.3148	0.2095	0.304	0.2869	0.0171	0	0	0.002	0.0045	0	0.1363	0.122	0.2454	2	mirSVR,RNA22	0	2	miRcode, RNA22	0
HCP5	CYTIP	hsa-mir-342	0	0	1	0	0.5225	0.5338	-0.0113	0.539	0.5516	-0.0126	0.6798	0.4253	0.2545	0.4596	0.426	0.0335	0	0	0	0.0001	0	0.0523	0.027	0.1895	2	mirSVR,RNA22	0	1	RNA22	0
HCP5	DEF6	hsa-mir-342	0	0	1	0	0.3716	0.365	0.0066	0.31	0.3085	0.0015	0.5265	0.2736	0.2529	0.3813	0.316	0.0653	0	0	0.003	0.002	0	0.0157	0.029	0.2777	2	mirSVR,RNA22	0	2	PITA, RNA22	0
HCP5	DOCK10	hsa-mir-342	0	0	1	0	0.3572	0.3653	-0.0081	0.294	0.2836	0.0104	0.6473	0.4386	0.2087	0.4731	0.45	0.0232	0	0	0.012	0.0362	0	0.0141	0.005	0.033	2	mirSVR,RNA22	0	4	miRcode, mirSVR, PITA, RNA22	0
HCP5	DOCK2	hsa-mir-342	0	0	1	0	0.4621	0.488	-0.0259	0.4765	0.5116	-0.0351	0.6121	0.3912	0.2209	0.4729	0.4449	0.0281	0	0	0	0	0	0.0612	0.008	0.0474	2	mirSVR,RNA22	0	1	RNA22	0
HCP5	DOK2	hsa-mir-342	0	0	1	0	0.421	0.4435	-0.0225	0.4523	0.4844	-0.0321	0.5581	0.2998	0.2583	0.4919	0.4581	0.0338	0	0	0	0.0002	0	0.0538	0.016	0.0801	2	mirSVR,RNA22	0	3	miRcode, mirSVR, RNA22	0
HCP5	DOK3	hsa-mir-342	0	0	1	0	0.286	0.2907	-0.0047	0.4826	0.48	0.0026	0.6335	0.3854	0.248	0.4757	0.4394	0.0364	0	0	0	0	0	0.0212	0.011	0.0599	2	mirSVR,RNA22	0	4	TargetScan, mirSVR, PITA, RNA22	0
HCP5	DPEP2	hsa-mir-342	0	0	1	0	0.3101	0.339	-0.0289	0.3556	0.3783	-0.0227	0.5201	0.2333	0.2868	0.4712	0.443	0.0281	0	0	0.006	0.01	0	0.0896	0.019	0.1547	2	mirSVR,RNA22	0	5	TargetScan, miRcode, mirSVR, PITA, RNA22	0
HCP5	EBI3	hsa-mir-342	0	0	1	0	0.4622	0.4604	0.0018	0.4511	0.4556	-0.0045	0.6298	0.3659	0.2639	0.4823	0.4673	0.015	0	0	0	0	0	0.0929	0.05	0.1906	2	mirSVR,RNA22	0	1	RNA22	0
HCP5	EMB	hsa-mir-342	0	0	1	0	0.3793	0.3769	0.0024	0.1839	0.1879	-0.004	0.576	0.3261	0.2499	0.2861	0.3027	-0.0165	0	0	0.057	0.0625	0	0.0577	0.144	0.2341	2	mirSVR,RNA22	0	3	miRcode, mirSVR, RNA22	0
HCP5	EOMES	hsa-mir-342	0	0	1	0	0.5037	0.5277	-0.024	0.4708	0.4951	-0.0243	0.635	0.3978	0.2371	0.4481	0.4191	0.029	0	0	0	0.0001	0	0.1826	0.032	0.1466	2	mirSVR,RNA22	0	1	RNA22	0
HCP5	EVI2B	hsa-mir-342	0	0	1	0	0.4751	0.4956	-0.0204	0.4695	0.4952	-0.0257	0.6394	0.3803	0.2591	0.4679	0.4432	0.0246	0	0	0	0.0002	0	0.0478	0.022	0.1148	2	mirSVR,RNA22	0	2	mirSVR, RNA22	0
HCP5	FAIM3	hsa-mir-342	0	0	1	0	0.2744	0.2659	0.0085	0.2094	0.2077	0.0017	0.5671	0.2801	0.287	0.5389	0.4991	0.0398	0	0.0001	0.008	0.1355	0	0.2349	0.001	0.109	2	mirSVR,RNA22	0	3	miRcode, mirSVR, RNA22	0
HCP5	FAM65B	hsa-mir-342	0	0	1	0	0.331	0.3564	-0.0254	0.479	0.5039	-0.0249	0.5775	0.3073	0.2702	0.3538	0.2938	0.06	0	0	0	0.0142	0	0.179	0.151	0.4661	2	mirSVR,RNA22	0	5	TargetScan, miRcode, mirSVR, PITA, RNA22	0
HCP5	FAM78A	hsa-mir-342	0	0	1	0	0.4192	0.4394	-0.0201	0.4574	0.4815	-0.0241	0.5808	0.3284	0.2524	0.4567	0.4207	0.036	0	0	0	0	0	0.1445	0.022	0.1221	2	mirSVR,RNA22	0	1	RNA22	0
HCP5	FASLG	hsa-mir-342	0	0	1	0	0.5296	0.5476	-0.018	0.51	0.5293	-0.0193	0.6957	0.4758	0.2199	0.5689	0.5431	0.0258	0	0	0	0	0	0.0722	0.002	0.0173	2	mirSVR,RNA22	0	1	RNA22	0
HCP5	FCER1G	hsa-mir-342	0	0	1	0	0.3364	0.3409	-0.0045	0.4491	0.4613	-0.0122	0.5876	0.3847	0.2028	0.5016	0.4723	0.0293	0	0	0.001	0	0	0.0656	0.009	0.0925	2	mirSVR,RNA22	0	4	miRcode, mirSVR, PITA, RNA22	0
HCP5	FCRL3	hsa-mir-342	0	0	1	0	0.4432	0.456	-0.0128	0.5216	0.5485	-0.0269	0.5955	0.3172	0.2783	0.5289	0.4988	0.0302	0	0	0	0.0223	0	0.3171	0.01	0.1013	2	mirSVR,RNA22	0	5	TargetScan, miRcode, mirSVR, PITA, RNA22	0
HCP5	FCRL5	hsa-mir-342	0	0	1	0	0.3133	0.3347	-0.0214	0.4416	0.4617	-0.0201	0.5351	0.3281	0.2071	0.4775	0.4842	-0.0067	0	0	0.002	0.0088	0	0.4791	0.025	0.0891	2	mirSVR,RNA22	0	4	miRcode, mirSVR, PITA, RNA22	0
HCP5	FCRL6	hsa-mir-342	0	0	1	0	0.4559	0.4748	-0.0189	0.4988	0.5141	-0.0153	0.5916	0.3661	0.2255	0.4298	0.4116	0.0182	0	0	0	0.0001	0	0.1228	0.036	0.1301	2	mirSVR,RNA22	0	1	RNA22	0
HCP5	FERMT3	hsa-mir-342	0	0	1	0	0.437	0.4504	-0.0134	0.4883	0.5056	-0.0173	0.6622	0.4497	0.2125	0.5077	0.4735	0.0342	0	0	0	0	0	0.0265	0.016	0.0818	2	mirSVR,RNA22	0	3	miRcode, mirSVR, RNA22	0
HCP5	FGD2	hsa-mir-342	0	0	1	0	0.4898	0.5028	-0.013	0.5479	0.5657	-0.0178	0.6651	0.4194	0.2456	0.5523	0.5206	0.0316	0	0	0	0.0001	0	0.2477	0.008	0.049	2	mirSVR,RNA22	0	4	TargetScan, mirSVR, PITA, RNA22	0
HCP5	FGL2	hsa-mir-342	0	0	1	0	0.4081	0.4301	-0.022	0.4551	0.476	-0.0209	0.6856	0.4571	0.2285	0.4417	0.4148	0.0269	0	0	0	0.0001	0	0.0111	0.025	0.1417	2	mirSVR,RNA22	0	1	RNA22	0
HCP5	FGR	hsa-mir-342	0	0	1	0	0.3237	0.3417	-0.018	0.4008	0.4135	-0.0127	0.5513	0.3083	0.243	0.5944	0.5792	0.0152	0	0	0.001	0.0034	0	0.1019	0.002	0.008	2	mirSVR,RNA22	0	5	TargetScan, miRcode, mirSVR, PITA, RNA22	0
HCP5	FOXP3	hsa-mir-342	0	0	1	0	0.5854	0.5946	-0.0092	0.5565	0.5831	-0.0266	0.6362	0.3414	0.2948	0.3759	0.3277	0.0483	0	0	0	0	0	0.0254	0.009	0.0725	2	mirSVR,RNA22	0	4	TargetScan, mirSVR, PITA, RNA22	0
HCP5	FUT7	hsa-mir-342	0	0	1	0	0.4566	0.4561	0.0005	0.5423	0.547	-0.0046	0.6418	0.386	0.2559	0.6391	0.6136	0.0256	0	0	0	0.0001	0	0.1403	0.011	0.0734	2	mirSVR,RNA22	0	4	TargetScan, mirSVR, PITA, RNA22	0
HCP5	GAB3	hsa-mir-342	0	0	1	0	0.4111	0.4421	-0.031	0.4694	0.4938	-0.0244	0.6507	0.4208	0.2299	0.4707	0.4361	0.0346	0	0	0.001	0.0004	0	0.0663	0.018	0.1216	2	mirSVR,RNA22	0	3	mirSVR, PITA, RNA22	0
HCP5	GCET2	hsa-mir-342	0	0	1	0	0.2256	0.2333	-0.0077	0.1048	0.1058	-0.001	0.6177	0.3819	0.2358	0.4494	0.404	0.0454	0.012	0.0058	0.397	0.5058	0	0.1187	0.023	0.0826	2	mirSVR,RNA22	0	3	TargetScan, PITA, RNA22	0
HCP5	GFI1	hsa-mir-342	0	0	1	0	0.5206	0.5421	-0.0215	0.5518	0.5824	-0.0306	0.6152	0.4099	0.2053	0.5314	0.5075	0.0239	0	0	0	0	0	0.0232	0.002	0.0247	2	mirSVR,RNA22	0	2	miRcode, RNA22	0
HCP5	GIMAP1	hsa-mir-342	0	0	1	0	0.2879	0.3184	-0.0306	0.3453	0.3793	-0.0341	0.5462	0.3123	0.2339	0.4759	0.4467	0.0292	0.009	0.0005	0	0.0008	0	0.1693	0.06	0.1817	2	mirSVR,RNA22	0	1	RNA22	0
HCP5	GIMAP2	hsa-mir-342	0	0	1	0	0.5104	0.5126	-0.0022	0.5939	0.5989	-0.005	0.6878	0.4463	0.2415	0.4949	0.4615	0.0334	0	0	0	0	0	0.017	0.028	0.1452	2	mirSVR,RNA22	0	3	TargetScan, miRcode, RNA22	0
HCP5	GIMAP4	hsa-mir-342	0	0	1	0	0.4355	0.454	-0.0185	0.4538	0.4718	-0.018	0.624	0.3616	0.2625	0.4903	0.4636	0.0267	0	0	0	0.0001	0	0.1826	0.007	0.11	2	mirSVR,RNA22	0	4	TargetScan, mirSVR, PITA, RNA22	0
HCP5	GIMAP5	hsa-mir-342	0	0	1	0	0.3806	0.402	-0.0214	0.4379	0.4581	-0.0201	0.6353	0.3737	0.2617	0.5879	0.5661	0.0218	0	0	0	0.0001	0	0.2588	0.005	0.0832	2	mirSVR,RNA22	0	5	TargetScan, miRcode, mirSVR, PITA, RNA22	0
HCP5	GIMAP6	hsa-mir-342	0	0	1	0	0.3334	0.3581	-0.0246	0.3549	0.3832	-0.0283	0.5837	0.3392	0.2445	0.4357	0.4033	0.0324	0	0	0	0.0007	0	0.2357	0.009	0.1167	2	mirSVR,RNA22	0	1	RNA22	0
HCP5	GIMAP7	hsa-mir-342	0	0	1	0	0.3577	0.381	-0.0233	0.394	0.4098	-0.0159	0.5997	0.3259	0.2738	0.5515	0.5268	0.0247	0	0	0	0.0014	0	0.2603	0.007	0.1048	2	mirSVR,RNA22	0	4	TargetScan, mirSVR, PITA, RNA22	0
HCP5	GIMAP8	hsa-mir-342	0	0	1	0	0.2766	0.3118	-0.0353	0.3141	0.3384	-0.0243	0.5425	0.3178	0.2248	0.4191	0.3911	0.028	0.001	0	0.004	0.0048	0	0.2217	0.027	0.2078	2	mirSVR,RNA22	0	4	TargetScan, mirSVR, PITA, RNA22	0
HCP5	GNGT2	hsa-mir-342	0	0	1	0	0.4595	0.4677	-0.0082	0.4336	0.449	-0.0155	0.6133	0.3391	0.2742	0.6205	0.5978	0.0227	0	0	0	0.0001	0	0.136	0.002	0.0227	2	mirSVR,RNA22	0	4	miRcode, mirSVR, PITA, RNA22	0
HCP5	GP1BA	hsa-mir-342	0	0	1	0	0.297	0.3025	-0.0056	0.2274	0.2664	-0.039	0.5007	0.2614	0.2393	0.4122	0.4001	0.0121	0	0.0005	0.001	0.1999	0	0.207	0.073	0.2579	2	mirSVR,RNA22	0	3	mirSVR, PITA, RNA22	0
HCP5	GPR132	hsa-mir-342	0	0	1	0	0.3577	0.3554	0.0024	0.3105	0.3257	-0.0153	0.6884	0.4656	0.2228	0.3555	0.3035	0.0521	0	0	0.019	0.0121	0	0.0372	0.015	0.172	2	mirSVR,RNA22	0	2	miRcode, RNA22	0
HCP5	GPR171	hsa-mir-342	0	0	1	0	0.5043	0.5282	-0.0239	0.5456	0.5713	-0.0257	0.6763	0.384	0.2923	0.5338	0.511	0.0229	0	0	0	0.0002	0	0.1448	0.003	0.1049	2	mirSVR,RNA22	0	2	TargetScan, RNA22	0
HCP5	GPR174	hsa-mir-342	0	0	1	0	0.5116	0.5338	-0.0222	0.4852	0.5075	-0.0224	0.6415	0.3777	0.2638	0.5074	0.4874	0.02	0	0	0	0.0027	0	0.2731	0.027	0.0795	2	mirSVR,RNA22	0	1	RNA22	0
HCP5	GPR183	hsa-mir-342	0	0	1	0	0.3893	0.4108	-0.0215	0.3753	0.4008	-0.0255	0.5617	0.3362	0.2255	0.3956	0.3643	0.0313	0	0	0.001	0.0019	0	0.1987	0.03	0.2286	2	mirSVR,RNA22	0	1	RNA22	0
HCP5	GPR18	hsa-mir-342	0	0	1	0	0.5113	0.511	0.0003	0.5242	0.5393	-0.0151	0.6633	0.4181	0.2452	0.5825	0.5567	0.0258	0	0	0	0.0061	0	0.1231	0.008	0.0716	2	mirSVR,RNA22	0	5	TargetScan, miRcode, mirSVR, PITA, RNA22	0
HCP5	GPR65	hsa-mir-342	0	0	1	0	0.4038	0.4137	-0.0098	0.4447	0.4763	-0.0316	0.6555	0.448	0.2075	0.4196	0.3846	0.0349	0	0	0	0.0003	0	0.045	0.035	0.2006	2	mirSVR,RNA22	0	3	TargetScan, mirSVR, RNA22	0
HCP5	GPSM3	hsa-mir-342	0	0	1	0	0.2843	0.2818	0.0025	0.4917	0.4938	-0.0021	0.6398	0.3722	0.2676	0.3886	0.33	0.0586	0.001	0	0	0	0	0.033	0.079	0.3225	2	mirSVR,RNA22	0	4	TargetScan, miRcode, mirSVR, RNA22	0
HCP5	GRAP2	hsa-mir-342	0	0	1	0	0.4735	0.5109	-0.0375	0.415	0.4665	-0.0515	0.6253	0.3877	0.2377	0.5026	0.4661	0.0365	0	0	0	0.0002	0	0.0816	0.008	0.1181	2	mirSVR,RNA22	0	1	RNA22	0
HCP5	GZMA	hsa-mir-342	0	0	1	0	0.5242	0.5426	-0.0185	0.5144	0.5333	-0.0189	0.6614	0.4076	0.2537	0.5085	0.4807	0.0278	0	0	0	0.0004	0	0.1379	0.004	0.0369	2	mirSVR,RNA22	0	1	RNA22	0
HCP5	GZMH	hsa-mir-342	0	0	1	0	0.4416	0.459	-0.0173	0.5821	0.5986	-0.0164	0.5828	0.3263	0.2565	0.4291	0.405	0.0241	0	0	0	0.0005	0	0.2427	0.008	0.0645	2	mirSVR,RNA22	0	1	RNA22	0
HCP5	GZMK	hsa-mir-342	0	0	1	0	0.4845	0.5056	-0.0211	0.4574	0.4791	-0.0217	0.597	0.2777	0.3193	0.4497	0.4146	0.0351	0	0	0	0.0009	0	0.1325	0.06	0.3082	2	mirSVR,RNA22	0	1	RNA22	0
HCP5	GZMM	hsa-mir-342	0	0	1	0	0.4218	0.4423	-0.0205	0.5064	0.5254	-0.019	0.5804	0.3115	0.2688	0.3611	0.3455	0.0156	0	0	0	0.0008	0	0.1028	0.085	0.3459	2	mirSVR,RNA22	0	1	RNA22	0
HCP5	HAVCR2	hsa-mir-342	0	0	1	0	0.3271	0.338	-0.0109	0.4209	0.4456	-0.0247	0.6685	0.4588	0.2097	0.4741	0.4553	0.0188	0	0	0	0.0002	0	0.0139	0.027	0.0982	2	mirSVR,RNA22	0	5	TargetScan, miRcode, mirSVR, PITA, RNA22	0
HCP5	HCLS1	hsa-mir-342	0	0	1	0	0.443	0.4585	-0.0155	0.469	0.4952	-0.0262	0.6294	0.4232	0.2063	0.5072	0.4777	0.0295	0	0	0	0	0	0.0158	0.008	0.0573	2	mirSVR,RNA22	0	1	RNA22	0
HCP5	HCST	hsa-mir-342	0	0	1	0	0.4688	0.4778	-0.009	0.5294	0.5438	-0.0144	0.6882	0.4703	0.2178	0.5761	0.5448	0.0313	0	0	0	0	0	0.019	0.003	0.0337	2	mirSVR,RNA22	0	3	TargetScan, mirSVR, RNA22	0
HCP5	HLA-DQB2	hsa-mir-342	0	0	1	0	0.3719	0.3742	-0.0024	0.3715	0.387	-0.0155	0.5807	0.3332	0.2475	0.4732	0.4559	0.0173	0	0	0.002	0.0014	0	0.1653	0.01	0.1175	2	mirSVR,RNA22	0	2	mirSVR, RNA22	0
HCP5	HSH2D	hsa-mir-342	0	0	1	0	0.2522	0.2273	0.0249	0.1965	0.1697	0.0268	0.6707	0.4155	0.2553	0.5339	0.497	0.0369	0.006	0.0252	0.089	0.1987	0	0.0127	0.001	0.0545	2	mirSVR,RNA22	0	2	PITA, RNA22	0
HCP5	ICOS	hsa-mir-342	0	0	1	0	0.6179	0.6272	-0.0093	0.5985	0.6139	-0.0154	0.7009	0.4611	0.2399	0.5872	0.5639	0.0233	0	0	0	0	0	0.048	0.002	0.0316	2	mirSVR,RNA22	0	1	RNA22	0
HCP5	IFI16	hsa-mir-342	0	0	1	0	0.4035	0.4432	-0.0398	0.5836	0.609	-0.0254	0.6362	0.42	0.2161	0.4875	0.463	0.0245	0	0	0	0	0	0.0105	0	0.0394	2	mirSVR,RNA22	0	4	miRcode, mirSVR, PITA, RNA22	0
HCP5	IFI44L	hsa-mir-342	0	0	1	0	0.6014	0.6019	-0.0004	0.6893	0.6867	0.0026	0.7118	0.5116	0.2002	0.6213	0.6057	0.0156	0	0	0	0	0	0.0294	0	0.011	2	mirSVR,RNA22	0	1	RNA22	0
HCP5	IGJ	hsa-mir-342	0	0	1	0	0.2012	0.2275	-0.0263	0.3173	0.3376	-0.0203	0.556	0.3341	0.2219	0.4237	0.4138	0.0098	0.087	0.0878	0.009	0.0028	0	0.2167	0.092	0.2584	2	mirSVR,RNA22	0	2	TargetScan, RNA22	0
HCP5	IGSF6	hsa-mir-342	0	0	1	0	0.395	0.4041	-0.009	0.3803	0.3871	-0.0068	0.6355	0.4039	0.2316	0.4698	0.4529	0.0169	0	0	0.003	0.0031	0	0.0186	0.008	0.0597	2	mirSVR,RNA22	0	4	TargetScan, mirSVR, PITA, RNA22	0
HCP5	IKZF1	hsa-mir-342	0	0	1	0	0.5136	0.5416	-0.0281	0.4824	0.5152	-0.0328	0.6558	0.4109	0.2449	0.4924	0.4642	0.0282	0	0	0	0.0003	0	0.0897	0.005	0.0721	2	mirSVR,RNA22	0	2	TargetScan, RNA22	1
HCP5	IKZF3	hsa-mir-342	0	0	1	0	0.4811	0.5101	-0.029	0.3821	0.4153	-0.0332	0.509	0.2794	0.2296	0.2216	0.227	-0.0055	0	0	0	0.0005	0	0.5337	0.234	0.4701	2	mirSVR,RNA22	0	5	TargetScan, miRcode, mirSVR, PITA, RNA22	0
HCP5	IL10RA	hsa-mir-342	0	0	1	0	0.5184	0.5371	-0.0187	0.5046	0.5263	-0.0218	0.6943	0.4831	0.2112	0.4718	0.4503	0.0215	0	0	0	0	0	0.0214	0.006	0.1003	2	mirSVR,RNA22	0	5	TargetScan, miRcode, mirSVR, PITA, RNA22	0
HCP5	IL16	hsa-mir-342	0	0	1	0	0.409	0.4429	-0.034	0.4384	0.4816	-0.0431	0.5931	0.3165	0.2767	0.3734	0.3304	0.0431	0	0	0	0.0018	0	0.0774	0.056	0.1982	2	mirSVR,RNA22	0	5	TargetScan, miRcode, mirSVR, PITA, RNA22	0
HCP5	IL18BP	hsa-mir-342	0	0	1	0	0.4277	0.4256	0.0021	0.4714	0.4586	0.0127	0.5661	0.265	0.3011	0.4879	0.4428	0.0451	0	0	0	0	0	0.0299	0.001	0.0253	2	mirSVR,RNA22	0	3	mirSVR, PITA, RNA22	0
HCP5	IL18RAP	hsa-mir-342	0	0	1	0	0.4533	0.481	-0.0277	0.5525	0.5662	-0.0137	0.7144	0.498	0.2164	0.6	0.5726	0.0274	0	0	0	0.0001	0	0.0372	0	0.0892	2	mirSVR,RNA22	0	4	TargetScan, mirSVR, PITA, RNA22	0
HCP5	IL21R	hsa-mir-342	0	0	1	0	0.4315	0.4428	-0.0114	0.5458	0.5714	-0.0256	0.6777	0.452	0.2257	0.5188	0.4919	0.0269	0	0	0	0	0	0.0527	0.007	0.0376	2	mirSVR,RNA22	0	4	TargetScan, mirSVR, PITA, RNA22	0
HCP5	IL2RG	hsa-mir-342	0	0	1	0	0.5581	0.5715	-0.0134	0.5511	0.5701	-0.019	0.6977	0.4516	0.2461	0.5559	0.533	0.0229	0	0	0	0	0	0.0426	0.003	0.0592	2	mirSVR,RNA22	0	2	mirSVR, RNA22	0
HCP5	IL7R	hsa-mir-342	0	0	1	0	0.4531	0.4842	-0.0312	0.4434	0.4725	-0.0291	0.5085	0.2647	0.2438	0.3999	0.3755	0.0244	0	0	0	0.0014	0	0.5414	0.021	0.2157	2	mirSVR,RNA22	0	3	TargetScan, mirSVR, RNA22	0
HCP5	IL9R	hsa-mir-342	0	0	1	0	0.2974	0.297	0.0004	0.4469	0.481	-0.0341	0.5961	0.3378	0.2582	0.4148	0.3776	0.0372	0	0	0	0	0	0.0961	0.064	0.2431	2	mirSVR,RNA22	0	5	TargetScan, miRcode, mirSVR, PITA, RNA22	0
HCP5	INPP5D	hsa-mir-342	0	0	1	0	0.4298	0.4548	-0.025	0.4581	0.4875	-0.0293	0.6571	0.4267	0.2304	0.4071	0.3715	0.0356	0	0	0	0	0	0.0563	0.023	0.1219	2	mirSVR,RNA22	0	4	TargetScan, mirSVR, PITA, RNA22	0
HCP5	IPCEF1	hsa-mir-342	0	0	1	0	0.4534	0.4722	-0.0187	0.5005	0.5222	-0.0217	0.5348	0.2633	0.2716	0.4085	0.392	0.0165	0	0	0	0.0003	0	0.3643	0.012	0.1509	2	mirSVR,RNA22	0	4	TargetScan, mirSVR, PITA, RNA22	0
HCP5	IRF4	hsa-mir-342	0	0	1	0	0.4117	0.4356	-0.0239	0.4966	0.5264	-0.0298	0.6182	0.4181	0.2001	0.4898	0.4727	0.017	0	0	0	0.0014	0	0.0627	0.024	0.1111	2	mirSVR,RNA22	0	4	TargetScan, miRcode, mirSVR, RNA22	0
HCP5	ISG20	hsa-mir-342	0	0	1	0	0.3453	0.3327	0.0126	0.497	0.4913	0.0056	0.6054	0.3926	0.2128	0.4554	0.4432	0.0122	0	0.0003	0	0	0	0.0612	0	0.0341	2	mirSVR,RNA22	0	4	miRcode, mirSVR, PITA, RNA22	0
HCP5	ITGAL	hsa-mir-342	0	0	1	0	0.4459	0.4426	0.0033	0.4971	0.4903	0.0068	0.7021	0.4595	0.2426	0.5099	0.4791	0.0308	0	0	0	0	0	0.0505	0.01	0.0819	2	mirSVR,RNA22	0	2	miRcode, RNA22	0
HCP5	ITK	hsa-mir-342	0	0	1	0	0.537	0.5619	-0.0249	0.5305	0.5583	-0.0278	0.6811	0.399	0.2821	0.5091	0.4812	0.0279	0	0	0	0.0001	0	0.3656	0.008	0.3018	2	mirSVR,RNA22	0	4	miRcode, mirSVR, PITA, RNA22	0
HCP5	JAK3	hsa-mir-342	0	0	1	0	0.3992	0.4112	-0.012	0.4812	0.5104	-0.0292	0.6853	0.4539	0.2314	0.4583	0.4394	0.0189	0	0	0	0.0004	0	0.0661	0.014	0.1343	2	mirSVR,RNA22	0	3	mirSVR, PITA, RNA22	0
HCP5	KCNA3	hsa-mir-342	0	0	1	0	0.4398	0.4792	-0.0394	0.4437	0.4782	-0.0345	0.6079	0.3893	0.2186	0.3887	0.3723	0.0164	0	0	0	0.008	0	0.1885	0.029	0.1431	2	mirSVR,RNA22	0	3	TargetScan, mirSVR, RNA22	0
HCP5	KCNJ10	hsa-mir-342	0	0	1	0	0.4623	0.4701	-0.0077	0.4692	0.4739	-0.0047	0.5443	0.3396	0.2047	0.4106	0.3731	0.0375	0	0	0	0.008	0	0.0969	0.055	0.2638	2	mirSVR,RNA22	0	2	TargetScan, RNA22	0
HCP5	KIAA0748	hsa-mir-342	0	0	1	0	0.4413	0.4705	-0.0293	0.4123	0.452	-0.0397	0.6597	0.3698	0.2899	0.5389	0.5035	0.0354	0	0	0	0.0083	0	0.1547	0.003	0.1192	2	mirSVR,RNA22	0	4	TargetScan, mirSVR, PITA, RNA22	0
HCP5	KLHL6	hsa-mir-342	0	0	1	0	0.459	0.4903	-0.0312	0.4702	0.4986	-0.0284	0.6202	0.3917	0.2285	0.4856	0.4728	0.0128	0	0	0	0.0001	0	0.1143	0.014	0.0613	2	mirSVR,RNA22	0	1	RNA22	0
HCP5	KLRB1	hsa-mir-342	0	0	1	0	0.4106	0.4386	-0.028	0.3775	0.4018	-0.0243	0.5349	0.2328	0.3021	0.4762	0.4359	0.0403	0	0	0.002	0.0025	0	0.5125	0.017	0.2037	2	mirSVR,RNA22	0	2	TargetScan, RNA22	0
HCP5	KLRC3	hsa-mir-342	0	0	1	0	0.3216	0.319	0.0027	0.3436	0.3711	-0.0275	0.6428	0.432	0.2108	0.4975	0.4773	0.0203	0	0.0108	0.07	0.0759	0	0.1702	0	0.0338	2	mirSVR,RNA22	0	1	RNA22	0
HCP5	KLRK1	hsa-mir-342	0	0	1	0	0.5649	0.5907	-0.0258	0.5373	0.5637	-0.0263	0.6466	0.3789	0.2677	0.5601	0.532	0.0281	0	0	0	0.0001	0	0.3712	0.007	0.2911	2	mirSVR,RNA22	0	2	mirSVR, RNA22	0
HCP5	LAG3	hsa-mir-342	0	0	1	0	0.5972	0.5968	0.0004	0.6129	0.6113	0.0016	0.7097	0.4953	0.2144	0.5633	0.5277	0.0355	0	0	0	0	0	0.2156	0.001	0.0074	2	mirSVR,RNA22	0	4	TargetScan, miRcode, PITA, RNA22	0
HCP5	LAIR1	hsa-mir-342	0	0	1	0	0.3218	0.3419	-0.0201	0.4618	0.4806	-0.0189	0.6193	0.411	0.2083	0.4967	0.4716	0.0251	0	0	0	0	0	0.0632	0.007	0.0385	2	mirSVR,RNA22	0	2	miRcode, RNA22	0
HCP5	LAIR2	hsa-mir-342	0	0	1	0	0.3757	0.3939	-0.0182	0.4613	0.4787	-0.0174	0.5721	0.3136	0.2585	0.3083	0.2639	0.0444	0	0	0	0.0003	0	0.0301	0.048	0.298	2	mirSVR,RNA22	0	3	mirSVR, PITA, RNA22	0
HCP5	LAPTM5	hsa-mir-342	0	0	1	0	0.3829	0.3926	-0.0097	0.4345	0.4602	-0.0257	0.6353	0.4175	0.2178	0.4677	0.4364	0.0314	0	0	0.001	0.0001	0	0.03	0.017	0.1106	2	mirSVR,RNA22	0	3	mirSVR, PITA, RNA22	0
HCP5	LAT	hsa-mir-342	0	0	1	0	0.469	0.4837	-0.0147	0.5272	0.5484	-0.0212	0.567	0.2734	0.2936	0.5632	0.5286	0.0346	0	0	0	0.0002	0	0.1175	0.007	0.0574	2	mirSVR,RNA22	0	3	TargetScan, PITA, RNA22	0
HCP5	LAX1	hsa-mir-342	0	0	1	0	0.4226	0.4494	-0.0268	0.4007	0.4496	-0.0489	0.6251	0.3979	0.2271	0.4495	0.4369	0.0126	0	0	0	0.0015	0	0.0811	0.016	0.0769	2	mirSVR,RNA22	0	3	miRcode, PITA, RNA22	0
HCP5	LCK	hsa-mir-342	0	0	1	0	0.5626	0.5844	-0.0218	0.5395	0.5639	-0.0245	0.603	0.3332	0.2698	0.547	0.5187	0.0283	0	0	0	0	0	0.1602	0.009	0.1507	2	mirSVR,RNA22	0	1	RNA22	0
HCP5	LILRA4	hsa-mir-342	0	0	1	0	0.3797	0.3986	-0.0189	0.2941	0.2953	-0.0013	0.6034	0.3308	0.2726	0.3846	0.3578	0.0268	0	0	0.022	0.0563	0	0.043	0.04	0.1604	2	mirSVR,RNA22	0	2	mirSVR, RNA22	0
HCP5	LILRB1	hsa-mir-342	0	0	1	0	0.4083	0.4115	-0.0033	0.4722	0.4801	-0.008	0.6728	0.4649	0.208	0.4679	0.4342	0.0336	0	0	0	0.0002	0	0.0986	0.023	0.112	2	mirSVR,RNA22	0	1	RNA22	0
HCP5	LILRB2	hsa-mir-342	0	0	1	0	0.4133	0.4252	-0.0119	0.4804	0.4916	-0.0112	0.6326	0.4313	0.2013	0.4889	0.4618	0.0271	0	0	0	0	0	0.129	0.011	0.0972	2	mirSVR,RNA22	0	1	RNA22	0
HCP5	LPXN	hsa-mir-342	0	0	1	0	0.4552	0.4654	-0.0102	0.5482	0.5688	-0.0206	0.6269	0.3918	0.2351	0.384	0.3796	0.0044	0	0	0	0	0	0.0145	0.009	0.0517	2	mirSVR,RNA22	0	3	TargetScan, mirSVR, RNA22	0
HCP5	LST1	hsa-mir-342	0	0	1	0	0.3497	0.3506	-0.0009	0.471	0.4768	-0.0058	0.6092	0.3662	0.243	0.4575	0.4202	0.0373	0	0	0	0	0	0.0111	0.004	0.06	2	mirSVR,RNA22	0	2	mirSVR, RNA22	0
HCP5	LTB	hsa-mir-342	0	0	1	0	0.4194	0.4256	-0.0062	0.4421	0.4547	-0.0127	0.5356	0.297	0.2386	0.5501	0.5204	0.0297	0	0	0	0.067	0	0.0522	0.014	0.1933	2	mirSVR,RNA22	0	2	PITA, RNA22	0
HCP5	LY86	hsa-mir-342	0	0	1	0	0.2765	0.2827	-0.0062	0.348	0.3656	-0.0176	0.5289	0.2586	0.2702	0.367	0.3338	0.0332	0	0	0.007	0.0019	0	0.1418	0.114	0.3789	2	mirSVR,RNA22	0	1	RNA22	0
HCP5	LY96	hsa-mir-342	0	0	1	0	0.3191	0.3397	-0.0206	0.4033	0.4336	-0.0303	0.529	0.2945	0.2345	0.2852	0.2566	0.0286	0.003	0	0.001	0.0006	0	0.13	0.062	0.234	2	mirSVR,RNA22	0	2	PITA, RNA22	0
HCP5	LY9	hsa-mir-342	0	0	1	0	0.4985	0.5254	-0.0269	0.5259	0.5546	-0.0288	0.6141	0.3318	0.2823	0.4869	0.4602	0.0267	0	0	0	0.0007	0	0.3023	0.032	0.2306	2	mirSVR,RNA22	0	1	miRcode	0
HCP5	LYZ	hsa-mir-342	0	0	1	0	0.4132	0.4477	-0.0345	0.4141	0.4311	-0.017	0.5195	0.3123	0.2072	0.4308	0.4073	0.0236	0	0	0	0.0024	0	0.1049	0.046	0.15	2	mirSVR,RNA22	0	3	mirSVR, PITA, RNA22	0
HCP5	MAL	hsa-mir-342	0	0	1	0	0.3722	0.3914	-0.0191	0.3923	0.4188	-0.0265	0.5438	0.2998	0.2439	0.43	0.4056	0.0244	0	0	0	0.0559	0	0.2786	0.04	0.266	2	mirSVR,RNA22	0	4	TargetScan, mirSVR, PITA, RNA22	0
HCP5	MAP4K1	hsa-mir-342	0	0	1	0	0.5031	0.5208	-0.0176	0.5269	0.5475	-0.0206	0.6387	0.3675	0.2712	0.5115	0.4792	0.0323	0	0	0	0.0001	0	0.0922	0.016	0.1054	2	mirSVR,RNA22	0	2	mirSVR, RNA22	0
HCP5	MEI1	hsa-mir-342	0	0	1	0	0.3545	0.3723	-0.0178	0.4312	0.4715	-0.0402	0.5697	0.3277	0.242	0.5206	0.5026	0.018	0	0	0	0.0006	0	0.2683	0.003	0.0394	2	mirSVR,RNA22	0	1	RNA22	0
HCP5	MS4A4A	hsa-mir-342	0	0	1	0	0.3053	0.3302	-0.0249	0.4452	0.4687	-0.0235	0.5285	0.3279	0.2006	0.404	0.3907	0.0133	0.001	0	0	0.0002	0	0.3228	0.133	0.304	2	mirSVR,RNA22	0	2	PITA, RNA22	0
HCP5	MS4A6A	hsa-mir-342	0	0	1	0	0.4307	0.4513	-0.0206	0.4383	0.4627	-0.0244	0.6245	0.389	0.2356	0.4289	0.4141	0.0148	0	0	0	0.0002	0	0.0983	0.026	0.1446	2	mirSVR,RNA22	0	4	TargetScan, mirSVR, PITA, RNA22	0
HCP5	MYO1G	hsa-mir-342	0	0	1	0	0.5176	0.53	-0.0123	0.3989	0.432	-0.0331	0.6959	0.4954	0.2005	0.4761	0.4315	0.0446	0	0	0	0.0036	0	0.0101	0.008	0.06	2	mirSVR,RNA22	0	1	mirSVR	0
HCP5	NCF1B	hsa-mir-342	0	0	1	0	0.4531	0.4563	-0.0031	0.5142	0.5195	-0.0053	0.6255	0.3981	0.2274	0.5548	0.5207	0.0341	0	0	0	0.0015	0	0.0773	0.011	0.064	2	mirSVR,RNA22	0	1	mirSVR	0
HCP5	NCF1C	hsa-mir-342	0	0	1	0	0.467	0.4739	-0.0069	0.5419	0.5481	-0.0062	0.6409	0.4348	0.2061	0.5548	0.5278	0.027	0	0	0	0.0012	0	0.0736	0.007	0.0565	2	mirSVR,RNA22	0	1	RNA22	0
HCP5	NCF4	hsa-mir-342	0	0	1	0	0.3866	0.3939	-0.0073	0.5276	0.5491	-0.0215	0.6572	0.427	0.2302	0.5198	0.4928	0.027	0	0	0	0	0	0.0414	0.004	0.0517	2	mirSVR,RNA22	0	1	RNA22	0
HCP5	NCKAP1L	hsa-mir-342	0	0	1	0	0.46	0.4767	-0.0167	0.475	0.5003	-0.0253	0.6658	0.4567	0.2091	0.4965	0.4751	0.0214	0	0	0	0	0	0.0419	0.015	0.0511	2	mirSVR,RNA22	0	1	miRcode	0
HCP5	NCR3	hsa-mir-342	0	0	1	0	0.4329	0.4435	-0.0106	0.4316	0.4484	-0.0168	0.6306	0.3452	0.2854	0.5462	0.5226	0.0237	0	0	0	0.1227	0	0.1988	0.005	0.1566	2	mirSVR,RNA22	0	1	RNA22	0
HCP5	NKG7	hsa-mir-342	0	0	1	0	0.5491	0.5618	-0.0128	0.5581	0.5723	-0.0141	0.6353	0.4096	0.2257	0.5755	0.5435	0.032	0	0	0	0.0003	0	0.1294	0.001	0.026	2	mirSVR,RNA22	0	4	TargetScan, mirSVR, PITA, RNA22	0
HCP5	NLRC3	hsa-mir-342	0	0	1	0	0.4289	0.4422	-0.0132	0.3782	0.3832	-0.005	0.7048	0.4916	0.2132	0.6172	0.5911	0.0262	0	0	0	0.0056	0	0.0418	0	0.0077	2	mirSVR,RNA22	0	2	TargetScan, RNA22	0
HCP5	NLRP1	hsa-mir-342	0	0	1	0	0.334	0.3682	-0.0342	0.4359	0.4685	-0.0326	0.5159	0.3103	0.2057	0.3423	0.3243	0.0181	0	0	0.001	0.0015	0	0.193	0.036	0.1886	2	mirSVR,RNA22	0	1	RNA22	0
HCP5	NLRP3	hsa-mir-342	0	0	1	0	0.3335	0.3559	-0.0225	0.2994	0.3289	-0.0296	0.5715	0.3651	0.2064	0.3762	0.3503	0.0259	0	0	0.007	0.0011	0	0.0844	0.006	0.1207	2	mirSVR,RNA22	0	2	mirSVR, RNA22	0
HCP5	OAS1	hsa-mir-342	0	0	1	0	0.5451	0.5379	0.0072	0.6427	0.6372	0.0055	0.5823	0.3617	0.2206	0.6165	0.6029	0.0136	0	0	0	0	0	0.0275	0	0.0078	2	mirSVR,RNA22	0	4	miRcode, mirSVR, PITA, RNA22	0
HCP5	P2RX1	hsa-mir-342	0	0	1	0	0.1703	0.2082	-0.0379	0.2908	0.3208	-0.0301	0.5088	0.2855	0.2232	0.3928	0.3815	0.0113	0.043	0.0867	0.008	0.0621	0	0.5135	0.017	0.1066	2	mirSVR,RNA22	0	2	TargetScan, RNA22	0
HCP5	P2RY10	hsa-mir-342	0	0	1	0	0.4868	0.4923	-0.0054	0.4328	0.4355	-0.0027	0.6845	0.4273	0.2572	0.3242	0.2889	0.0352	0	0	0.002	0.01	0	0.1016	0.106	0.3416	2	mirSVR,RNA22	0	1	RNA22	0
HCP5	P2RY12	hsa-mir-342	0	0	1	0	0.1644	0.179	-0.0146	0.2569	0.2654	-0.0085	0.5266	0.2964	0.2302	0.2395	0.2299	0.0096	0.091	0.02	0.044	0.096	0	0.0429	0.083	0.2523	2	mirSVR,RNA22	0	4	TargetScan, mirSVR, PITA, RNA22	0
HCP5	P2RY13	hsa-mir-342	0	0	1	0	0.289	0.2979	-0.0089	0.3971	0.3976	-0.0005	0.6862	0.4693	0.2169	0.3999	0.3741	0.0258	0	0	0	0.0031	0	0.0342	0.043	0.1126	2	mirSVR,RNA22	0	3	TargetScan, mirSVR, RNA22	0
HCP5	P2RY8	hsa-mir-342	0	0	1	0	0.4675	0.4962	-0.0287	0.3287	0.3645	-0.0358	0.581	0.3452	0.2359	0.4754	0.4487	0.0267	0	0	0.003	0.0118	0	0.2395	0.018	0.1312	2	mirSVR,RNA22	0	2	TargetScan, RNA22	0
HCP5	PARP15	hsa-mir-342	0	0	1	0	0.4351	0.4544	-0.0193	0.4925	0.531	-0.0384	0.6804	0.4296	0.2508	0.4902	0.4627	0.0275	0	0	0	0.0374	0	0.1566	0.008	0.0909	2	mirSVR,RNA22	0	1	RNA22	0
HCP5	PARP8	hsa-mir-342	0	0	1	0	0.2898	0.2881	0.0017	0.3328	0.3261	0.0067	0.5726	0.314	0.2586	0.295	0.3332	-0.0382	0	0	0	0.0158	0	0.1633	0.074	0.1344	2	mirSVR,RNA22	0	3	TargetScan, mirSVR, RNA22	0
HCP5	PARVG	hsa-mir-342	0	0	1	0	0.4257	0.4349	-0.0091	0.4762	0.4938	-0.0175	0.6806	0.4316	0.249	0.4839	0.4542	0.0297	0	0	0	0.0008	0	0.0295	0.014	0.1178	2	mirSVR,RNA22	0	1	RNA22	0
HCP5	PATL2	hsa-mir-342	0	0	1	0	0.6042	0.6121	-0.0079	0.7306	0.7315	-0.0009	0.7459	0.5256	0.2204	0.7141	0.6994	0.0147	0	0	0	0	0	0.0747	0	0.0047	2	mirSVR,RNA22	0	4	TargetScan, mirSVR, PITA, RNA22	0
HCP5	PDCD1	hsa-mir-342	0	0	1	0	0.5139	0.5245	-0.0106	0.5823	0.5991	-0.0168	0.6473	0.4136	0.2337	0.4988	0.4757	0.023	0	0	0	0.0002	0	0.0177	0.003	0.0688	2	mirSVR,RNA22	0	1	RNA22	0
HCP5	PIK3CG	hsa-mir-342	0	0	1	0	0.4165	0.4487	-0.0322	0.3518	0.3964	-0.0445	0.6236	0.4028	0.2208	0.3312	0.3049	0.0263	0	0	0.001	0.0021	0	0.0713	0.027	0.1292	2	mirSVR,RNA22	0	3	mirSVR, PITA, RNA22	0
HCP5	PIK3R5	hsa-mir-342	0	0	1	0	0.4124	0.4329	-0.0205	0.4077	0.4332	-0.0255	0.6377	0.3929	0.2447	0.456	0.4183	0.0377	0	0	0.001	0.0005	0	0.1135	0.025	0.1755	2	mirSVR,RNA22	0	5	TargetScan, miRcode, mirSVR, PITA, RNA22	0
HCP5	PIM2	hsa-mir-342	0	0	1	0	0.4244	0.4195	0.0048	0.4448	0.4427	0.0021	0.5747	0.3226	0.2521	0.4603	0.4598	0.0005	0	0	0	0.0011	0	0.2396	0.009	0.0935	2	mirSVR,RNA22	0	4	miRcode, mirSVR, PITA, RNA22	0
HCP5	PLA2G2D	hsa-mir-342	0	0	1	0	0.4159	0.4304	-0.0145	0.4369	0.4656	-0.0287	0.5926	0.2934	0.2992	0.4747	0.4472	0.0276	0	0	0.001	0.0575	0	0.1717	0.054	0.3288	2	mirSVR,RNA22	0	3	TargetScan, mirSVR, RNA22	0
HCP5	PLAC8	hsa-mir-342	0	0	1	0	0.3568	0.3583	-0.0015	0.3974	0.4012	-0.0038	0.6056	0.332	0.2736	0.5503	0.5175	0.0328	0	0	0	0.028	0	0.1791	0.001	0.0635	2	mirSVR,RNA22	0	5	TargetScan, miRcode, mirSVR, PITA, RNA22	0
HCP5	PLCB2	hsa-mir-342	0	0	1	0	0.3547	0.3708	-0.0162	0.4846	0.4919	-0.0073	0.6396	0.3927	0.2469	0.4253	0.3811	0.0443	0	0	0.001	0.0001	0	0.0485	0.022	0.1282	2	mirSVR,RNA22	0	3	miRcode, mirSVR, RNA22	0
HCP5	PLCXD2	hsa-mir-342	0	0	1	0	0.4542	0.4688	-0.0146	0.3204	0.3314	-0.0111	0.5462	0.3023	0.2439	0.1857	0.2255	-0.0398	0	0	0.024	0.0514	0	0.0836	0.18	0.2464	2	mirSVR,RNA22	0	1	RNA22	0
HCP5	PLD4	hsa-mir-342	0	0	1	0	0.2339	0.2431	-0.0093	0.2899	0.2975	-0.0076	0.5373	0.3049	0.2325	0.2762	0.2545	0.0218	0	0	0.006	0.0161	0	0.0264	0.067	0.2691	2	mirSVR,RNA22	0	3	mirSVR, PITA, RNA22	0
HCP5	PLEKHO2	hsa-mir-342	0	0	1	0	0.3167	0.3445	-0.0278	0.4212	0.4614	-0.0401	0.5684	0.3547	0.2137	0.3697	0.3419	0.0278	0	0	0	0.0001	0	0.049	0.044	0.1692	2	mirSVR,RNA22	0	2	PITA, RNA22	0
HCP5	POU2AF1	hsa-mir-342	0	0	1	0	0.3341	0.3527	-0.0186	0.4388	0.4609	-0.0221	0.5141	0.2676	0.2465	0.4665	0.4619	0.0047	0	0	0	0.0046	0	0.628	0.017	0.1669	2	mirSVR,RNA22	0	4	TargetScan, mirSVR, PITA, RNA22	0
HCP5	PPM1K	hsa-mir-342	0	0	1	0	0.3588	0.3719	-0.013	0.3804	0.3968	-0.0164	0.5508	0.3359	0.2149	0.4189	0.3721	0.0468	0	0	0.008	0.0059	0	0.1033	0.005	0.0881	2	mirSVR,RNA22	0	1	RNA22	0
HCP5	PRF1	hsa-mir-342	0	0	1	0	0.5452	0.5745	-0.0293	0.5578	0.5758	-0.018	0.6314	0.4121	0.2192	0.5597	0.5356	0.0242	0	0	0	0.0002	0	0.1071	0.003	0.1163	2	mirSVR,RNA22	0	4	TargetScan, mirSVR, PITA, RNA22	0
HCP5	PRKCB	hsa-mir-342	0	0	1	0	0.4769	0.5011	-0.0241	0.4813	0.5081	-0.0268	0.6656	0.408	0.2576	0.4763	0.4494	0.0269	0	0	0	0.0016	0	0.0959	0.014	0.112	2	mirSVR,RNA22	0	2	mirSVR, RNA22	0
HCP5	PSTPIP1	hsa-mir-342	0	0	1	0	0.5182	0.5326	-0.0144	0.5265	0.549	-0.0225	0.6773	0.4526	0.2246	0.5312	0.4955	0.0356	0	0	0	0	0	0.0767	0	0.0842	2	mirSVR,RNA22	0	5	TargetScan, miRcode, mirSVR, PITA, RNA22	0
HCP5	PTPN7	hsa-mir-342	0	0	1	0	0.5594	0.5707	-0.0113	0.5463	0.5735	-0.0272	0.7055	0.4902	0.2153	0.5624	0.5377	0.0247	0	0	0	0	0	0.0143	0.004	0.0331	2	mirSVR,RNA22	0	3	mirSVR, PITA, RNA22	0
HCP5	PTPRCAP	hsa-mir-342	0	0	1	0	0.4688	0.4853	-0.0165	0.5188	0.5386	-0.0197	0.5862	0.3085	0.2777	0.5222	0.4886	0.0336	0	0	0	0.0017	0	0.1427	0.02	0.1189	2	mirSVR,RNA22	0	5	TargetScan, miRcode, mirSVR, PITA, RNA22	0
HCP5	PTPRC	hsa-mir-342	0	0	1	0	0.516	0.5426	-0.0266	0.5099	0.5413	-0.0314	0.6877	0.4617	0.226	0.4857	0.4599	0.0258	0	0	0	0.0003	0	0.0357	0.012	0.0876	2	mirSVR,RNA22	0	4	TargetScan, mirSVR, PITA, RNA22	1
HCP5	PVRIG	hsa-mir-342	0	0	1	0	0.326	0.3372	-0.0112	0.3471	0.356	-0.009	0.5758	0.2657	0.3101	0.5745	0.541	0.0335	0	0	0	0.0079	0	0.116	0.008	0.0591	2	mirSVR,RNA22	0	1	RNA22	0
HCP5	PYHIN1	hsa-mir-342	0	0	1	0	0.529	0.5566	-0.0276	0.4968	0.5164	-0.0196	0.6999	0.4308	0.2691	0.5229	0.4917	0.0311	0	0	0	0.0008	0	0.1024	0.005	0.242	2	mirSVR,RNA22	0	2	mirSVR, RNA22	0
HCP5	RAB33A	hsa-mir-342	0	0	1	0	0.414	0.4316	-0.0176	0.3815	0.427	-0.0455	0.5107	0.2607	0.25	0.3371	0.3123	0.0248	0	0	0	0	0	0.0824	0.168	0.3122	2	mirSVR,RNA22	0	4	TargetScan, mirSVR, PITA, RNA22	0
HCP5	RAB37	hsa-mir-342	0	0	1	0	0.178	0.1648	0.0132	0.002	-0.0065	0.0085	0.572	0.2846	0.2874	0.4073	0.3737	0.0335	0.131	0.044	0.741	0.7121	0	0.1505	0.074	0.3767	2	mirSVR,RNA22	0	1	RNA22	0
HCP5	RAB8B	hsa-mir-342	0	0	1	0	0.29	0.3133	-0.0233	0.3756	0.3868	-0.0113	0.5049	0.2641	0.2408	0.4035	0.3678	0.0357	0.002	0	0	0.0003	0	0.1004	0.068	0.1045	2	mirSVR,RNA22	0	5	TargetScan, miRcode, mirSVR, PITA, RNA22	0
HCP5	RAC2	hsa-mir-342	0	0	1	0	0.4861	0.4857	0.0004	0.4186	0.4427	-0.0242	0.6465	0.3951	0.2514	0.4715	0.4721	-0.0006	0	0	0	0.0008	0	0.093	0.01	0.0572	2	mirSVR,RNA22	0	2	mirSVR, RNA22	0
HCP5	RASAL3	hsa-mir-342	0	0	1	0	0.4905	0.509	-0.0184	0.5219	0.5496	-0.0277	0.6421	0.3642	0.2778	0.4961	0.4654	0.0307	0	0	0	0.0001	0	0.1034	0.016	0.0831	2	mirSVR,RNA22	0	3	mirSVR, PITA, RNA22	0
HCP5	RBP5	hsa-mir-342	0	0	1	0	0.2717	0.2585	0.0132	0.1703	0.1717	-0.0014	0.5768	0.361	0.2158	0.3288	0.3105	0.0183	0.023	0.1589	0.087	0.2043	0	0.058	0.119	0.1937	2	mirSVR,RNA22	0	1	RNA22	0
HCP5	REC8	hsa-mir-342	0	0	1	0	0.3475	0.3433	0.0042	0.5366	0.5297	0.0069	0.6562	0.3974	0.2588	0.5599	0.5274	0.0325	0	0.1097	0.006	0.0937	0	0.241	0	0.0098	2	mirSVR,RNA22	0	2	miRcode, RNA22	0
HCP5	RGS13	hsa-mir-342	0	0	1	0	0.1237	0.1624	-0.0387	0.2096	0.2637	-0.0541	0.5231	0.2864	0.2367	0.2373	0.2068	0.0305	0.171	0.1847	0.022	0.0682	0	0.2235	0.284	0.4954	2	mirSVR,RNA22	0	1	RNA22	0
HCP5	RGS18	hsa-mir-342	0	0	1	0	0.4137	0.4274	-0.0137	0.4026	0.4133	-0.0107	0.5934	0.3644	0.229	0.4929	0.4592	0.0337	0	0	0.003	0.0005	0	0.07	0.005	0.0992	2	mirSVR,RNA22	0	4	TargetScan, mirSVR, PITA, RNA22	0
HCP5	RHOH	hsa-mir-342	0	0	1	0	0.1884	0.1662	0.0222	0.0638	0.0661	-0.0023	0.6404	0.3641	0.2763	0.1015	-0.0038	0.1053	0.116	0.4084	0.21	0.1988	0	0.0647	0.956	0.7463	2	mirSVR,RNA22	0	1	RNA22	0
HCP5	RNASE6	hsa-mir-342	0	0	1	0	0.4628	0.4711	-0.0083	0.4588	0.4732	-0.0145	0.6466	0.4052	0.2414	0.4035	0.3776	0.0258	0	0	0	0.0002	0	0.0477	0.046	0.1652	2	mirSVR,RNA22	0	3	mirSVR, PITA, RNA22	0
HCP5	RSAD2	hsa-mir-342	0	0	1	0	0.5773	0.5779	-0.0005	0.6332	0.6316	0.0016	0.6217	0.4102	0.2115	0.5274	0.5189	0.0086	0	0	0	0	0	0.0696	0.002	0.0222	2	mirSVR,RNA22	0	4	TargetScan, mirSVR, PITA, RNA22	0
HCP5	S1PR4	hsa-mir-342	0	0	1	0	0.456	0.4791	-0.0232	0.5091	0.532	-0.0229	0.5513	0.2748	0.2764	0.4739	0.44	0.0339	0	0	0	0.0009	0	0.2971	0.034	0.1458	2	mirSVR,RNA22	0	1	RNA22	0
HCP5	SAMD3	hsa-mir-342	0	0	1	0	0.5029	0.5302	-0.0273	0.5149	0.5303	-0.0155	0.644	0.3477	0.2963	0.6053	0.5765	0.0288	0	0	0	0.0001	0	0.1226	0.004	0.0908	2	mirSVR,RNA22	0	5	TargetScan, miRcode, mirSVR, PITA, RNA22	0
HCP5	SAMSN1	hsa-mir-342	0	0	1	0	0.4575	0.4738	-0.0163	0.465	0.5052	-0.0402	0.6916	0.4617	0.2298	0.4706	0.437	0.0336	0	0	0	0	0	0.0116	0.01	0.1116	2	mirSVR,RNA22	0	3	mirSVR, PITA, RNA22	0
HCP5	SASH3	hsa-mir-342	0	0	1	0	0.5035	0.5183	-0.0148	0.5357	0.5624	-0.0268	0.6928	0.4711	0.2217	0.5495	0.5197	0.0298	0	0	0	0	0	0.0274	0.009	0.0561	2	mirSVR,RNA22	0	5	TargetScan, miRcode, mirSVR, PITA, RNA22	0
HCP5	SCML4	hsa-mir-342	0	0	1	0	0.4413	0.4615	-0.0202	0.4153	0.4395	-0.0241	0.6737	0.3833	0.2904	0.5934	0.565	0.0284	0	0	0	0.0011	0	0.3325	0.002	0.0348	2	mirSVR,RNA22	0	3	miRcode, PITA, RNA22	0
HCP5	SELL	hsa-mir-342	0	0	1	0	0.4668	0.4826	-0.0159	0.4741	0.4902	-0.0161	0.5882	0.2852	0.303	0.544	0.5197	0.0243	0	0	0	0.0129	0	0.2188	0.02	0.2426	2	mirSVR,RNA22	0	4	TargetScan, mirSVR, PITA, RNA22	1
HCP5	SELPLG	hsa-mir-342	0	0	1	0	0.4098	0.424	-0.0141	0.4338	0.4565	-0.0226	0.6304	0.3637	0.2667	0.4468	0.408	0.0388	0	0	0	0	0	0.065	0.04	0.1737	2	mirSVR,RNA22	0	3	mirSVR, PITA, RNA22	0
HCP5	SEPT1	hsa-mir-342	0	0	1	0	0.3806	0.386	-0.0054	0.3882	0.3868	0.0014	0.5981	0.3008	0.2974	0.4488	0.4148	0.0339	0	0	0	0.0074	0	0.1784	0.021	0.1275	2	mirSVR,RNA22	0	1	RNA22	0
HCP5	SERPINB9	hsa-mir-342	0	0	1	0	0.4879	0.4963	-0.0083	0.4766	0.4881	-0.0116	0.5148	0.2793	0.2355	0.5399	0.5097	0.0303	0	0	0	0	0	0.0447	0	0.0453	2	mirSVR,RNA22	0	2	TargetScan, RNA22	0
HCP5	SERPING1	hsa-mir-342	0	0	1	0	0.2926	0.3344	-0.0417	0.551	0.5809	-0.0298	0.5726	0.3691	0.2035	0.3565	0.3355	0.021	0.001	0	0	0	0	0.024	0.017	0.0509	2	mirSVR,RNA22	0	3	miRcode, mirSVR, RNA22	0
HCP5	SH2D1A	hsa-mir-342	0	0	1	0	0.5264	0.5463	-0.0198	0.5325	0.5571	-0.0246	0.6599	0.3746	0.2853	0.4901	0.4668	0.0234	0	0	0	0.0002	0	0.0973	0.016	0.1224	2	mirSVR,RNA22	0	4	miRcode, mirSVR, PITA, RNA22	0
HCP5	SIGLEC10	hsa-mir-342	0	0	1	0	0.3594	0.3632	-0.0038	0.4288	0.44	-0.0112	0.6158	0.3999	0.2159	0.4497	0.4365	0.0132	0	0	0	0.0026	0	0.0198	0.03	0.1347	2	mirSVR,RNA22	0	4	TargetScan, mirSVR, PITA, RNA22	0
HCP5	SIGLEC14	hsa-mir-342	0	0	1	0	0.3939	0.402	-0.0081	0.4254	0.4308	-0.0054	0.5626	0.3245	0.2381	0.3862	0.3493	0.0369	0	0	0	0.0001	0	0.2171	0.019	0.1802	2	mirSVR,RNA22	0	4	TargetScan, mirSVR, PITA, RNA22	0
HCP5	SIGLEC1	hsa-mir-342	0	0	1	0	0.4547	0.4588	-0.0041	0.5862	0.5888	-0.0026	0.6402	0.4257	0.2145	0.5168	0.4973	0.0194	0	0	0	0	0	0.1402	0.021	0.0995	2	mirSVR,RNA22	0	3	miRcode, mirSVR, RNA22	0
HCP5	SIRPB2	hsa-mir-342	0	0	1	0	0.2683	0.2883	-0.0201	0.3215	0.3376	-0.0161	0.5148	0.3071	0.2077	0.3086	0.2675	0.041	0	0	0.01	0.0111	0	0.2478	0.114	0.3606	2	mirSVR,RNA22	0	2	PITA, RNA22	0
HCP5	SIRPG	hsa-mir-342	0	0	1	0	0.5706	0.5872	-0.0166	0.5752	0.5983	-0.0231	0.6931	0.4253	0.2678	0.4997	0.4728	0.0269	0	0	0	0.0001	0	0.1201	0.01	0.4066	2	mirSVR,RNA22	0	3	TargetScan, mirSVR, PITA	0
HCP5	SIT1	hsa-mir-342	0	0	1	0	0.4961	0.5132	-0.0171	0.5317	0.5557	-0.0241	0.6424	0.3396	0.3028	0.5427	0.5104	0.0323	0	0	0	0.0006	0	0.1986	0.007	0.1106	2	mirSVR,RNA22	0	4	TargetScan, mirSVR, PITA, RNA22	0
HCP5	SLA2	hsa-mir-342	0	0	1	0	0.5846	0.601	-0.0164	0.5173	0.5376	-0.0204	0.6686	0.3859	0.2827	0.6515	0.6267	0.0247	0	0	0	0	0	0.0357	0.001	0.0656	2	mirSVR,RNA22	0	4	TargetScan, mirSVR, PITA, RNA22	0
HCP5	SLAMF1	hsa-mir-342	0	0	1	0	0.5247	0.5437	-0.019	0.5556	0.576	-0.0204	0.6513	0.3811	0.2702	0.5229	0.501	0.0219	0	0	0	0.0001	0	0.1254	0.013	0.2525	2	mirSVR,RNA22	0	4	TargetScan, mirSVR, PITA, RNA22	0
HCP5	SLAMF6	hsa-mir-342	0	0	1	0	0.5223	0.5448	-0.0225	0.5098	0.5395	-0.0298	0.6409	0.3521	0.2888	0.4924	0.468	0.0244	0	0	0	0.0003	0	0.3028	0.022	0.1159	2	mirSVR,RNA22	0	5	TargetScan, miRcode, mirSVR, PITA, RNA22	0
HCP5	SLAMF7	hsa-mir-342	0	0	1	0	0.5104	0.5298	-0.0195	0.5062	0.5292	-0.023	0.6575	0.444	0.2135	0.5038	0.497	0.0068	0	0	0	0.0001	0	0.0541	0.036	0.0791	2	mirSVR,RNA22	0	3	mirSVR, PITA, RNA22	0
HCP5	SLA	hsa-mir-342	0	0	1	0	0.4461	0.4643	-0.0182	0.4624	0.495	-0.0326	0.6391	0.3991	0.2401	0.4495	0.429	0.0205	0	0	0	0.0001	0	0.1439	0.013	0.1269	2	mirSVR,RNA22	0	4	miRcode, mirSVR, PITA, RNA22	0
HCP5	SLC9A9	hsa-mir-342	0	0	1	0	0.3396	0.3812	-0.0417	0.3504	0.3895	-0.0391	0.5896	0.3798	0.2098	0.3659	0.353	0.0129	0	0	0.006	0.0079	0	0.0208	0.008	0.101	2	mirSVR,RNA22	0	4	miRcode, mirSVR, PITA, RNA22	0
HCP5	SP140	hsa-mir-342	0	0	1	0	0.5954	0.598	-0.0026	0.7156	0.7232	-0.0076	0.7162	0.4771	0.2391	0.6411	0.6209	0.0201	0	0	0	0	0	0.0422	0.001	0.0226	2	mirSVR,RNA22	0	4	TargetScan, mirSVR, PITA, RNA22	0
HCP5	SPN	hsa-mir-342	0	0	1	0	0.4819	0.4985	-0.0166	0.4375	0.466	-0.0285	0.6649	0.4072	0.2577	0.5599	0.5315	0.0284	0	0	0	0.0005	0	0.0426	0.004	0.0306	2	mirSVR,RNA22	0	4	TargetScan, mirSVR, PITA, RNA22	0
HCP5	SPOCK2	hsa-mir-342	0	0	1	0	0.54	0.5666	-0.0266	0.4769	0.5068	-0.0299	0.5336	0.3223	0.2113	0.4281	0.3945	0.0336	0	0	0	0	0	0.0467	0.019	0.2034	2	mirSVR,RNA22	0	4	TargetScan, mirSVR, PITA, RNA22	0
HCP5	SRGN	hsa-mir-342	0	0	1	0	0.3825	0.4056	-0.0231	0.46	0.4969	-0.0369	0.6487	0.4329	0.2158	0.4152	0.3764	0.0388	0	0	0	0	0	0.0296	0.054	0.2662	2	mirSVR,RNA22	0	4	TargetScan, mirSVR, PITA, RNA22	0
HCP5	ST8SIA4	hsa-mir-342	0	0	1	0	0.372	0.3959	-0.0239	0.3166	0.3476	-0.031	0.5324	0.308	0.2244	0.3897	0.3551	0.0346	0	0	0.058	0.0068	0	0.0578	0.018	0.0817	2	mirSVR,RNA22	0	4	TargetScan, mirSVR, PITA, RNA22	0
HCP5	STAC3	hsa-mir-342	0	0	1	0	0.3431	0.3369	0.0062	0.4322	0.4368	-0.0046	0.504	0.2529	0.2511	0.616	0.586	0.03	0	0	0	0	0	0.2947	0	0.0001	2	mirSVR,RNA22	0	3	miRcode, mirSVR, RNA22	0
HCP5	STAP1	hsa-mir-342	0	0	1	0	0.3935	0.4116	-0.0182	0.4505	0.4865	-0.036	0.5764	0.2758	0.3006	0.5164	0.4865	0.0299	0	0	0	0.055	0	0.1957	0.001	0.0645	2	mirSVR,RNA22	0	2	PITA, RNA22	0
HCP5	STAT4	hsa-mir-342	0	0	1	0	0.4543	0.476	-0.0217	0.5819	0.6084	-0.0265	0.6487	0.3808	0.2679	0.4921	0.4684	0.0236	0	0	0	0	0	0.1505	0.025	0.1217	2	mirSVR,RNA22	0	1	RNA22	0
HCP5	SUSD3	hsa-mir-342	0	0	1	0	-0.0819	-0.1102	0.0282	-0.0083	-0.0169	0.0085	0.5214	0.2893	0.2321	0.2349	0.1524	0.0825	0.385	0.1456	0.955	0.7645	0	0.0495	0.528	0.6326	2	mirSVR,RNA22	0	1	RNA22	0
HCP5	TARP	hsa-mir-342	0	0	1	0	0.2739	0.286	-0.0121	0.4407	0.4515	-0.0108	0.6787	0.4148	0.2638	0.3904	0.3794	0.0109	0.035	0.1754	0.102	0.0819	0	0.2453	0.866	0.6558	2	mirSVR,RNA22	0	2	mirSVR, RNA22	0
HCP5	TBC1D10C	hsa-mir-342	0	0	1	0	0.502	0.5144	-0.0124	0.561	0.5745	-0.0135	0.6416	0.3754	0.2662	0.579	0.5495	0.0296	0	0	0	0.0031	0	0.1083	0.005	0.1149	2	mirSVR,RNA22	0	2	PITA, RNA22	0
HCP5	TBX21	hsa-mir-342	0	0	1	0	0.5249	0.5493	-0.0245	0.5412	0.5557	-0.0145	0.6985	0.4624	0.2361	0.5748	0.5497	0.0252	0	0	0	0	0	0.0377	0.008	0.1593	2	mirSVR,RNA22	0	3	mirSVR, PITA, RNA22	0
HCP5	THEMIS	hsa-mir-342	0	0	1	0	0.4758	0.4947	-0.019	0.4993	0.5127	-0.0134	0.6626	0.3851	0.2774	0.5217	0.4903	0.0314	0	0	0	0.0013	0	0.1399	0.005	0.044	2	mirSVR,RNA22	0	3	TargetScan, PITA, RNA22	0
HCP5	TIFAB	hsa-mir-342	0	0	1	0	0.4976	0.5007	-0.0032	0.5068	0.5183	-0.0115	0.6747	0.4581	0.2166	0.6042	0.5759	0.0283	0	0	0	0.0003	0	0.0288	0.011	0.0598	2	mirSVR,RNA22	0	1	RNA22	0
HCP5	TIGIT	hsa-mir-342	0	0	1	0	0.5945	0.6098	-0.0153	0.5613	0.5883	-0.027	0.6916	0.4448	0.2468	0.5155	0.4947	0.0208	0	0	0	0	0	0.0628	0.004	0.042	2	mirSVR,RNA22	0	2	TargetScan, RNA22	0
HCP5	TIMD4	hsa-mir-342	0	0	1	0	0.3696	0.3753	-0.0057	0.4059	0.4346	-0.0287	0.563	0.339	0.224	0.4015	0.363	0.0385	0	0	0	0.192	0	0.0709	0.172	0.3413	2	mirSVR,RNA22	0	3	miRcode, PITA, RNA22	0
HCP5	TLR10	hsa-mir-342	0	0	1	0	0.2277	0.2267	0.001	0.211	0.228	-0.017	0.5549	0.2596	0.2953	0.2829	0.2248	0.0581	0.023	0.0047	0.023	0.214	0	0.2746	0.248	0.7219	2	mirSVR,RNA22	0	3	mirSVR, PITA, RNA22	0
HCP5	TLR7	hsa-mir-342	0	0	1	0	0.3416	0.3607	-0.019	0.2949	0.3217	-0.0267	0.6412	0.4339	0.2073	0.348	0.3314	0.0166	0	0	0.079	0.0239	0	0.0658	0.064	0.2678	2	mirSVR,RNA22	0	1	RNA22	0
HCP5	TLR8	hsa-mir-342	0	0	1	0	0.3874	0.4262	-0.0388	0.4605	0.489	-0.0284	0.5742	0.3686	0.2056	0.3842	0.3629	0.0213	0	0	0	0.0008	0	0.1824	0.112	0.269	2	mirSVR,RNA22	0	2	mirSVR, RNA22	0
HCP5	TMC8	hsa-mir-342	0	0	1	0	0.4622	0.4743	-0.0122	0.4958	0.5274	-0.0316	0.7039	0.4642	0.2397	0.5454	0.5124	0.033	0	0	0	0.0073	0	0.0666	0.007	0.1543	2	mirSVR,RNA22	0	2	TargetScan, RNA22	0
HCP5	TMEM156	hsa-mir-342	0	0	1	0	0.3791	0.3747	0.0044	0.4257	0.4382	-0.0125	0.6682	0.4131	0.2551	0.352	0.3553	-0.0032	0	0.0004	0.001	0.0967	0	0.0993	0.208	0.3365	2	mirSVR,RNA22	0	3	mirSVR, PITA, RNA22	0
HCP5	TNFAIP8L2	hsa-mir-342	0	0	1	0	0.4111	0.4103	0.0008	0.4678	0.4786	-0.0108	0.6348	0.3869	0.2479	0.4923	0.4544	0.0379	0	0	0.002	0.0001	0	0.066	0.003	0.0577	2	mirSVR,RNA22	0	2	TargetScan, RNA22	0
HCP5	TNFAIP8	hsa-mir-342	0	0	1	0	0.3841	0.4005	-0.0164	0.4523	0.4832	-0.0309	0.5352	0.2952	0.24	0.4136	0.3854	0.0282	0	0	0	0.0001	0	0.0882	0.014	0.0904	2	mirSVR,RNA22	0	2	PITA, RNA22	0
HCP5	TNFRSF1B	hsa-mir-342	0	0	1	0	0.4429	0.4693	-0.0264	0.4907	0.5236	-0.033	0.6609	0.4607	0.2001	0.4849	0.4544	0.0305	0	0	0	0	0	0.0869	0.006	0.119	2	mirSVR,RNA22	0	4	TargetScan, mirSVR, PITA, RNA22	1
HCP5	TNFSF8	hsa-mir-342	0	0	1	0	0.429	0.4555	-0.0264	0.4015	0.432	-0.0306	0.5433	0.2889	0.2545	0.3718	0.3519	0.0198	0	0	0	0.0017	0	0.1713	0.052	0.2783	2	mirSVR,RNA22	0	5	TargetScan, miRcode, mirSVR, PITA, RNA22	0
HCP5	TRAF1	hsa-mir-342	0	0	1	0	0.3811	0.3997	-0.0186	0.6181	0.632	-0.0139	0.6116	0.3537	0.258	0.5602	0.5258	0.0344	0	0	0	0	0	0.0318	0.007	0.0714	2	mirSVR,RNA22	0	4	miRcode, mirSVR, PITA, RNA22	0
HCP5	TRANK1	hsa-mir-342	0	0	1	0	0.5688	0.5689	-0.0002	0.5691	0.5774	-0.0083	0.6441	0.4332	0.2109	0.6494	0.6461	0.0033	0	0	0	0	0	0.0126	0.001	0.0046	2	mirSVR,RNA22	0	4	TargetScan, mirSVR, PITA, RNA22	0
HCP5	TRAT1	hsa-mir-342	0	0	1	0	0.5149	0.5316	-0.0167	0.5174	0.5386	-0.0212	0.6625	0.3823	0.2803	0.5228	0.4934	0.0294	0	0	0	0.0005	0	0.1532	0.006	0.1089	2	mirSVR,RNA22	0	2	miRcode, RNA22	0
HCP5	TRPV2	hsa-mir-342	0	0	1	0	0.3946	0.4125	-0.0179	0.3895	0.4179	-0.0284	0.5617	0.3527	0.2089	0.4499	0.4073	0.0426	0	0	0.001	0.0005	0	0.107	0.015	0.1272	2	mirSVR,RNA22	0	2	mirSVR, RNA22	0
HCP5	TSPAN32	hsa-mir-342	0	0	1	0	0.2546	0.2739	-0.0193	0.3999	0.4145	-0.0146	0.601	0.3298	0.2712	0.4806	0.4403	0.0404	0	0.0005	0.001	0.0227	0	0.0409	0.018	0.2762	2	mirSVR,RNA22	0	5	TargetScan, miRcode, mirSVR, PITA, RNA22	0
HCP5	TXK	hsa-mir-342	0	0	1	0	0.3147	0.3356	-0.0209	0.2854	0.3037	-0.0182	0.6288	0.3678	0.261	0.4111	0.3913	0.0198	0	0	0.006	0.043	0	0.0614	0.023	0.1418	2	mirSVR,RNA22	0	2	PITA, RNA22	0
HCP5	TYROBP	hsa-mir-342	0	0	1	0	0.282	0.2893	-0.0073	0.4371	0.4492	-0.0121	0.5352	0.2877	0.2475	0.4584	0.416	0.0424	0	0	0	0.0001	0	0.0625	0.011	0.147	2	mirSVR,RNA22	0	2	mirSVR, RNA22	0
HCP5	UBASH3A	hsa-mir-342	0	0	1	0	0.5308	0.5503	-0.0195	0.5488	0.5682	-0.0194	0.6898	0.4555	0.2344	0.5104	0.4805	0.03	0	0	0	0	0	0.0227	0.011	0.0525	2	mirSVR,RNA22	0	4	TargetScan, mirSVR, PITA, RNA22	0
HCP5	VCAM1	hsa-mir-342	0	0	1	0	0.3507	0.3747	-0.0239	0.4363	0.453	-0.0167	0.5878	0.372	0.2158	0.4325	0.4105	0.022	0	0	0	0.0001	0	0.0603	0.023	0.0653	2	mirSVR,RNA22	0	1	RNA22	0
HCP5	WAS	hsa-mir-342	0	0	1	0	0.4399	0.4496	-0.0097	0.506	0.5321	-0.026	0.6396	0.3866	0.253	0.4711	0.435	0.0361	0	0	0	0	0	0.0641	0.016	0.1823	2	mirSVR,RNA22	0	1	RNA22	0
HCP5	WDFY4	hsa-mir-342	0	0	1	0	0.4375	0.4631	-0.0256	0.4234	0.4584	-0.0349	0.6316	0.394	0.2376	0.4692	0.4443	0.0249	0	0	0.002	0.0212	0	0.0358	0.003	0.0657	2	mirSVR,RNA22	0	4	TargetScan, mirSVR, PITA, RNA22	0
HCP5	ZAP70	hsa-mir-342	0	0	1	0	0.5206	0.5368	-0.0162	0.5338	0.5616	-0.0279	0.6471	0.3455	0.3016	0.5363	0.5011	0.0353	0	0	0	0.0019	0	0.2654	0.005	0.16	2	mirSVR,RNA22	0	3	mirSVR, PITA, RNA22	0
HCP5	ZBED2	hsa-mir-342	0	0	1	0	0.5479	0.5477	0.0002	0.5653	0.5908	-0.0255	0.6628	0.4387	0.2241	0.5398	0.5171	0.0227	0	0	0	0	0	0.0193	0.001	0.0249	1	RNA22	0	1	RNA22	0
HCP5	BST2	hsa-mir-3614	0	0	1	0	0.4411	0.3558	0.0853	0.4048	0.3327	0.072	0.5746	0.3627	0.2119	0.4381	0.367	0.071	0	0	0	0.0026	0	0.1081	0.025	0.3098	1	RNA22	0	1	RNA22	0
HCP5	C19orf66	hsa-mir-3614	0	0	1	0	0.4837	0.4367	0.0471	0.628	0.5945	0.0335	0.5174	0.3148	0.2026	0.4809	0.408	0.0729	0	0	0	0	0	0.1022	0.001	0.1976	1	RNA22	0	1	RNA22	0
HCP5	CCL8	hsa-mir-3614	0	0	1	0	0.4738	0.392	0.0818	0.5574	0.4427	0.1147	0.6023	0.373	0.2293	0.6765	0.6371	0.0394	0	0	0	0.002	0	0.1945	0	0.1239	1	RNA22	0	1	RNA22	0
HCP5	CCR1	hsa-mir-3614	0	0	1	0	0.435	0.3459	0.0892	0.5062	0.3884	0.1178	0.5278	0.2866	0.2412	0.5422	0.4918	0.0504	0	0	0	0.0136	0	0.1812	0.015	0.1397	1	RNA22	0	2	TargetScan, RNA22	0
HCP5	CMPK2	hsa-mir-3614	0	0	1	0	0.6225	0.5314	0.0911	0.6984	0.6209	0.0775	0.6871	0.4772	0.2099	0.6213	0.5738	0.0475	0	0	0	0	0	0.0217	0	0.2091	1	RNA22	0	2	TargetScan, RNA22	0
HCP5	DDX60L	hsa-mir-3614	0	0	1	0	0.4891	0.4006	0.0885	0.5747	0.4709	0.1038	0.6097	0.3884	0.2212	0.4847	0.4028	0.0819	0	0	0	0.0001	0	0.0421	0.001	0.0093	1	RNA22	0	1	RNA22	0
HCP5	DHX58	hsa-mir-3614	0	0	1	0	0.3756	0.2558	0.1198	0.4961	0.3863	0.1098	0.6702	0.456	0.2142	0.5436	0.4779	0.0657	0	0.0009	0	0	0	0.029	0.012	0.2886	1	RNA22	0	2	TargetScan, RNA22	0
HCP5	FLVCR2	hsa-mir-3614	0	0	1	0	0.2744	0.2213	0.0531	0.4059	0.2921	0.1139	0.5118	0.3068	0.2051	0.4181	0.3525	0.0657	0.019	0.0616	0.002	0.0817	0	0.1551	0.068	0.2488	1	RNA22	0	1	RNA22	0
HCP5	HERC5	hsa-mir-3614	0	0	1	0	0.5321	0.4157	0.1164	0.5643	0.4683	0.096	0.5906	0.3431	0.2475	0.5427	0.4775	0.0653	0	0	0	0.0001	0	0.0626	0	0.1019	1	RNA22	0	1	RNA22	0
HCP5	IFI27	hsa-mir-3614	0	0	1	0	0.497	0.3741	0.1229	0.6219	0.5175	0.1044	0.5526	0.2967	0.2559	0.5315	0.4655	0.066	0	0	0	0.0002	0	0.053	0.008	0.3896	1	RNA22	0	1	RNA22	0
HCP5	IFI30	hsa-mir-3614	0	0	1	0	0.3275	0.2593	0.0681	0.4975	0.3935	0.104	0.5914	0.3844	0.207	0.5614	0.521	0.0405	0	0	0	0.0017	0	0.0365	0.003	0.0198	1	RNA22	0	2	TargetScan, RNA22	0
HCP5	IFIT1	hsa-mir-3614	0	0	1	0	0.5614	0.4466	0.1148	0.6249	0.5212	0.1037	0.5747	0.33	0.2447	0.5315	0.4649	0.0666	0	0	0	0.0001	0	0.0288	0.001	0.4238	1	RNA22	0	1	RNA22	0
HCP5	IFIT2	hsa-mir-3614	0	0	1	0	0.6432	0.559	0.0842	0.6275	0.5226	0.105	0.647	0.4376	0.2094	0.5729	0.5184	0.0545	0	0	0	0.0003	0	0.0247	0	0.1928	1	RNA22	0	1	RNA22	0
HCP5	IFIT3	hsa-mir-3614	0	0	1	0	0.6462	0.5598	0.0864	0.6902	0.6014	0.0887	0.6899	0.4793	0.2107	0.6758	0.6505	0.0253	0	0	0	0	0	0.0159	0	0.2719	1	RNA22	0	1	RNA22	0
HCP5	ISG15	hsa-mir-3614	0	0	1	0	0.4739	0.3325	0.1414	0.5816	0.4593	0.1223	0.5048	0.2334	0.2714	0.4876	0.407	0.0806	0	0	0	0.0015	0	0.2337	0.001	0.2392	1	RNA22	0	1	RNA22	0
HCP5	MX1	hsa-mir-3614	0	0	1	0	0.6018	0.4993	0.1025	0.6413	0.5378	0.1035	0.6243	0.3928	0.2315	0.5139	0.4402	0.0738	0	0	0	0	0	0.0202	0.001	0.2726	1	RNA22	0	1	RNA22	0
HCP5	OAS1	hsa-mir-3614	0	0	1	0	0.5451	0.4327	0.1123	0.6427	0.5381	0.1045	0.5823	0.3086	0.2737	0.6165	0.5715	0.0451	0	0	0	0	0	0.078	0	0.1588	1	RNA22	0	1	RNA22	0
HCP5	OAS2	hsa-mir-3614	0	0	1	0	0.6551	0.5731	0.0821	0.6765	0.587	0.0894	0.6728	0.4504	0.2223	0.6833	0.6532	0.0301	0	0	0	0	0	0.0188	0	0.0182	1	RNA22	0	1	RNA22	0
HCP5	OAS3	hsa-mir-3614	0	0	1	0	0.6252	0.5311	0.0941	0.6629	0.5721	0.0909	0.6161	0.3965	0.2196	0.6711	0.6496	0.0215	0	0	0	0	0	0.0382	0.001	0.0133	1	RNA22	0	1	RNA22	0
HCP5	OASL	hsa-mir-3614	0	0	1	0	0.595	0.4899	0.1051	0.6453	0.5507	0.0946	0.6749	0.4528	0.2221	0.6592	0.649	0.0102	0	0	0	0.0002	0	0.0453	0	0.366	1	RNA22	0	1	RNA22	0
HCP5	PARP12	hsa-mir-3614	0	0	1	0	0.5729	0.4796	0.0933	0.635	0.5551	0.0799	0.6564	0.416	0.2404	0.5629	0.5016	0.0612	0	0	0	0	0	0.0445	0	0.025	1	RNA22	0	1	RNA22	0
HCP5	RSAD2	hsa-mir-3614	0	0	1	0	0.5773	0.4724	0.105	0.6332	0.5386	0.0945	0.6217	0.391	0.2307	0.5274	0.465	0.0624	0	0	0	0	0	0.053	0	0.3863	1	RNA22	0	2	TargetScan, RNA22	0
HCP5	SERPINB1	hsa-mir-3614	0	0	1	0	0.2832	0.2554	0.0278	0.3363	0.267	0.0693	0.5691	0.346	0.2231	0.5319	0.4995	0.0325	0.001	0.0084	0.002	0.0121	0	0.0247	0	0.0126	1	RNA22	0	2	TargetScan, RNA22	1
HCP5	SIGLEC14	hsa-mir-3614	0	0	1	0	0.3939	0.3325	0.0614	0.4254	0.3158	0.1096	0.5626	0.3601	0.2025	0.3862	0.3602	0.0259	0	0	0	0.0307	0	0.0235	0.018	0.1657	1	RNA22	0	1	RNA22	0
HCP5	SIGLEC1	hsa-mir-3614	0	0	1	0	0.4547	0.331	0.1236	0.5862	0.49	0.0962	0.6402	0.4378	0.2024	0.5168	0.4545	0.0623	0	0	0	0.0006	0	0.137	0.02	0.1177	1	RNA22	0	1	RNA22	0
HCP5	STAC3	hsa-mir-3614	0	0	1	0	0.3431	0.2718	0.0713	0.4322	0.3974	0.0348	0.504	0.2882	0.2158	0.616	0.602	0.014	0	0.0001	0	0.0009	0	0.0982	0	0.0019	1	RNA22	0	1	RNA22	0
HCP5	USP18	hsa-mir-3614	0	0	1	0	0.5602	0.4572	0.103	0.6114	0.5098	0.1016	0.5013	0.3001	0.2012	0.4051	0.3084	0.0967	0	0	0	0	0	0.0555	0.001	0.0643	1	RNA22	0	1	RNA22	0
HOTAIR	HOXC10	hsa-mir-196a-1	1	1	1	0	0.7614	0.2929	0.4685	0.7694	0.3546	0.4147	0.7589	0.2979	0.4611	0.369	0.1789	0.1901	0	0.2186	0	0.036	0	0.1454	0.016	0.3712	1	RNA22	0	3	mirSVR, PITA, RNA22	0
HOTAIR	HOXC11	hsa-mir-196a-1	0	0	1	0	0.8916	0.7206	0.1709	0.8949	0.7483	0.1466	0.8483	0.6203	0.228	0.519	0.428	0.0911	0	0	0	0	0	0.0151	0	0.0542	1	RNA22	0	3	mirSVR, PITA, RNA22	0
HOTAIR	HOXC13	hsa-mir-196a-1	1	1	1	0	0.7682	0.5152	0.253	0.728	0.4278	0.3002	0.5891	0.286	0.303	0.3399	0.2319	0.108	0	0	0	0.0143	0.001	0.1714	0.023	0.3431	1	RNA22	0	1	RNA22	0
HOTAIR	HOXC4	hsa-mir-196a-1	1	1	1	0	0.6579	0.1772	0.4807	0.6947	0.2237	0.471	0.6898	0.4456	0.2441	0.3516	0.1635	0.188	0	0.0576	0	0.0947	0	0.0055	0.006	0.3769	1	RNA22	0	2	mirSVR, RNA22	0
HOTAIR	HOXC5	hsa-mir-196a-1	0	0	1	0	0.4278	0.0461	0.3817	0.3985	0.0598	0.3387	0.699	0.4448	0.2541	0.2505	0.176	0.0745	0	0.408	0.001	0.3758	0	0.023	0.034	0.1311	1	RNA22	0	2	miRcode, RNA22	0
HOTAIR	HOXC6	hsa-mir-196a-1	0	0	1	0	0.2885	0.1794	0.1091	0.2653	0.1104	0.1548	0.6418	0.3709	0.2709	0.255	0.1443	0.1107	0.008	0.0641	0.049	0.2901	0	0.0915	0.123	0.1979	1	RNA22	0	5	TargetScan, miRcode, mirSVR, PITA, RNA22	1
HOTAIR	HOXC8	hsa-mir-196a-1	1	1	1	0	0.5055	0.1976	0.3079	0.6024	0.3118	0.2905	0.4948	0.271	0.2238	0.0378	-0.0898	0.1276	0	0.0347	0	0.0289	0	0.2769	0.936	0.8024	1	RNA22	0	1	RNA22	0
HOTAIR	HOXC10	hsa-mir-196a-2	1	1	1	0	0.7614	0.4128	0.3486	0.7694	0.4208	0.3486	0.7589	0.4947	0.2643	0.369	0.2271	0.1419	0	0.0001	0	0.0253	0	0.0758	0.011	0.0938	1	RNA22	0	3	mirSVR, PITA, RNA22	0
HOTAIR	HOXC13	hsa-mir-196a-2	0	1	1	0	0.7682	0.5701	0.1982	0.728	0.4409	0.2871	0.5891	0.3661	0.223	0.3399	0.269	0.0709	0	0	0	0.034	0	0.0326	0.024	0.1035	1	RNA22	0	2	miRcode, RNA22	0
HOTAIR	HOXC6	hsa-mir-196a-2	0	0	1	0	0.2885	0.1766	0.1119	0.2653	0.1192	0.146	0.6418	0.4129	0.2289	0.255	0.1499	0.1052	0.007	0.1421	0.052	0.5501	0	0.1118	0.131	0.2523	1	mirSVR	0	1	RNA22	0
KIAA0125	ABCB1	hsa-mir-150	1	0	1	0	0.4656	0.2295	0.2361	0.5265	0.119	0.4074	0.6787	0.4277	0.251	0.6415	0.1047	0.5368	0	0.1287	0	0.2232	0	0.0091	0.001	0.383	1	mirSVR	0	3	miRcode, mirSVR, RNA22	0
KIAA0125	ABI3BP	hsa-mir-150	1	1	1	0	0.4882	0.2656	0.2226	0.5848	0.2005	0.3843	0.6202	0.2885	0.3317	0.6301	0.1604	0.4697	0	0.0078	0	0.2724	0	0.3004	0	0.1372	1	mirSVR	0	1	RNA22	0
KIAA0125	ABI3	hsa-mir-150	0	0	1	1	0.3174	0.0989	0.2184	0.5419	0.3824	0.1595	0.6665	0.4256	0.2409	0.6292	0.3712	0.258	0.001	0.3467	0	0.0137	0	0.0051	0	0.0596	1	mirSVR	0	2	mirSVR, RNA22	0
KIAA0125	ACP5	hsa-mir-150	0	0	1	0	-0.0172	-0.1101	0.0929	0.2886	0.2283	0.0603	0.5135	0.2994	0.2141	0.4595	0.2962	0.1633	0.711	0.675	0.015	0.0781	0	0.1404	0.01	0.3362	1	mirSVR	0	3	TargetScan, mirSVR, RNA22	0
KIAA0125	ADAM28	hsa-mir-150	0	0	1	1	0.333	0.1857	0.1473	0.4762	0.3915	0.0847	0.6139	0.3805	0.2335	0.6585	0.448	0.2105	0	0.0004	0	0.0248	0	0.078	0	0.0816	1	mirSVR	0	2	miRcode, RNA22	0
KIAA0125	ADAMDEC1	hsa-mir-150	1	1	1	0	0.3865	0.138	0.2485	0.6674	0.4223	0.2452	0.5934	0.3437	0.2497	0.808	0.6244	0.1837	0	0.1869	0	0.0194	0	0.4232	0	0.0628	1	mirSVR	0	3	mirSVR, PITA, RNA22	0
KIAA0125	ADAP2	hsa-mir-150	0	0	1	0	0.1496	0.0045	0.1451	0.4476	0.3585	0.0891	0.5662	0.297	0.2692	0.4356	0.2514	0.1842	0.01	0.2195	0.005	0.0772	0	0.261	0.022	0.2367	1	mirSVR	0	4	TargetScan, mirSVR, PITA, RNA22	0
KIAA0125	ADRA2A	hsa-mir-150	0	0	1	0	0.0684	0.0445	0.0239	0.074	0.0948	-0.0208	0.5271	0.2992	0.2279	0.0212	-0.1015	0.1227	0.502	0.2906	0.804	0.4444	0	0.1635	0.08	0.5465	1	mirSVR	0	1	RNA22	0
KIAA0125	ADRB2	hsa-mir-150	0	0	1	0	0.3391	0.1436	0.1955	0.515	0.3523	0.1627	0.6291	0.3702	0.2589	0.2524	0.0363	0.2161	0	0.0278	0	0.009	0	0.4542	0.257	0.307	1	mirSVR	0	2	miRcode, RNA22	0
KIAA0125	AIF1	hsa-mir-150	0	1	1	1	0.2927	0.0354	0.2573	0.5696	0.3537	0.216	0.6154	0.3111	0.3043	0.6584	0.3549	0.3035	0.002	0.4826	0	0.0488	0	0.193	0	0.0255	1	mirSVR	0	1	RNA22	0
KIAA0125	AIM2	hsa-mir-150	1	1	1	0	0.585	0.3598	0.2253	0.7277	0.5113	0.2164	0.6645	0.4026	0.2619	0.7732	0.613	0.1602	0	0	0	0.0113	0	0.0366	0	0.0369	1	mirSVR	0	4	TargetScan, mirSVR, PITA, RNA22	0
KIAA0125	AKNA	hsa-mir-150	1	1	1	1	0.5263	0.292	0.2343	0.5361	0.3145	0.2216	0.7403	0.5136	0.2267	0.6682	0.3418	0.3264	0	0	0	0.024	0	0.0195	0	0.0277	1	mirSVR	0	2	TargetScan, RNA22	0
KIAA0125	ALOX5AP	hsa-mir-150	0	0	1	0	0.1657	0.0489	0.1169	0.3477	0.3465	0.0011	0.5328	0.2235	0.3093	0.479	0.4067	0.0723	0.001	0.1079	0.002	0.0778	0	0.2913	0.013	0.0666	1	mirSVR	0	1	RNA22	0
KIAA0125	ALOX5	hsa-mir-150	0	0	1	0	0.1848	0.0623	0.1226	0.3617	0.3138	0.0479	0.5682	0.3339	0.2342	0.5913	0.4354	0.1559	0	0.0028	0	0.0807	0	0.1736	0	0.0418	1	mirSVR	0	2	mirSVR, RNA22	0
KIAA0125	AMICA1	hsa-mir-150	1	1	1	1	0.5751	0.3016	0.2735	0.7217	0.388	0.3337	0.6758	0.3545	0.3213	0.8211	0.5865	0.2346	0	0.0014	0	0.1065	0	0.0415	0	0.0539	1	mirSVR	0	1	RNA22	0
KIAA0125	AOAH	hsa-mir-150	1	1	1	1	0.4781	0.1992	0.2788	0.7082	0.4647	0.2435	0.6644	0.3739	0.2906	0.8153	0.614	0.2013	0	0.03	0	0.0507	0	0.1041	0	0.0018	1	mirSVR	0	3	miRcode, mirSVR, RNA22	0
KIAA0125	APBB1IP	hsa-mir-150	0	1	1	1	0.347	0.0883	0.2587	0.6168	0.416	0.2008	0.6502	0.3671	0.2832	0.6302	0.3708	0.2594	0	0.2193	0	0.0419	0	0.0164	0	0.0127	1	mirSVR	0	4	TargetScan, mirSVR, PITA, RNA22	0
KIAA0125	APOBEC3C	hsa-mir-150	1	1	1	1	0.391	0.1878	0.2032	0.6238	0.4157	0.2081	0.5974	0.375	0.2224	0.6962	0.4411	0.2551	0	0.0145	0	0.0256	0	0.0459	0	0.0426	1	mirSVR	0	3	TargetScan, mirSVR, RNA22	0
KIAA0125	APOBEC3D	hsa-mir-150	0	0	1	0	0.3753	0.1882	0.1871	0.4242	0.2255	0.1987	0.5669	0.3153	0.2516	0.5624	0.3802	0.1822	0	0.0067	0	0.026	0	0.1861	0	0.0846	1	mirSVR	0	4	TargetScan, mirSVR, PITA, RNA22	0
KIAA0125	APOBEC3F	hsa-mir-150	0	0	1	0	0.201	0.0451	0.1559	0.3794	0.2454	0.134	0.548	0.3297	0.2183	0.2598	0.1108	0.1489	0.031	0.2785	0	0.0476	0	0.1218	0.067	0.6674	1	mirSVR	0	1	RNA22	0
KIAA0125	APOBEC3G	hsa-mir-150	0	1	1	1	0.3641	0.1086	0.2555	0.5578	0.2864	0.2714	0.6844	0.4223	0.2621	0.7203	0.4414	0.2789	0	0.28	0	0.0151	0	0.1143	0	0.0507	1	mirSVR	0	3	TargetScan, mirSVR, RNA22	0
KIAA0125	APOBEC3H	hsa-mir-150	0	1	1	1	0.3928	0.1035	0.2893	0.5619	0.2201	0.3418	0.6392	0.2924	0.3468	0.7147	0.3864	0.3284	0	0.2352	0	0.0417	0	0.4807	0	0.0336	1	mirSVR	0	4	TargetScan, mirSVR, PITA, RNA22	0
KIAA0125	APOL1	hsa-mir-150	0	0	1	0	0.235	-0.0093	0.2443	0.4952	0.3459	0.1493	0.6448	0.4042	0.2407	0.6021	0.4831	0.119	0.009	0.7558	0	0.0275	0	0.117	0	0.0456	1	mirSVR	0	4	TargetScan, miRcode, PITA, RNA22	0
KIAA0125	APOL3	hsa-mir-150	0	0	1	0	0.38	0.1238	0.2562	0.5741	0.3894	0.1848	0.6755	0.4011	0.2745	0.5777	0.4101	0.1676	0	0.2925	0	0.0321	0	0.094	0	0.0126	1	mirSVR	0	4	TargetScan, mirSVR, PITA, RNA22	0
KIAA0125	APOL6	hsa-mir-150	0	0	1	0	0.2303	-0.0595	0.2898	0.549	0.364	0.185	0.5187	0.2615	0.2572	0.5613	0.4323	0.129	0.002	0.7194	0	0.0466	0	0.2887	0.003	0.0593	1	mirSVR	0	2	TargetScan, RNA22	0
KIAA0125	ARHGAP15	hsa-mir-150	1	1	1	1	0.4818	0.179	0.3028	0.672	0.3654	0.3066	0.7392	0.4662	0.273	0.6984	0.432	0.2664	0	0.0257	0	0.007	0	0.006	0	0.0541	1	mirSVR	0	2	PITA, RNA22	0
KIAA0125	ARHGAP25	hsa-mir-150	1	1	1	1	0.5153	0.2381	0.2772	0.6668	0.4092	0.2576	0.7574	0.5131	0.2443	0.7904	0.5559	0.2346	0	0.0005	0	0.009	0	0.0068	0	0.0453	1	mirSVR	0	4	miRcode, mirSVR, PITA, RNA22	0
KIAA0125	ARHGAP30	hsa-mir-150	1	0	1	0	0.5386	0.3115	0.227	0.6791	0.4835	0.1956	0.7027	0.4376	0.2651	0.7599	0.6005	0.1594	0	0.0001	0	0.032	0	0.023	0	0.0014	1	mirSVR	0	2	miRcode, RNA22	0
KIAA0125	ARHGAP9	hsa-mir-150	1	1	1	1	0.5203	0.272	0.2484	0.6781	0.4471	0.231	0.7857	0.5806	0.205	0.8067	0.5763	0.2304	0	0	0	0.0095	0	0.0033	0	0.0152	1	mirSVR	0	3	TargetScan, mirSVR, RNA22	0
KIAA0125	ATP8A1	hsa-mir-150	0	0	1	0	0.3997	0.2477	0.152	0.3884	0.2234	0.165	0.55	0.2948	0.2552	0.4528	0.1816	0.2712	0	0.0055	0.002	0.1049	0	0.1631	0	0.2037	1	mirSVR	0	3	mirSVR, PITA, RNA22	0
KIAA0125	B2M	hsa-mir-150	0	0	1	0	0.1924	-0.0828	0.2751	0.5005	0.314	0.1865	0.5884	0.2887	0.2997	0.63	0.4533	0.1767	0.011	0.3008	0	0.0449	0	0.2042	0.001	0.1018	1	mirSVR	0	1	RNA22	0
KIAA0125	BATF	hsa-mir-150	0	0	1	0	-0.0662	-0.096	0.0298	0.0419	0.0098	0.0321	0.5776	0.3142	0.2634	0.1453	-0.0214	0.1667	0.359	0.6758	0.101	0.2458	0	0.0164	0.107	0.3815	1	mirSVR	0	5	TargetScan, miRcode, mirSVR, PITA, RNA22	1
KIAA0125	BCL11B	hsa-mir-150	1	1	1	1	0.5761	0.3253	0.2509	0.6363	0.2509	0.3854	0.4927	0.2835	0.2092	0.6176	0.3303	0.2873	0	0	0	0.0359	0.002	0.2602	0	0.1747	1	mirSVR	0	1	RNA22	0
KIAA0125	BIN2	hsa-mir-150	1	1	1	1	0.4731	0.2002	0.2729	0.7235	0.5001	0.2234	0.6108	0.2926	0.3182	0.7821	0.5436	0.2385	0	0.0018	0	0.0083	0	0.0237	0	0.0621	1	mirSVR	0	2	miRcode, RNA22	0
KIAA0125	BLNK	hsa-mir-150	0	0	1	0	0.2012	0.1085	0.0927	0.1442	0.0332	0.1111	0.5151	0.2475	0.2676	0.0231	0.0518	-0.0287	0.006	0.0966	0.1	0.3437	0	0.1195	0.285	0.4759	1	mirSVR	0	4	miRcode, mirSVR, PITA, RNA22	0
KIAA0125	BTK	hsa-mir-150	1	1	1	1	0.4094	0.1867	0.2227	0.6537	0.4481	0.2056	0.7248	0.4602	0.2646	0.7398	0.5156	0.2242	0	0.0097	0	0.0068	0	0.0032	0	0.0741	1	mirSVR	0	5	TargetScan, miRcode, mirSVR, PITA, RNA22	1
KIAA0125	BTLA	hsa-mir-150	1	1	1	1	0.6715	0.4583	0.2132	0.7936	0.5327	0.261	0.7857	0.5673	0.2184	0.8299	0.609	0.221	0	0	0	0.0181	0	0.0027	0	0.0151	1	mirSVR	0	5	TargetScan, miRcode, mirSVR, PITA, RNA22	0
KIAA0125	BTN3A1	hsa-mir-150	1	0	1	0	0.3771	0.1697	0.2074	0.5878	0.4185	0.1692	0.5492	0.2924	0.2568	0.6896	0.5167	0.1729	0	0.0074	0	0.0487	0	0.3423	0	0.0551	1	mirSVR	0	4	TargetScan, mirSVR, PITA, RNA22	1
KIAA0125	BTN3A2	hsa-mir-150	0	1	1	1	0.3021	0.0895	0.2126	0.486	0.2752	0.2107	0.5963	0.3449	0.2514	0.5864	0.3382	0.2482	0	0.027	0.003	0.0898	0	0.0391	0	0.1927	1	mirSVR	0	4	TargetScan, mirSVR, PITA, RNA22	0
KIAA0125	BTN3A3	hsa-mir-150	0	0	1	1	0.3561	0.1188	0.2374	0.5486	0.3595	0.1891	0.5765	0.2764	0.3001	0.6152	0.4011	0.2142	0	0.1301	0	0.0398	0	0.35	0	0.0975	1	mirSVR	0	1	RNA22	0
KIAA0125	C10orf128	hsa-mir-150	1	1	1	1	0.539	0.3129	0.226	0.665	0.3303	0.3348	0.563	0.2452	0.3178	0.7055	0.4151	0.2904	0	0.0115	0	0.272	0	0.2635	0	0.0759	1	mirSVR	0	4	TargetScan, mirSVR, PITA, RNA22	0
KIAA0125	C10orf54	hsa-mir-150	1	1	1	1	0.4198	0.1942	0.2256	0.5882	0.3635	0.2247	0.6242	0.3795	0.2447	0.6877	0.3868	0.3009	0	0.0976	0	0.0386	0	0.0104	0	0.1829	1	mirSVR	0	1	RNA22	0
KIAA0125	C1QA	hsa-mir-150	0	0	1	0	0.2719	0.0537	0.2182	0.6493	0.4504	0.1989	0.6643	0.4533	0.211	0.743	0.5826	0.1604	0	0.1403	0	0.0296	0	0.0181	0	0.0024	1	mirSVR	0	3	TargetScan, miRcode, RNA22	0
KIAA0125	C1S	hsa-mir-150	0	0	1	0	0.3816	0.2204	0.1612	0.4173	0.2383	0.1789	0.5406	0.2965	0.2441	0.3775	0.1853	0.1922	0	0.1829	0.011	0.2979	0	0.203	0.027	0.4874	1	mirSVR	0	5	TargetScan, miRcode, mirSVR, PITA, RNA22	0
KIAA0125	C1orf162	hsa-mir-150	0	1	1	1	0.3286	0.0296	0.299	0.546	0.2934	0.2526	0.6063	0.2805	0.3257	0.6877	0.3989	0.2888	0	0.3725	0	0.076	0	0.1965	0.002	0.0157	1	mirSVR	0	4	TargetScan, mirSVR, PITA, RNA22	0
KIAA0125	C1orf38	hsa-mir-150	0	0	1	1	0.3423	0.0884	0.2539	0.5787	0.3968	0.1819	0.565	0.3101	0.2549	0.6665	0.455	0.2115	0	0.1626	0	0.0249	0	0.4666	0	0.0703	1	mirSVR	0	5	TargetScan, miRcode, mirSVR, PITA, RNA22	0
KIAA0125	C20orf118	hsa-mir-150	0	1	1	1	0.3514	0.0635	0.2879	0.5872	0.3181	0.2691	0.5374	0.253	0.2844	0.5941	0.2762	0.3178	0	0.6146	0	0.0645	0.001	0.3986	0	0.3317	1	mirSVR	0	4	TargetScan, mirSVR, PITA, RNA22	0
KIAA0125	C2orf89	hsa-mir-150	1	0	1	1	0.6117	0.3677	0.244	0.5597	0.1715	0.3882	0.5844	0.2798	0.3046	0.6078	0.3274	0.2804	0	0.0004	0	0.0832	0.002	0.4811	0.009	0.464	1	mirSVR	0	1	RNA22	0
KIAA0125	C5orf56	hsa-mir-150	0	0	1	1	0.3069	0.1341	0.1728	0.3389	0.2058	0.1331	0.653	0.3973	0.2557	0.6509	0.4442	0.2067	0	0.1208	0	0.0939	0	0.042	0	0.051	1	mirSVR	0	4	miRcode, mirSVR, PITA, RNA22	0
KIAA0125	C7	hsa-mir-150	0	0	1	0	0.5781	0.3932	0.1848	0.3686	0.0345	0.3341	0.5288	0.303	0.2258	0.4885	-0.1265	0.615	0	0.0016	0.025	0.2462	0	0.0612	0.016	0.4635	1	mirSVR	0	2	TargetScan, RNA22	1
KIAA0125	CAMK4	hsa-mir-150	0	0	1	0	0.4584	0.2804	0.178	0.4548	0.1813	0.2734	0.595	0.3196	0.2754	0.5472	0.2336	0.3136	0	0.0619	0	0.0473	0	0.2018	0	0.0505	1	mirSVR	0	1	RNA22	0
KIAA0125	CARD16	hsa-mir-150	0	1	1	1	0.3274	0.0598	0.2676	0.589	0.3437	0.2454	0.5338	0.2419	0.292	0.6022	0.3453	0.2569	0	0.4373	0	0.0215	0	0.1037	0.001	0.0567	1	mirSVR	0	3	TargetScan, mirSVR, RNA22	0
KIAA0125	CASP10	hsa-mir-150	1	1	1	0	0.405	0.1748	0.2302	0.5853	0.3263	0.259	0.6598	0.4578	0.202	0.494	0.2424	0.2517	0	0.049	0	0.0366	0	0.0117	0.005	0.284	1	mirSVR	0	2	mirSVR, RNA22	0
KIAA0125	CCL19	hsa-mir-150	0	1	1	0	0.6916	0.5006	0.1911	0.6614	0.2138	0.4476	0.7383	0.4948	0.2435	0.7048	0.2486	0.4562	0	0	0	0.1426	0	0.0042	0	0.2984	1	mirSVR	0	1	RNA22	0
KIAA0125	CCL21	hsa-mir-150	1	0	1	0	0.5402	0.3339	0.2064	0.2747	-0.0474	0.3221	0.4844	0.2584	0.226	0.528	0.1824	0.3456	0	0.0198	0.001	0.3773	0.002	0.0559	0.024	0.3466	1	mirSVR	0	1	RNA22	0
KIAA0125	CCL4	hsa-mir-150	0	1	1	1	0.3457	0.0725	0.2732	0.6605	0.4577	0.2027	0.5729	0.3098	0.2631	0.7169	0.4507	0.2663	0	0.057	0	0.02	0	0.0773	0.001	0.0774	1	mirSVR	0	5	TargetScan, miRcode, mirSVR, PITA, RNA22	0
KIAA0125	CCL5	hsa-mir-150	1	1	1	1	0.5738	0.2789	0.2948	0.7275	0.4385	0.289	0.6403	0.3721	0.2682	0.7383	0.4385	0.2998	0	0.0162	0	0.0213	0	0.1364	0	0.1077	1	mirSVR	0	4	TargetScan, miRcode, mirSVR, RNA22	0
KIAA0125	CCR2	hsa-mir-150	1	1	1	0	0.6366	0.4175	0.2192	0.8076	0.5996	0.208	0.7772	0.5602	0.217	0.869	0.7289	0.1401	0	0.0006	0	0.0271	0	0.0131	0	0.0715	1	mirSVR	0	2	TargetScan, RNA22	0
KIAA0125	CCR4	hsa-mir-150	1	1	1	1	0.541	0.2933	0.2477	0.6608	0.395	0.2659	0.7043	0.4	0.3043	0.6982	0.3577	0.3405	0	0.0045	0	0.1049	0	0.1505	0	0.091	1	mirSVR	0	3	TargetScan, mirSVR, RNA22	0
KIAA0125	CCR5	hsa-mir-150	1	1	1	0	0.5097	0.2121	0.2975	0.7328	0.4862	0.2466	0.6878	0.3951	0.2927	0.8461	0.6614	0.1847	0	0.0486	0	0.0163	0	0.2321	0	0.0084	1	mirSVR	0	4	TargetScan, mirSVR, PITA, RNA22	1
KIAA0125	CCR6	hsa-mir-150	0	0	1	1	0.3388	0.1658	0.173	0.1983	-0.0525	0.2508	0.6103	0.2775	0.3328	0.6034	0.2717	0.3317	0	0.0225	0.016	0.6117	0	0.1193	0	0.2204	1	mirSVR	0	4	TargetScan, mirSVR, PITA, RNA22	0
KIAA0125	CCR7	hsa-mir-150	1	1	1	1	0.651	0.4193	0.2317	0.7448	0.4291	0.3157	0.7826	0.5596	0.2231	0.7241	0.3545	0.3696	0	0.0023	0	0.0411	0	0.0046	0	0.0542	1	mirSVR	0	1	RNA22	0
KIAA0125	CCR8	hsa-mir-150	0	1	1	0	0.4025	0.1317	0.2708	0.608	0.3779	0.2302	0.6429	0.2553	0.3876	0.5644	0.4631	0.1013	0	0.3778	0	0.0254	0	0.5123	0.009	0.0338	1	mirSVR	0	1	RNA22	0
KIAA0125	CCRL2	hsa-mir-150	0	0	1	1	0.1932	-0.012	0.2052	0.5014	0.3805	0.1209	0.6789	0.4491	0.2298	0.5732	0.3682	0.205	0.005	0.7111	0	0.0268	0	0.0713	0	0.071	1	mirSVR	0	1	RNA22	0
KIAA0125	CD163	hsa-mir-150	0	0	1	0	0.2651	0.0526	0.2126	0.5772	0.4559	0.1212	0.5158	0.2909	0.2249	0.6521	0.5236	0.1285	0	0.1783	0	0.0288	0.006	0.6746	0	0.0031	1	mirSVR	0	5	TargetScan, miRcode, mirSVR, PITA, RNA22	0
KIAA0125	CD1D	hsa-mir-150	1	1	1	0	0.4528	0.1691	0.2837	0.5848	0.2262	0.3586	0.6896	0.4516	0.238	0.399	0.0473	0.3518	0	0.0053	0	0.1656	0	0.0005	0.01	0.4475	1	mirSVR	0	3	TargetScan, mirSVR, RNA22	0
KIAA0125	CD200R1	hsa-mir-150	1	1	1	1	0.5045	0.2485	0.256	0.7462	0.4792	0.2669	0.6761	0.3633	0.3127	0.8029	0.5963	0.2066	0	0.0013	0	0.0095	0	0.1985	0	0.0093	1	mirSVR	0	5	TargetScan, miRcode, mirSVR, PITA, RNA22	0
KIAA0125	CD226	hsa-mir-150	1	1	1	1	0.5291	0.271	0.2581	0.7533	0.496	0.2573	0.6888	0.402	0.2868	0.7323	0.4559	0.2764	0	0.0022	0	0.0274	0	0.1547	0	0.0082	1	mirSVR	0	4	TargetScan, mirSVR, PITA, RNA22	0
KIAA0125	CD244	hsa-mir-150	1	1	1	1	0.55	0.2734	0.2766	0.6614	0.3627	0.2987	0.6689	0.4288	0.2402	0.6778	0.3956	0.2822	0	0.0143	0	0.0904	0	0.0721	0.001	0.2023	1	mirSVR	0	4	TargetScan, mirSVR, PITA, RNA22	0
KIAA0125	CD247	hsa-mir-150	1	1	1	1	0.641	0.4004	0.2405	0.7688	0.4892	0.2797	0.7086	0.447	0.2616	0.8093	0.5579	0.2514	0	0	0	0.02	0	0.0149	0	0.0193	1	mirSVR	0	4	TargetScan, miRcode, mirSVR, RNA22	0
KIAA0125	CD274	hsa-mir-150	0	0	1	0	0.3096	0.0845	0.225	0.5775	0.4037	0.1738	0.6067	0.2942	0.3126	0.6595	0.4699	0.1897	0	0.3196	0	0.0408	0	0.2715	0	0.0315	1	mirSVR	0	4	TargetScan, mirSVR, PITA, RNA22	0
KIAA0125	CD28	hsa-mir-150	1	1	1	1	0.4867	0.2274	0.2593	0.6881	0.4391	0.249	0.7365	0.4594	0.2772	0.7002	0.399	0.3012	0	0.0005	0	0.0087	0	0.0221	0	0.0067	1	mirSVR	0	1	mirSVR	0
KIAA0125	CD2	hsa-mir-150	1	1	1	1	0.588	0.3064	0.2815	0.7433	0.4405	0.3028	0.7435	0.4708	0.2727	0.8221	0.6009	0.2212	0	0.0017	0	0.0099	0	0.0631	0	0.0029	1	mirSVR	0	1	RNA22	0
KIAA0125	CD300C	hsa-mir-150	0	0	1	0	0.1594	-0.0017	0.1611	0.4421	0.3409	0.1012	0.5416	0.2823	0.2593	0.4628	0.2923	0.1704	0.016	0.4197	0.006	0.1545	0	0.1922	0.013	0.4344	1	mirSVR	0	3	miRcode, mirSVR, RNA22	0
KIAA0125	CD300LF	hsa-mir-150	0	1	1	0	0.3674	0.134	0.2334	0.5907	0.3637	0.227	0.6672	0.4098	0.2574	0.7093	0.514	0.1953	0	0.2315	0	0.1053	0	0.0386	0	0.0129	1	mirSVR	0	3	TargetScan, mirSVR, RNA22	0
KIAA0125	CD33	hsa-mir-150	0	0	1	1	0.2404	0.0744	0.166	0.538	0.3955	0.1425	0.5322	0.2176	0.3147	0.5979	0.3338	0.2642	0.002	0.0486	0	0.0958	0	0.3765	0	0.0514	1	mirSVR	0	2	TargetScan, miRcode	0
KIAA0125	CD3D	hsa-mir-150	1	1	1	1	0.6115	0.3502	0.2613	0.7623	0.4701	0.2922	0.7705	0.5376	0.233	0.8247	0.5995	0.2252	0	0.0003	0	0.015	0	0.0016	0	0.0188	1	mirSVR	0	2	mirSVR, RNA22	0
KIAA0125	CD3E	hsa-mir-150	1	1	1	1	0.6112	0.3474	0.2638	0.7774	0.5025	0.2749	0.7698	0.5336	0.2362	0.8247	0.5956	0.2291	0	0.0003	0	0.012	0	0.0039	0	0.0116	1	mirSVR	0	2	PITA, RNA22	0
KIAA0125	CD3G	hsa-mir-150	1	1	1	1	0.6356	0.4044	0.2312	0.7217	0.4209	0.3008	0.7647	0.5216	0.243	0.8028	0.5606	0.2422	0	0.0001	0	0.0185	0	0.0952	0	0.0038	1	mirSVR	0	4	miRcode, mirSVR, PITA, RNA22	0
KIAA0125	CD40LG	hsa-mir-150	1	1	1	1	0.5993	0.3369	0.2624	0.6985	0.3297	0.3688	0.7279	0.4429	0.285	0.8366	0.6266	0.21	0	0	0	0.0327	0	0.0032	0	0.0027	1	mirSVR	0	3	miRcode, mirSVR, RNA22	0
KIAA0125	CD40	hsa-mir-150	1	0	1	1	0.4076	0.1702	0.2374	0.5942	0.3987	0.1955	0.5172	0.2603	0.2569	0.6845	0.4489	0.2356	0	0.0914	0	0.0426	0	0.0123	0	0.0129	1	mirSVR	0	4	TargetScan, miRcode, mirSVR, RNA22	0
KIAA0125	CD48	hsa-mir-150	1	1	1	1	0.6009	0.3404	0.2605	0.7464	0.4515	0.2948	0.7662	0.53	0.2362	0.8248	0.5955	0.2293	0	0	0	0.0167	0	0.0027	0	0.0127	1	mirSVR	0	4	TargetScan, mirSVR, PITA, RNA22	0
KIAA0125	CD4	hsa-mir-150	0	0	1	1	0.3774	0.1123	0.2652	0.6834	0.4933	0.1901	0.7111	0.4405	0.2706	0.7566	0.511	0.2455	0	0.2159	0	0.0338	0	0.0357	0	0.0021	1	mirSVR	0	5	TargetScan, miRcode, mirSVR, PITA, RNA22	0
KIAA0125	CD52	hsa-mir-150	1	1	1	1	0.5899	0.3204	0.2695	0.6471	0.2805	0.3666	0.7486	0.483	0.2656	0.7727	0.4737	0.2991	0	0	0	0.0239	0	0.0033	0	0.1207	1	mirSVR	0	1	mirSVR	0
KIAA0125	CD53	hsa-mir-150	1	1	1	0	0.4383	0.1619	0.2764	0.691	0.4804	0.2105	0.7597	0.5259	0.2338	0.8247	0.6389	0.1858	0	0.0026	0	0.015	0	0.0088	0	0.001	1	mirSVR	0	3	mirSVR, PITA, RNA22	0
KIAA0125	CD5	hsa-mir-150	1	1	1	1	0.626	0.3698	0.2562	0.7617	0.4777	0.2839	0.791	0.5801	0.2109	0.8315	0.6115	0.22	0	0	0	0.0154	0	0.0006	0	0.0055	1	mirSVR	0	2	mirSVR, RNA22	0
KIAA0125	CD69	hsa-mir-150	1	1	1	0	0.4893	0.1823	0.307	0.6262	0.2322	0.394	0.6899	0.367	0.3229	0.6741	0.2127	0.4614	0	0.0096	0	0.1505	0	0.063	0	0.5999	1	mirSVR	0	1	RNA22	0
KIAA0125	CD74	hsa-mir-150	0	0	1	1	0.3282	0.1217	0.2066	0.5767	0.3885	0.1882	0.6605	0.3876	0.2729	0.6462	0.3952	0.251	0	0.0934	0	0.0268	0	0.1165	0	0.0116	1	mirSVR	0	2	mirSVR, RNA22	0
KIAA0125	CD7	hsa-mir-150	1	1	1	1	0.5661	0.296	0.2701	0.7013	0.4356	0.2656	0.6866	0.4761	0.2105	0.7769	0.5408	0.2362	0	0.0034	0	0.0432	0	0.0042	0	0.0706	1	mirSVR	0	1	RNA22	0
KIAA0125	CD80	hsa-mir-150	0	0	1	0	0.1512	-0.049	0.2002	0.5326	0.3849	0.1477	0.628	0.3483	0.2797	0.4639	0.4047	0.0593	0.032	0.4403	0	0.0418	0	0.3125	0.012	0.0357	1	mirSVR	0	4	TargetScan, mirSVR, PITA, RNA22	0
KIAA0125	CD84	hsa-mir-150	0	0	1	0	0.3611	0.1697	0.1914	0.6522	0.5153	0.1369	0.6132	0.3543	0.2589	0.6634	0.4779	0.1855	0	0.0127	0	0.0471	0	0.2976	0	0.0134	1	mirSVR	0	4	TargetScan, mirSVR, PITA, RNA22	0
KIAA0125	CD86	hsa-mir-150	0	0	1	1	0.2466	0.0055	0.2411	0.5739	0.3833	0.1906	0.6525	0.3776	0.2749	0.6531	0.4355	0.2175	0.002	0.7374	0	0.0251	0	0.1046	0	0.0301	1	mirSVR	0	2	mirSVR, RNA22	0
KIAA0125	CD8A	hsa-mir-150	1	1	1	1	0.6085	0.3368	0.2718	0.7138	0.3669	0.347	0.7074	0.4244	0.2831	0.7467	0.4287	0.3179	0	0.0182	0	0.0334	0	0.0629	0	0.0301	1	mirSVR	0	5	TargetScan, miRcode, mirSVR, PITA, RNA22	1
KIAA0125	CD96	hsa-mir-150	1	1	1	1	0.6189	0.3591	0.2599	0.767	0.4853	0.2817	0.7045	0.3987	0.3058	0.8324	0.6242	0.2082	0	0.0006	0	0.0179	0	0.0879	0	0.0021	1	mirSVR	0	1	RNA22	0
KIAA0125	CD97	hsa-mir-150	0	0	1	0	0.2803	0.0804	0.1999	0.4793	0.309	0.1703	0.5881	0.3557	0.2324	0.4894	0.2367	0.2527	0.001	0.1792	0	0.0321	0	0.0463	0	0.0556	1	mirSVR	0	4	miRcode, mirSVR, PITA, RNA22	0
KIAA0125	CDX1	hsa-mir-150	0	0	1	0	0.3987	0.2817	0.1169	0.1315	0.0566	0.0749	0.5488	0.3191	0.2297	0.2132	0.1365	0.0767	0	0.036	0.171	0.684	0	0.233	0.028	0.2296	1	mirSVR	0	3	mirSVR, PITA, RNA22	0
KIAA0125	CEACAM21	hsa-mir-150	0	1	1	0	0.4543	0.2887	0.1656	0.5131	0.2892	0.2239	0.6798	0.4385	0.2413	0.431	0.354	0.0769	0	0.0001	0	0.0207	0	0.0002	0	0.2018	1	mirSVR	0	3	mirSVR, PITA, RNA22	0
KIAA0125	CFLAR	hsa-mir-150	0	0	1	1	0.3414	0.1188	0.2226	0.3954	0.2821	0.1134	0.4877	0.28	0.2076	0.5201	0.2774	0.2427	0	0.0316	0	0.1027	0	0.2141	0	0.0958	1	mirSVR	0	1	RNA22	0
KIAA0125	CHRNA6	hsa-mir-150	0	0	1	0	0.1251	0.0725	0.0526	0.1767	0.1547	0.022	0.5256	0.2321	0.2935	0.1109	0.0109	0.1	0.037	0.2612	0.119	0.3344	0.001	0.23	0.114	0.3002	1	mirSVR	0	1	RNA22	0
KIAA0125	CIITA	hsa-mir-150	1	1	1	1	0.4656	0.2405	0.2251	0.5882	0.3709	0.2172	0.6563	0.3706	0.2857	0.7245	0.4904	0.2341	0	0.0008	0	0.1017	0	0.0518	0	0.0314	1	mirSVR	0	5	TargetScan, miRcode, mirSVR, PITA, RNA22	0
KIAA0125	CLEC10A	hsa-mir-150	1	1	1	1	0.5787	0.3073	0.2714	0.666	0.2679	0.3982	0.6777	0.362	0.3156	0.7296	0.325	0.4046	0	0.0005	0	0.3475	0	0.0096	0	0.3934	1	mirSVR	0	1	RNA22	0
KIAA0125	CLEC4A	hsa-mir-150	0	0	1	1	0.3306	0.0659	0.2647	0.54	0.3996	0.1404	0.6045	0.3052	0.2993	0.6348	0.29	0.3447	0	0.4643	0	0.0323	0	0.0834	0	0.2583	1	mirSVR	0	1	RNA22	0
KIAA0125	CLIC2	hsa-mir-150	1	1	1	1	0.5215	0.2446	0.2769	0.685	0.3166	0.3684	0.6283	0.3445	0.2838	0.7237	0.3907	0.3331	0	0.1224	0	0.0765	0	0.1082	0	0.2074	1	mirSVR	0	4	TargetScan, mirSVR, PITA, RNA22	0
KIAA0125	CLIC5	hsa-mir-150	1	1	1	1	0.3809	0.1521	0.2288	0.5611	0.2697	0.2914	0.6511	0.3991	0.252	0.6935	0.3497	0.3437	0	0.3825	0	0.0456	0	0.0124	0.001	0.1506	1	mirSVR	0	5	TargetScan, miRcode, mirSVR, PITA, RNA22	0
KIAA0125	CMKLR1	hsa-mir-150	0	1	1	1	0.392	0.2141	0.1779	0.6669	0.446	0.2209	0.689	0.4677	0.2213	0.7484	0.5266	0.2218	0	0.0085	0	0.0338	0	0.0188	0	0.0019	1	mirSVR	0	3	miRcode, mirSVR, RNA22	0
KIAA0125	CORO1A	hsa-mir-150	1	1	1	1	0.4539	0.2005	0.2534	0.6121	0.3881	0.2239	0.7568	0.5327	0.2241	0.689	0.3741	0.315	0	0.0003	0	0.0322	0	0.0005	0	0.1719	1	mirSVR	0	4	TargetScan, mirSVR, PITA, RNA22	0
KIAA0125	CRTAM	hsa-mir-150	1	1	1	1	0.5883	0.3679	0.2204	0.679	0.409	0.27	0.7238	0.4372	0.2866	0.7274	0.4758	0.2515	0	0.0002	0	0.0229	0	0.0043	0	0.0156	1	mirSVR	0	4	miRcode, mirSVR, PITA, RNA22	0
KIAA0125	CSF1R	hsa-mir-150	0	0	1	1	0.1966	0.0411	0.1555	0.4921	0.4036	0.0885	0.5598	0.2611	0.2988	0.6329	0.373	0.2599	0.004	0.2727	0	0.0548	0	0.1902	0	0.0204	1	mirSVR	0	3	TargetScan, mirSVR, RNA22	0
KIAA0125	CSF2RA	hsa-mir-150	1	0	1	1	0.3771	0.1515	0.2256	0.4806	0.2927	0.1879	0.5529	0.316	0.2369	0.7279	0.4488	0.2792	0	0.0126	0	0.0422	0	0.0667	0	0.0833	1	mirSVR	0	4	TargetScan, miRcode, mirSVR, RNA22	0
KIAA0125	CSF2RB	hsa-mir-150	1	1	1	1	0.573	0.3222	0.2509	0.7362	0.4783	0.2579	0.6395	0.334	0.3054	0.8247	0.6154	0.2093	0	0.0005	0	0.0369	0	0.3549	0	0.0126	1	mirSVR	0	2	PITA, RNA22	0
KIAA0125	CTLA4	hsa-mir-150	1	1	1	0	0.4631	0.1546	0.3085	0.6701	0.398	0.2721	0.7437	0.4959	0.2478	0.7747	0.5874	0.1873	0	0.0993	0	0.0125	0	0.0232	0	0.0065	1	mirSVR	0	5	TargetScan, miRcode, mirSVR, PITA, RNA22	0
KIAA0125	CTSS	hsa-mir-150	0	0	1	0	0.3064	0.0509	0.2555	0.6637	0.4733	0.1904	0.6307	0.3524	0.2783	0.791	0.5958	0.1952	0	0.1082	0	0.0171	0	0.0777	0	0.001	1	mirSVR	0	1	RNA22	0
KIAA0125	CTSW	hsa-mir-150	1	1	1	1	0.5591	0.2971	0.262	0.7269	0.4339	0.293	0.6239	0.3644	0.2594	0.752	0.5049	0.2471	0	0.0029	0	0.0226	0	0.0834	0	0.0231	1	mirSVR	0	4	TargetScan, mirSVR, PITA, RNA22	0
KIAA0125	CXCL13	hsa-mir-150	1	1	1	1	0.4594	0.218	0.2414	0.6282	0.3474	0.2808	0.7228	0.4829	0.2399	0.6053	0.3496	0.2557	0.005	0.4437	0	0.3398	0	0.0179	0.001	0.0578	1	mirSVR	0	3	miRcode, mirSVR, RNA22	0
KIAA0125	CXCL9	hsa-mir-150	1	1	1	0	0.5452	0.2519	0.2933	0.7071	0.4219	0.2851	0.7055	0.4661	0.2393	0.8223	0.6283	0.194	0	0.068	0	0.0611	0	0.0953	0	0.0131	1	mirSVR	0	1	RNA22	0
KIAA0125	CXCR3	hsa-mir-150	1	1	1	0	0.5907	0.3315	0.2592	0.7586	0.5042	0.2544	0.7771	0.564	0.2131	0.8345	0.6495	0.185	0	0.0037	0	0.0286	0	0.013	0	0.0209	1	mirSVR	0	1	RNA22	0
KIAA0125	CXCR6	hsa-mir-150	1	1	1	0	0.5585	0.2766	0.2819	0.7162	0.4459	0.2703	0.7088	0.4384	0.2705	0.8689	0.7143	0.1546	0	0.0069	0	0.0285	0	0.1067	0	0.0011	1	mirSVR	0	2	TargetScan, RNA22	1
KIAA0125	CXorf21	hsa-mir-150	0	0	1	1	0.3835	0.1337	0.2498	0.609	0.4268	0.1821	0.6744	0.3515	0.3228	0.7464	0.5122	0.2342	0	0.126	0	0.0074	0	0.1785	0	0.0039	1	mirSVR	0	5	TargetScan, miRcode, mirSVR, PITA, RNA22	0
KIAA0125	CYBB	hsa-mir-150	0	0	1	0	0.3058	0.0966	0.2092	0.6225	0.4592	0.1634	0.6017	0.2948	0.3069	0.7719	0.5982	0.1737	0	0.0546	0	0.0533	0	0.2065	0	0.0013	1	mirSVR	0	2	TargetScan, RNA22	0
KIAA0125	CYSLTR1	hsa-mir-150	0	0	1	0	0.1688	0.0088	0.16	0.4073	0.2505	0.1568	0.7075	0.4118	0.2956	0.2021	0.1127	0.0894	0	0.0675	0	0.046	0	0.0531	0.536	0.5032	1	mirSVR	0	5	TargetScan, miRcode, mirSVR, PITA, RNA22	0
KIAA0125	CYSLTR2	hsa-mir-150	0	0	1	0	0.2994	0.135	0.1645	0.4113	0.1836	0.2277	0.565	0.236	0.3289	0.6414	0.4671	0.1743	0.001	0.3637	0	0.2765	0	0.5812	0.001	0.1761	1	mirSVR	0	4	miRcode, mirSVR, PITA, RNA22	0
KIAA0125	DEF6	hsa-mir-150	0	0	1	0	0.2998	0.1375	0.1623	0.306	0.0501	0.2559	0.5217	0.2348	0.2869	0.5111	0.1959	0.3153	0.003	0.4618	0	0.0654	0	0.2542	0.001	0.4333	1	mirSVR	0	2	miRcode, RNA22	0
KIAA0125	DENND1C	hsa-mir-150	0	0	1	1	0.3399	0.2015	0.1384	0.3267	0.2488	0.0779	0.5655	0.3601	0.2053	0.5976	0.3949	0.2027	0	0.0008	0	0.0263	0	0.0873	0.001	0.0463	1	mirSVR	0	1	RNA22	0
KIAA0125	DHRS9	hsa-mir-150	0	0	1	0	0.3059	0.1242	0.1817	0.4898	0.1464	0.3433	0.7021	0.4851	0.217	0.3824	0.1423	0.2402	0.275	0.6935	0	0.3033	0	0.1374	0.208	0.7932	1	mirSVR	0	2	mirSVR, RNA22	0
KIAA0125	DOCK10	hsa-mir-150	0	0	1	1	0.1949	-0.0163	0.2112	0.344	0.2544	0.0897	0.6475	0.3464	0.3011	0.6882	0.4697	0.2185	0	0.1654	0	0.0534	0	0.1809	0	0.0356	1	mirSVR	0	3	TargetScan, miRcode, RNA22	0
KIAA0125	DOCK11	hsa-mir-150	1	1	1	0	0.441	0.2287	0.2123	0.5761	0.3616	0.2146	0.4908	0.2576	0.2332	0.5151	0.2547	0.2604	0	0.0266	0	0.0436	0.002	0.5223	0.003	0.2718	1	mirSVR	0	5	TargetScan, miRcode, mirSVR, PITA, RNA22	0
KIAA0125	DOCK2	hsa-mir-150	1	0	1	0	0.444	0.1982	0.2459	0.6955	0.5156	0.1799	0.6917	0.4006	0.2911	0.7833	0.5853	0.198	0	0.0038	0	0.017	0	0.0486	0	0.0027	1	mirSVR	0	5	TargetScan, miRcode, mirSVR, PITA, RNA22	0
KIAA0125	DOCK8	hsa-mir-150	0	1	1	1	0.3188	0.085	0.2338	0.5544	0.3501	0.2043	0.677	0.3862	0.2908	0.5739	0.2755	0.2984	0	0.1547	0	0.0798	0	0.0282	0	0.0361	1	mirSVR	0	2	miRcode, RNA22	0
KIAA0125	DOK2	hsa-mir-150	1	1	1	1	0.4735	0.1774	0.296	0.717	0.4776	0.2394	0.6705	0.3941	0.2764	0.787	0.5676	0.2194	0	0.0157	0	0.0163	0	0.0093	0	0.0471	1	mirSVR	0	2	mirSVR, RNA22	0
KIAA0125	DPEP2	hsa-mir-150	0	1	1	1	0.4332	0.2334	0.1998	0.5772	0.3671	0.2101	0.7343	0.527	0.2074	0.641	0.3732	0.2679	0	0.0005	0	0.0505	0	0.0002	0	0.0967	1	mirSVR	0	5	TargetScan, miRcode, mirSVR, PITA, RNA22	0
KIAA0125	DUSP5	hsa-mir-150	0	0	1	0	0.0657	0.0644	0.0012	-0.1119	-0.0695	-0.0424	0.5541	0.3512	0.2029	-0.0148	-0.161	0.1462	0.482	0.5941	0.917	0.4324	0	0.0761	0.76	0.2878	1	mirSVR	0	3	mirSVR, PITA, RNA22	0
KIAA0125	EBI3	hsa-mir-150	0	1	1	1	0.39	0.1189	0.2711	0.6188	0.3834	0.2354	0.6762	0.3734	0.3028	0.7722	0.4925	0.2797	0	0.0124	0	0.0404	0	0.0365	0	0.0887	1	mirSVR	0	3	TargetScan, mirSVR, RNA22	0
KIAA0125	EMB	hsa-mir-150	0	0	1	0	0.0106	-0.1565	0.1671	0.1796	0.1045	0.0751	0.6049	0.3323	0.2726	0.2651	0.0689	0.1962	0.057	0.3758	0.205	0.358	0	0.0692	0.022	0.4482	1	mirSVR	0	3	TargetScan, mirSVR, RNA22	0
KIAA0125	ENPP2	hsa-mir-150	1	0	1	0	0.4199	0.1911	0.2288	0.5176	0.1703	0.3472	0.5324	0.3199	0.2125	0.5911	0.1184	0.4727	0	0.139	0	0.0629	0.003	0.0601	0	0.479	1	mirSVR	0	2	mirSVR, RNA22	0
KIAA0125	EOMES	hsa-mir-150	1	1	1	1	0.6331	0.3973	0.2359	0.7695	0.5074	0.262	0.7017	0.4302	0.2714	0.8103	0.5758	0.2344	0	0.0003	0	0.0161	0	0.0428	0	0.0254	1	mirSVR	0	2	PITA, RNA22	0
KIAA0125	EPSTI1	hsa-mir-150	0	1	1	0	0.2593	-0.0008	0.2602	0.5091	0.2853	0.2238	0.5829	0.2721	0.3108	0.5415	0.3544	0.1871	0.034	0.2595	0	0.0325	0	0.3353	0.006	0.0401	1	mirSVR	0	2	TargetScan, RNA22	0
KIAA0125	EVI2A	hsa-mir-150	1	1	1	1	0.3929	0.1715	0.2213	0.5946	0.3573	0.2374	0.6683	0.3839	0.2844	0.5642	0.2865	0.2777	0	0.0205	0	0.0148	0	0.0394	0.001	0.2827	1	mirSVR	0	2	PITA, RNA22	0
KIAA0125	FAM177B	hsa-mir-150	0	0	1	0	0.241	0.1365	0.1046	0.1686	0.1505	0.0181	0.5728	0.3178	0.255	-0.0103	-0.0326	0.0223	0	0.3298	0	0.3257	0	0.3535	0.221	0.3182	1	mirSVR	0	2	miRcode, RNA22	0
KIAA0125	FAM26F	hsa-mir-150	0	1	1	0	0.3257	0.0283	0.2975	0.533	0.3103	0.2227	0.5885	0.2998	0.2886	0.5501	0.2518	0.2983	0	0.335	0	0.0441	0	0.1514	0.001	0.0362	1	mirSVR	0	3	TargetScan, mirSVR, RNA22	0
KIAA0125	FAM65B	hsa-mir-150	0	1	1	0	0.5813	0.386	0.1953	0.597	0.3547	0.2423	0.6756	0.3859	0.2898	0.571	0.2203	0.3508	0	0	0	0.0443	0	0.0069	0	0.0929	1	mirSVR	0	4	TargetScan, mirSVR, PITA, RNA22	0
KIAA0125	FAM78A	hsa-mir-150	1	0	1	0	0.4676	0.2406	0.227	0.6285	0.4335	0.1949	0.7372	0.5074	0.2298	0.757	0.5703	0.1866	0	0.0005	0	0.0202	0	0.0136	0	0.0066	1	mirSVR	0	1	RNA22	0
KIAA0125	FASLG	hsa-mir-150	1	1	1	1	0.5614	0.3215	0.2398	0.7014	0.4583	0.2431	0.6495	0.348	0.3015	0.7803	0.5436	0.2367	0	0.013	0	0.0276	0	0.1897	0	0.0548	1	mirSVR	0	2	miRcode, RNA22	0
KIAA0125	FCER1G	hsa-mir-150	0	0	1	0	0.1277	-0.0503	0.178	0.4987	0.3577	0.141	0.5609	0.3111	0.2499	0.5889	0.4285	0.1605	0.007	0.5798	0	0.0549	0	0.0602	0	0.0583	1	mirSVR	0	3	mirSVR, PITA, RNA22	0
KIAA0125	FCER2	hsa-mir-150	0	0	1	0	0.6397	0.5321	0.1076	0.2784	0.093	0.1854	0.692	0.4909	0.2011	0.3597	0.0033	0.3564	0	0	0	0.0095	0	0.0117	0.002	0.7737	1	mirSVR	0	1	mirSVR	0
KIAA0125	FCGR1A	hsa-mir-150	0	0	1	0	0.0279	-0.0582	0.0861	0.4143	0.3578	0.0566	0.5065	0.2725	0.234	0.4579	0.3646	0.0933	0.393	0.7622	0	0.011	0	0.0721	0.014	0.088	1	mirSVR	0	1	mirSVR	0
KIAA0125	FCGR1C	hsa-mir-150	0	0	1	0	0.0521	-0.0245	0.0767	0.3965	0.3166	0.0799	0.5019	0.2647	0.2373	0.477	0.4358	0.0411	0.11	0.7421	0.002	0.0509	0	0.1191	0.003	0.0521	1	mirSVR	0	1	RNA22	0
KIAA0125	FCRL6	hsa-mir-150	1	1	1	1	0.5368	0.2766	0.2602	0.6441	0.3157	0.3283	0.6505	0.396	0.2546	0.797	0.574	0.223	0	0.0966	0	0.031	0	0.0272	0	0.0052	1	mirSVR	0	4	TargetScan, miRcode, mirSVR, RNA22	0
KIAA0125	FERMT3	hsa-mir-150	1	0	1	1	0.3757	0.1488	0.2269	0.6461	0.4703	0.1758	0.7267	0.5004	0.2262	0.7506	0.5489	0.2017	0	0.0988	0	0.0368	0	0.0012	0	0.0143	1	mirSVR	0	4	TargetScan, mirSVR, PITA, RNA22	0
KIAA0125	FGL2	hsa-mir-150	1	1	1	1	0.4255	0.176	0.2495	0.6574	0.4002	0.2572	0.6661	0.3478	0.3183	0.7747	0.562	0.2127	0	0.0586	0	0.0788	0	0.2995	0	0.0047	1	mirSVR	0	3	TargetScan, miRcode, RNA22	0
KIAA0125	FGR	hsa-mir-150	0	1	1	1	0.3251	0.0399	0.2852	0.547	0.3168	0.2302	0.652	0.3299	0.3221	0.7387	0.5267	0.212	0	0.1927	0	0.0711	0	0.0292	0	0.0488	1	mirSVR	0	1	RNA22	0
KIAA0125	FLI1	hsa-mir-150	1	1	1	1	0.4662	0.2089	0.2573	0.6088	0.3166	0.2923	0.5595	0.2849	0.2747	0.6755	0.3773	0.2982	0	0.1059	0	0.0088	0	0.0401	0	0.0668	1	mirSVR	0	2	PITA, RNA22	1
KIAA0125	FLT3	hsa-mir-150	0	0	1	0	0.1356	0.0522	0.0834	0.1474	0.0047	0.1427	0.6245	0.3391	0.2853	0.3886	0.0996	0.289	0.782	0.7776	0.208	0.4633	0	0.3542	0.132	0.4973	1	mirSVR	0	3	miRcode, mirSVR, RNA22	0
KIAA0125	FMNL1	hsa-mir-150	0	1	1	1	0.377	0.1271	0.2499	0.5622	0.3459	0.2164	0.7204	0.5159	0.2044	0.7153	0.4665	0.2487	0	0.1408	0	0.0202	0	0.0163	0	0.01	1	mirSVR	0	3	mirSVR, PITA, RNA22	0
KIAA0125	FOXP3	hsa-mir-150	1	1	1	1	0.4341	0.1671	0.2671	0.6466	0.3456	0.3011	0.685	0.3736	0.3114	0.6165	0.3133	0.3032	0	0.0087	0	0.0471	0	0.0765	0	0.065	1	mirSVR	0	3	TargetScan, mirSVR, PITA	0
KIAA0125	FPR3	hsa-mir-150	0	0	1	0	0.3161	0.0757	0.2404	0.6115	0.4208	0.1907	0.5422	0.2803	0.2619	0.617	0.451	0.166	0.001	0.6709	0	0.0371	0	0.2147	0.001	0.0163	1	mirSVR	0	3	mirSVR, PITA, RNA22	0
KIAA0125	FUT7	hsa-mir-150	1	1	1	1	0.4726	0.2136	0.2589	0.637	0.3974	0.2396	0.7159	0.4456	0.2703	0.7949	0.5546	0.2404	0	0.0007	0	0.0655	0	0.0131	0	0.0489	1	mirSVR	0	2	miRcode, RNA22	0
KIAA0125	FYB	hsa-mir-150	1	1	1	1	0.4474	0.1734	0.2741	0.6911	0.4643	0.2267	0.6485	0.3164	0.3322	0.7699	0.5406	0.2293	0	0.0061	0	0.0115	0	0.4375	0	0.006	1	mirSVR	0	3	mirSVR, PITA, RNA22	0
KIAA0125	GAB3	hsa-mir-150	1	1	1	1	0.457	0.207	0.25	0.6694	0.4312	0.2381	0.7226	0.4699	0.2527	0.7782	0.5399	0.2383	0	0.0205	0	0.0079	0	0.0198	0	0.0059	1	mirSVR	0	5	TargetScan, miRcode, mirSVR, PITA, RNA22	0
KIAA0125	GALM	hsa-mir-150	0	0	1	0	0.1381	-0.0056	0.1438	0.224	0.147	0.077	0.5441	0.2779	0.2662	0.2788	0.0535	0.2253	0.116	0.5963	0.006	0.1425	0	0.1899	0.274	0.7266	1	mirSVR	0	3	mirSVR, PITA, RNA22	0
KIAA0125	GAPT	hsa-mir-150	0	0	1	0	0.2508	0.086	0.1648	0.2922	0.0474	0.2448	0.5578	0.2192	0.3386	0.3496	-0.0207	0.3703	0.002	0.2021	0.01	0.7279	0	0.3959	0.018	0.534	1	mirSVR	0	3	miRcode, mirSVR, RNA22	0
KIAA0125	GBP1	hsa-mir-150	0	1	1	1	0.351	0.0389	0.3121	0.5702	0.3112	0.259	0.4925	0.2257	0.2668	0.6303	0.4138	0.2165	0	0.8403	0	0.0644	0	0.4283	0.001	0.0326	1	mirSVR	0	4	TargetScan, mirSVR, PITA, RNA22	0
KIAA0125	GBP4	hsa-mir-150	1	1	1	1	0.4481	0.177	0.2711	0.6222	0.3426	0.2796	0.6265	0.297	0.3295	0.7243	0.4666	0.2577	0	0.1741	0	0.1744	0	0.2586	0	0.0118	1	mirSVR	0	4	TargetScan, miRcode, mirSVR, RNA22	0
KIAA0125	GBP5	hsa-mir-150	1	1	1	0	0.4582	0.1928	0.2654	0.7111	0.5055	0.2056	0.6035	0.2968	0.3067	0.7837	0.5994	0.1843	0	0.0275	0	0.047	0	0.1856	0	0.0013	1	mirSVR	0	5	TargetScan, miRcode, mirSVR, PITA, RNA22	0
KIAA0125	GCET2	hsa-mir-150	0	0	1	0	0.4253	0.2479	0.1773	0.0717	-0.026	0.0978	0.581	0.2166	0.3645	0.5762	0.216	0.3602	0	0.0018	0.105	0.5264	0	0.1484	0.001	0.3409	1	mirSVR	0	2	TargetScan, RNA22	0
KIAA0125	GIMAP1	hsa-mir-150	1	1	1	1	0.4975	0.2683	0.2292	0.6278	0.3126	0.3151	0.7108	0.476	0.2348	0.7119	0.4172	0.2947	0	0.0204	0	0.0911	0	0.0002	0	0.0597	1	mirSVR	0	2	TargetScan, RNA22	0
KIAA0125	GIMAP5	hsa-mir-150	1	1	1	1	0.5376	0.2702	0.2674	0.7028	0.3803	0.3225	0.7399	0.5002	0.2397	0.7896	0.5367	0.2529	0	0.0219	0	0.0133	0	0.0228	0	0.0044	1	mirSVR	0	4	TargetScan, mirSVR, PITA, RNA22	0
KIAA0125	GIMAP6	hsa-mir-150	1	1	1	1	0.4767	0.2421	0.2346	0.5701	0.2752	0.2949	0.6713	0.3939	0.2773	0.706	0.4041	0.3019	0	0.0136	0	0.0166	0	0.1126	0	0.0079	1	mirSVR	0	2	PITA, RNA22	0
KIAA0125	GIMAP8	hsa-mir-150	1	1	1	1	0.4368	0.2011	0.2357	0.5835	0.2667	0.3168	0.6224	0.3306	0.2918	0.6872	0.3596	0.3276	0	0.0885	0	0.0315	0	0.3859	0	0.0637	1	mirSVR	0	4	TargetScan, mirSVR, PITA, RNA22	0
KIAA0125	GM2A	hsa-mir-150	0	0	1	0	0.1107	-0.0427	0.1534	0.4142	0.1475	0.2667	0.5588	0.3297	0.2291	0.5124	0.1997	0.3127	0.218	0.9	0.001	0.2056	0	0.0576	0.003	0.2121	1	mirSVR	0	1	RNA22	0
KIAA0125	GMFG	hsa-mir-150	1	1	1	1	0.4464	0.1681	0.2783	0.621	0.3235	0.2975	0.7167	0.4563	0.2604	0.6959	0.3771	0.3188	0	0.0636	0	0.0188	0	0.0006	0	0.034	1	mirSVR	0	4	TargetScan, mirSVR, PITA, RNA22	0
KIAA0125	GMIP	hsa-mir-150	0	0	1	0	0.1522	-0.0223	0.1745	0.2501	0.2046	0.0455	0.5687	0.3412	0.2275	0.3304	0.0882	0.2422	0.078	0.7931	0	0.0629	0	0.1479	0.061	0.5948	1	mirSVR	0	3	miRcode, mirSVR, RNA22	0
KIAA0125	GNG2	hsa-mir-150	1	1	1	0	0.4197	0.2191	0.2006	0.4816	0.189	0.2926	0.519	0.2545	0.2645	0.4375	0.1003	0.3372	0	0.0729	0	0.0318	0	0.4082	0.009	0.4934	1	mirSVR	0	1	RNA22	0
KIAA0125	GNGT2	hsa-mir-150	0	1	1	1	0.315	0.0979	0.2171	0.5809	0.3427	0.2381	0.6748	0.4063	0.2685	0.6631	0.377	0.2861	0	0.0857	0	0.0309	0	0.0154	0	0.1614	1	mirSVR	0	1	RNA22	0
KIAA0125	GNLY	hsa-mir-150	1	1	1	1	0.4896	0.2652	0.2244	0.6312	0.3037	0.3275	0.5546	0.2919	0.2626	0.7047	0.4819	0.2228	0	0.1394	0	0.0867	0	0.2921	0	0.0322	1	mirSVR	0	4	TargetScan, mirSVR, PITA, RNA22	0
KIAA0125	GPR132	hsa-mir-150	0	0	1	1	0.3389	0.2133	0.1256	0.4067	0.2135	0.1932	0.6835	0.4819	0.2016	0.5797	0.3094	0.2703	0	0.0185	0	0.063	0	0.0133	0	0.0257	1	mirSVR	0	1	RNA22	0
KIAA0125	GPR171	hsa-mir-150	1	1	1	1	0.5592	0.2461	0.3131	0.702	0.3442	0.3578	0.7496	0.4841	0.2655	0.8029	0.5409	0.262	0	0.0128	0	0.0822	0	0.0469	0	0.0246	1	mirSVR	0	1	RNA22	0
KIAA0125	GPR174	hsa-mir-150	1	1	1	0	0.6558	0.441	0.2148	0.7835	0.5324	0.2511	0.7682	0.5322	0.236	0.8632	0.6968	0.1664	0	0	0	0.0148	0	0.0705	0	0.0333	1	mirSVR	0	2	TargetScan, RNA22	0
KIAA0125	GPR183	hsa-mir-150	1	0	1	1	0.4656	0.1407	0.3249	0.5432	0.1796	0.3636	0.5926	0.2369	0.3557	0.656	0.2806	0.3754	0	0.0517	0	0.2032	0	0.267	0	0.6654	1	mirSVR	0	1	RNA22	0
KIAA0125	GPR18	hsa-mir-150	1	1	1	1	0.5373	0.2782	0.2591	0.6331	0.2811	0.352	0.7716	0.5618	0.2098	0.8018	0.5518	0.2499	0	0	0	0.0128	0	0.0004	0	0.0269	1	mirSVR	0	1	TargetScan	0
KIAA0125	GPR34	hsa-mir-150	0	0	1	0	0.2073	0.0953	0.112	0.3809	0.2611	0.1198	0.5033	0.2203	0.283	0.389	0.1693	0.2196	0.005	0.0539	0.036	0.1078	0.001	0.5429	0.055	0.4429	1	mirSVR	0	4	TargetScan, mirSVR, PITA, RNA22	0
KIAA0125	GPR55	hsa-mir-150	0	1	1	1	0.6443	0.4526	0.1917	0.7392	0.5187	0.2205	0.4238	0.2168	0.2069	0.816	0.5671	0.2489	0	0	0	0.0243	0.014	0.3785	0	0.0088	1	mirSVR	0	2	TargetScan, RNA22	0
KIAA0125	GPR65	hsa-mir-150	0	1	1	1	0.3131	0.0854	0.2277	0.5957	0.384	0.2117	0.6512	0.37	0.2812	0.6291	0.3817	0.2474	0	0.1996	0	0.0303	0	0.2687	0	0.0354	1	mirSVR	0	2	mirSVR, RNA22	0
KIAA0125	GPSM3	hsa-mir-150	0	0	1	1	0.3229	0.1168	0.2061	0.468	0.1838	0.2842	0.6961	0.4735	0.2226	0.5466	0.2833	0.2633	0	0.0422	0	0.1042	0	0.0006	0	0.0436	1	mirSVR	0	5	TargetScan, miRcode, mirSVR, PITA, RNA22	0
KIAA0125	GRAP2	hsa-mir-150	1	1	1	1	0.5796	0.354	0.2256	0.736	0.5017	0.2343	0.6955	0.4486	0.2468	0.7516	0.4342	0.3173	0	0.0001	0	0.0107	0	0.0075	0	0.0153	1	mirSVR	0	2	miRcode, mirSVR	0
KIAA0125	GVIN1	hsa-mir-150	1	1	1	1	0.6391	0.4157	0.2233	0.7842	0.5394	0.2448	0.7435	0.484	0.2594	0.8233	0.6115	0.2118	0	0	0	0.0125	0	0.0618	0	0.0248	1	mirSVR	0	1	RNA22	0
KIAA0125	GZMA	hsa-mir-150	1	1	1	1	0.5751	0.2889	0.2862	0.7382	0.4283	0.3098	0.6518	0.358	0.2937	0.7522	0.4578	0.2945	0	0.0079	0	0.0277	0	0.2455	0	0.007	1	mirSVR	0	4	TargetScan, mirSVR, PITA, RNA22	0
KIAA0125	GZMB	hsa-mir-150	1	1	1	1	0.5109	0.2134	0.2975	0.6759	0.3633	0.3126	0.6178	0.3719	0.2459	0.7458	0.5042	0.2416	0	0.3184	0	0.147	0	0.1154	0	0.0676	1	mirSVR	0	1	RNA22	0
KIAA0125	GZMH	hsa-mir-150	1	1	1	0	0.4712	0.2447	0.2265	0.6523	0.3859	0.2664	0.6323	0.3772	0.2551	0.7628	0.5674	0.1954	0	0.0027	0	0.0803	0	0.1765	0	0.0508	1	mirSVR	0	1	RNA22	0
KIAA0125	GZMK	hsa-mir-150	1	1	1	1	0.6199	0.3535	0.2664	0.7567	0.4436	0.3132	0.7196	0.4184	0.3012	0.8022	0.532	0.2703	0	0.0011	0	0.014	0	0.0155	0	0.0316	1	mirSVR	0	3	mirSVR, PITA, RNA22	0
KIAA0125	GZMM	hsa-mir-150	1	1	1	1	0.6214	0.3831	0.2383	0.7379	0.4196	0.3183	0.743	0.5126	0.2305	0.6803	0.3866	0.2937	0	0.0004	0	0.0349	0	0.0034	0	0.1009	1	mirSVR	0	2	mirSVR, RNA22	0
KIAA0125	HAVCR2	hsa-mir-150	0	0	1	0	0.1988	0.0157	0.1831	0.4809	0.3329	0.1481	0.6484	0.3882	0.2602	0.5901	0.4027	0.1873	0.014	0.6932	0	0.0574	0	0.0848	0	0.0167	1	mirSVR	0	1	mirSVR	0
KIAA0125	HCG26	hsa-mir-150	0	0	1	0	0.2949	0.0746	0.2203	0.3753	0.2396	0.1357	0.6364	0.3675	0.2689	0.5626	0.3658	0.1968	0	0.17	0.006	0.2526	0	0.0366	0.007	0.1255	1	mirSVR	0	2	miRcode, RNA22	0
KIAA0125	HCK	hsa-mir-150	0	1	1	1	0.2468	0.0628	0.184	0.497	0.2867	0.2103	0.5045	0.252	0.2525	0.5799	0.367	0.2129	0.001	0.4708	0	0.0915	0	0.4468	0	0.0434	1	mirSVR	0	1	RNA22	0
KIAA0125	HCLS1	hsa-mir-150	1	1	1	1	0.4726	0.2219	0.2507	0.6665	0.4596	0.2069	0.7215	0.495	0.2266	0.7852	0.5443	0.2409	0	0.0214	0	0.017	0	0.0052	0	0.005	1	mirSVR	0	1	RNA22	0
KIAA0125	HCST	hsa-mir-150	1	1	1	1	0.4401	0.1383	0.3018	0.6327	0.3177	0.3149	0.6804	0.3991	0.2813	0.7512	0.4545	0.2967	0	0.0326	0	0.0239	0	0.019	0	0.0863	1	mirSVR	0	2	mirSVR, RNA22	0
KIAA0125	HLA-A	hsa-mir-150	0	0	1	0	0.1158	-0.0578	0.1736	0.4566	0.3392	0.1173	0.5385	0.308	0.2305	0.4732	0.2859	0.1873	0.01	0.7388	0	0.0239	0	0.1068	0.004	0.4116	1	mirSVR	0	1	RNA22	0
KIAA0125	HLA-B	hsa-mir-150	0	0	1	0	0.127	-0.095	0.222	0.4885	0.3356	0.1529	0.5506	0.2731	0.2775	0.5944	0.4354	0.159	0.048	0.6634	0.002	0.1282	0	0.2032	0.001	0.1498	1	mirSVR	0	1	RNA22	0
KIAA0125	HLA-C	hsa-mir-150	0	0	1	0	0.1161	-0.0705	0.1866	0.4377	0.3308	0.1069	0.5359	0.2836	0.2523	0.5171	0.3634	0.1536	0.013	0.5281	0	0.0571	0	0.1161	0.001	0.0977	1	mirSVR	0	1	RNA22	0
KIAA0125	HLA-DMA	hsa-mir-150	1	1	1	1	0.3741	0.1525	0.2216	0.5537	0.3449	0.2088	0.6151	0.2873	0.3278	0.6908	0.4304	0.2604	0	0.0933	0	0.0444	0	0.2491	0	0.0234	1	mirSVR	0	2	mirSVR, RNA22	0
KIAA0125	HLA-DMB	hsa-mir-150	1	0	1	1	0.4075	0.1833	0.2242	0.6275	0.4323	0.1952	0.6895	0.4093	0.2802	0.7141	0.4532	0.2609	0	0.0168	0	0.0389	0	0.0935	0	0.0113	1	mirSVR	0	5	TargetScan, miRcode, mirSVR, PITA, RNA22	0
KIAA0125	HLA-DOA	hsa-mir-150	1	1	1	1	0.4462	0.2455	0.2007	0.6308	0.4274	0.2035	0.6353	0.3248	0.3105	0.775	0.5704	0.2046	0	0.0018	0	0.0487	0	0.0562	0	0.0058	1	mirSVR	0	4	TargetScan, miRcode, mirSVR, RNA22	0
KIAA0125	HLA-DOB	hsa-mir-150	0	1	1	0	0.6652	0.4933	0.172	0.7379	0.4844	0.2535	0.5973	0.3783	0.219	0.8227	0.6397	0.183	0	0	0	0.0181	0	0.0169	0	0.171	1	mirSVR	0	1	RNA22	0
KIAA0125	HLA-DPA1	hsa-mir-150	1	1	1	1	0.3884	0.1714	0.2171	0.5982	0.3692	0.229	0.652	0.3505	0.3015	0.7206	0.4645	0.2561	0	0.0696	0	0.0529	0	0.1718	0	0.0238	1	mirSVR	0	2	mirSVR, RNA22	0
KIAA0125	HLA-DPB1	hsa-mir-150	1	1	1	1	0.4346	0.214	0.2206	0.6181	0.4005	0.2176	0.6974	0.4371	0.2602	0.6768	0.3763	0.3006	0	0.036	0	0.049	0	0.0409	0	0.079	1	mirSVR	0	1	mirSVR	0
KIAA0125	HLA-DPB2	hsa-mir-150	0	0	1	1	0.2972	0.146	0.1512	0.3978	0.2713	0.1265	0.504	0.2237	0.2803	0.5275	0.3176	0.2099	0	0.1795	0.003	0.2772	0	0.0808	0.005	0.2575	1	mirSVR	0	2	mirSVR, RNA22	0
KIAA0125	HLA-DQA1	hsa-mir-150	1	0	1	0	0.3586	0.1439	0.2147	0.6017	0.4128	0.1889	0.6252	0.3051	0.3201	0.7387	0.5428	0.1959	0	0.1213	0	0.0489	0	0.4189	0	0.0066	1	mirSVR	0	3	TargetScan, mirSVR, RNA22	0
KIAA0125	HLA-DQA2	hsa-mir-150	0	1	1	0	0.3757	0.2042	0.1715	0.5382	0.3074	0.2308	0.5608	0.3296	0.2312	0.4744	0.2253	0.249	0	0.011	0	0.1487	0	0.0216	0.002	0.2594	1	mirSVR	0	1	mirSVR	0
KIAA0125	HLA-DQB1	hsa-mir-150	0	0	1	1	0.2728	0.104	0.1687	0.4424	0.2454	0.197	0.5842	0.2884	0.2958	0.6191	0.3918	0.2273	0	0.2766	0	0.1055	0	0.5829	0	0.0119	1	mirSVR	0	3	TargetScan, mirSVR, RNA22	0
KIAA0125	HLA-DQB2	hsa-mir-150	0	0	1	1	0.3706	0.2079	0.1626	0.5235	0.3254	0.1981	0.6062	0.3638	0.2425	0.5747	0.3113	0.2634	0	0.0182	0	0.0959	0	0.0314	0	0.063	1	mirSVR	0	1	mirSVR	0
KIAA0125	HLA-DRB1	hsa-mir-150	0	0	1	1	0.3171	0.1234	0.1938	0.5641	0.3742	0.1899	0.6098	0.3165	0.2932	0.699	0.4687	0.2302	0.001	0.3262	0	0.0534	0	0.308	0	0.0113	1	mirSVR	0	1	RNA22	0
KIAA0125	HLA-DRB5	hsa-mir-150	0	0	1	1	0.2384	0.078	0.1604	0.5554	0.3613	0.1941	0.6057	0.341	0.2647	0.6396	0.3772	0.2624	0.004	0.5505	0	0.1241	0	0.0203	0	0.162	1	mirSVR	0	1	RNA22	0
KIAA0125	HLA-E	hsa-mir-150	1	1	1	1	0.4252	0.1545	0.2707	0.6586	0.4334	0.2252	0.6411	0.4158	0.2253	0.7141	0.5021	0.212	0	0.5218	0	0.0621	0	0.0412	0	0.0245	1	mirSVR	0	1	mirSVR	0
KIAA0125	HLA-F	hsa-mir-150	0	0	1	0	0.2294	-0.0135	0.2429	0.5161	0.3276	0.1884	0.5796	0.3507	0.2289	0.5902	0.3911	0.1991	0.008	0.9374	0	0.0139	0	0.1115	0	0.2833	1	mirSVR	0	2	PITA, RNA22	0
KIAA0125	HLA-G	hsa-mir-150	0	0	1	0	0.0203	-0.1348	0.155	0.3784	0.3305	0.0479	0.519	0.2737	0.2452	0.486	0.2281	0.2579	0.464	0.462	0.001	0.0223	0	0.1047	0.007	0.3003	1	mirSVR	0	3	mirSVR, PITA, RNA22	0
KIAA0125	HMHA1	hsa-mir-150	0	0	1	1	0.4301	0.2432	0.1869	0.334	0.1153	0.2187	0.5769	0.2915	0.2853	0.6733	0.4128	0.2605	0	0.0068	0	0.0686	0	0.0113	0	0.1175	1	mirSVR	0	1	RNA22	0
KIAA0125	HSD11B1	hsa-mir-150	1	1	1	1	0.4517	0.2169	0.2348	0.5977	0.2426	0.3551	0.6123	0.3595	0.2529	0.7779	0.5206	0.2573	0	0.0223	0	0.3592	0	0.0801	0	0.0928	1	mirSVR	0	4	TargetScan, miRcode, mirSVR, RNA22	0
KIAA0125	HSD17B11	hsa-mir-150	0	0	1	0	0.3211	0.1441	0.177	0.3021	0.1476	0.1546	0.5529	0.3041	0.2488	0.0801	-0.2409	0.321	0.003	0.1922	0.022	0.1676	0	0.0814	0.229	0.3339	1	mirSVR	0	3	mirSVR, PITA, RNA22	0
KIAA0125	ICOS	hsa-mir-150	1	1	1	0	0.5301	0.2395	0.2905	0.7115	0.4491	0.2624	0.7324	0.4412	0.2913	0.833	0.6545	0.1785	0	0.0024	0	0.0109	0	0.1958	0	0.0007	1	mirSVR	0	3	TargetScan, mirSVR, RNA22	0
KIAA0125	IDO1	hsa-mir-150	0	1	1	1	0.453	0.1326	0.3204	0.6186	0.3238	0.2948	0.6017	0.3325	0.2692	0.7236	0.5148	0.2088	0	0.2134	0	0.0631	0	0.3067	0.001	0.1548	1	mirSVR	0	1	RNA22	0
KIAA0125	IFI30	hsa-mir-150	0	0	1	1	0.1519	-0.0148	0.1667	0.5014	0.3232	0.1782	0.5808	0.3467	0.2341	0.597	0.3852	0.2118	0.052	0.7702	0	0.0663	0	0.0183	0.003	0.3416	1	mirSVR	0	5	TargetScan, miRcode, mirSVR, PITA, RNA22	0
KIAA0125	IGF1	hsa-mir-150	0	0	1	0	0.4411	0.28	0.1611	0.4706	0.1322	0.3384	0.503	0.2989	0.2041	0.4542	-0.0543	0.5086	0	0.068	0.025	0.312	0.001	0.3233	0	0.2658	1	mirSVR	0	3	TargetScan, mirSVR, RNA22	0
KIAA0125	IGSF6	hsa-mir-150	0	0	1	1	0.2683	0.0638	0.2045	0.6278	0.4349	0.1929	0.6677	0.3773	0.2904	0.6396	0.3988	0.2408	0	0.4028	0	0.0613	0	0.1119	0.001	0.1436	1	mirSVR	0	4	TargetScan, mirSVR, PITA, RNA22	0
KIAA0125	IKZF1	hsa-mir-150	1	1	1	1	0.5627	0.2943	0.2684	0.7563	0.5093	0.247	0.7299	0.449	0.2808	0.8262	0.6119	0.2143	0	0.0001	0	0.0065	0	0.0579	0	0.0032	1	mirSVR	0	2	TargetScan, RNA22	0
KIAA0125	IKZF3	hsa-mir-150	1	0	1	0	0.6193	0.4098	0.2095	0.6962	0.5136	0.1827	0.6014	0.3888	0.2126	0.6158	0.4568	0.1589	0	0	0	0.0646	0	0.1291	0	0.0717	1	mirSVR	0	4	TargetScan, mirSVR, PITA, RNA22	0
KIAA0125	IL10RA	hsa-mir-150	1	1	1	0	0.5085	0.2404	0.2681	0.653	0.3965	0.2565	0.7775	0.5648	0.2126	0.8276	0.6389	0.1887	0	0.0001	0	0.0259	0	0.0161	0	0.0012	1	mirSVR	0	2	miRcode, RNA22	0
KIAA0125	IL12RB1	hsa-mir-150	1	0	1	0	0.4763	0.2632	0.2131	0.6236	0.4385	0.1851	0.7496	0.5334	0.2162	0.7695	0.6029	0.1667	0	0	0	0.0185	0	0.0398	0	0.0037	1	mirSVR	0	4	TargetScan, mirSVR, PITA, RNA22	0
KIAA0125	IL15RA	hsa-mir-150	0	0	1	1	0.3009	0.032	0.2689	0.5473	0.3686	0.1787	0.5401	0.3067	0.2335	0.5739	0.356	0.2179	0.005	0.4053	0	0.0499	0	0.286	0.002	0.5034	1	mirSVR	0	3	TargetScan, mirSVR, RNA22	0
KIAA0125	IL18BP	hsa-mir-150	0	0	1	0	0.2665	0.0606	0.206	0.3324	0.1794	0.153	0.648	0.4193	0.2287	0.4459	0.2907	0.1552	0.001	0.2921	0.001	0.0627	0	0.0424	0.003	0.2859	1	mirSVR	0	1	RNA22	0
KIAA0125	IL18RAP	hsa-mir-150	1	1	1	0	0.5579	0.2763	0.2815	0.6839	0.3684	0.3155	0.6836	0.3768	0.3068	0.8289	0.6494	0.1794	0	0.0176	0	0.126	0	0.1674	0	0.0019	1	mirSVR	0	2	mirSVR, RNA22	0
KIAA0125	IL24	hsa-mir-150	0	0	1	0	0.3061	0.1502	0.1559	0.1442	0.0774	0.0668	0.6289	0.3017	0.3271	0.3589	-0.0106	0.3694	0	0.5293	0.106	0.7064	0	0.0182	0.023	0.7699	1	mirSVR	0	1	RNA22	0
KIAA0125	IL2RA	hsa-mir-150	1	1	1	1	0.4543	0.1712	0.2831	0.6789	0.4093	0.2696	0.6002	0.3146	0.2856	0.705	0.463	0.242	0	0.0429	0	0.0261	0	0.3838	0	0.0054	1	mirSVR	0	4	TargetScan, mirSVR, PITA, RNA22	0
KIAA0125	IL2RB	hsa-mir-150	1	1	1	1	0.4981	0.216	0.2821	0.6013	0.3797	0.2217	0.7394	0.4864	0.253	0.8231	0.6061	0.217	0	0.0155	0	0.0101	0	0.0613	0	0.0045	1	mirSVR	0	2	miRcode, RNA22	0
KIAA0125	IL2RG	hsa-mir-150	1	1	1	0	0.6015	0.3445	0.257	0.7747	0.5285	0.2462	0.7763	0.555	0.2214	0.8637	0.6985	0.1652	0	0.0001	0	0.012	0	0.0608	0	0.0037	1	mirSVR	0	2	TargetScan, mirSVR	0
KIAA0125	IL3RA	hsa-mir-150	0	0	1	0	0.332	0.0742	0.2577	0.3212	-0.011	0.3323	0.5765	0.3528	0.2237	0.5164	0.1363	0.3801	0.002	0.5499	0.001	0.8331	0	0.0132	0.008	0.6331	1	mirSVR	0	2	TargetScan, RNA22	0
KIAA0125	IL9R	hsa-mir-150	0	1	1	1	0.3496	0.2433	0.1063	0.5339	0.2861	0.2478	0.6459	0.4221	0.2237	0.6433	0.364	0.2793	0	0.0002	0	0.1784	0	0.0547	0	0.0068	1	mirSVR	0	2	miRcode, RNA22	0
KIAA0125	INPP5D	hsa-mir-150	1	1	1	1	0.4774	0.2146	0.2628	0.6745	0.4563	0.2181	0.6732	0.4588	0.2144	0.7592	0.5194	0.2398	0	0.0023	0	0.0122	0	0.0131	0	0.0114	1	mirSVR	0	4	TargetScan, mirSVR, PITA, RNA22	0
KIAA0125	IPCEF1	hsa-mir-150	1	1	1	1	0.5176	0.2341	0.2835	0.726	0.4374	0.2886	0.6023	0.3217	0.2806	0.6319	0.2871	0.3448	0	0.0007	0	0.0264	0	0.1888	0	0.0691	1	mirSVR	0	3	TargetScan, mirSVR, RNA22	0
KIAA0125	IRF1	hsa-mir-150	0	0	1	1	0.3385	0.0725	0.266	0.4647	0.3154	0.1493	0.6276	0.3683	0.2593	0.6275	0.355	0.2725	0	0.4034	0	0.1142	0	0.0594	0	0.1047	1	mirSVR	0	4	TargetScan, mirSVR, PITA, RNA22	0
KIAA0125	IRF8	hsa-mir-150	1	1	1	1	0.464	0.2012	0.2628	0.652	0.3831	0.2689	0.7012	0.434	0.2671	0.7673	0.4747	0.2925	0	0.0008	0	0.0758	0	0.0774	0	0.0577	1	mirSVR	0	4	TargetScan, mirSVR, PITA, RNA22	0
KIAA0125	ITGAL	hsa-mir-150	1	1	1	1	0.3836	0.1481	0.2355	0.6168	0.3538	0.263	0.7848	0.5697	0.215	0.8138	0.5958	0.218	0	0.0327	0	0.0353	0	0.0222	0	0.0058	1	mirSVR	0	5	TargetScan, miRcode, mirSVR, PITA, RNA22	0
KIAA0125	ITGAX	hsa-mir-150	0	0	1	0	0.2762	0.1275	0.1487	0.5463	0.4284	0.1179	0.6826	0.4728	0.2097	0.6366	0.4557	0.1809	0	0.0225	0	0.065	0	0.0126	0	0.0414	1	mirSVR	0	4	miRcode, mirSVR, PITA, RNA22	0
KIAA0125	ITK	hsa-mir-150	1	1	1	0	0.6302	0.3752	0.255	0.7898	0.53	0.2597	0.7608	0.5052	0.2556	0.8464	0.6506	0.1958	0	0.0001	0	0.0182	0	0.0354	0	0.0078	1	mirSVR	0	1	miRcode	0
KIAA0125	ITM2A	hsa-mir-150	1	0	1	0	0.4963	0.2696	0.2267	0.5986	0.1799	0.4187	0.6336	0.3304	0.3032	0.6853	0.2618	0.4235	0	0.025	0	0.0522	0	0.0258	0	0.2347	1	mirSVR	0	3	TargetScan, miRcode, RNA22	0
KIAA0125	JAK2	hsa-mir-150	0	0	1	0	0.2623	0.0827	0.1796	0.3127	0.1174	0.1954	0.5808	0.2549	0.3258	0.5168	0.2494	0.2674	0	0.1096	0.003	0.3819	0	0.3112	0.011	0.2137	1	mirSVR	0	3	mirSVR, PITA, RNA22	0
KIAA0125	JAK3	hsa-mir-150	1	1	1	1	0.6242	0.3898	0.2344	0.7464	0.4917	0.2547	0.7398	0.4883	0.2515	0.7522	0.4904	0.2618	0	0.0001	0	0.023	0	0.066	0	0.0044	1	mirSVR	0	4	miRcode, mirSVR, PITA, RNA22	0
KIAA0125	KBTBD8	hsa-mir-150	1	0	1	1	0.4068	0.1812	0.2256	0.6019	0.4045	0.1974	0.5222	0.2895	0.2327	0.6693	0.3983	0.271	0	0.0002	0	0.0063	0	0.1441	0	0.0444	1	mirSVR	0	4	TargetScan, mirSVR, PITA, RNA22	0
KIAA0125	KCNAB2	hsa-mir-150	1	0	1	0	0.4322	0.2123	0.2199	0.6453	0.5017	0.1436	0.6351	0.4291	0.206	0.6812	0.4876	0.1936	0	0.0305	0	0.019	0	0.0186	0	0.0087	1	mirSVR	0	3	mirSVR, PITA, RNA22	0
KIAA0125	KCNK13	hsa-mir-150	0	0	1	0	0.0204	-0.0718	0.0922	0.1467	0.0688	0.0779	0.5029	0.2194	0.2836	0.2883	0.2032	0.0851	0.19	0.1501	0.55	0.6876	0.001	0.4152	0.035	0.1598	1	mirSVR	0	3	TargetScan, miRcode, RNA22	0
KIAA0125	KIAA0748	hsa-mir-150	1	1	1	1	0.6125	0.3725	0.2399	0.7199	0.3815	0.3384	0.7622	0.5087	0.2535	0.79	0.4959	0.294	0	0	0	0.046	0	0.0085	0	0.0068	1	mirSVR	0	2	TargetScan, mirSVR	0
KIAA0125	KLRC1	hsa-mir-150	1	1	1	1	0.3844	0.1599	0.2245	0.595	0.3203	0.2747	0.5648	0.2662	0.2987	0.6549	0.3772	0.2777	0	0.5301	0	0.0647	0	0.5908	0	0.152	1	mirSVR	0	2	TargetScan, mirSVR	0
KIAA0125	KLRC2	hsa-mir-150	0	0	1	0	0.2044	0.0689	0.1355	0.3623	0.1819	0.1804	0.5453	0.2649	0.2804	0.4618	0.132	0.3298	0.073	0.5249	0.128	0.33	0.001	0.1467	0	0.1988	1	mirSVR	0	1	mirSVR	0
KIAA0125	KLRC3	hsa-mir-150	0	0	1	1	0.2077	0.0632	0.1445	0.4289	0.1858	0.2431	0.5999	0.3416	0.2583	0.6498	0.3438	0.306	0.003	0.3001	0.059	0.1144	0	0.0529	0	0.0588	1	mirSVR	0	1	RNA22	0
KIAA0125	KLRK1	hsa-mir-150	1	1	1	1	0.5848	0.315	0.2698	0.7056	0.3588	0.3468	0.716	0.4462	0.2698	0.8105	0.5585	0.252	0	0.0103	0	0.0175	0	0.03	0	0.0285	1	mirSVR	0	2	mirSVR, RNA22	0
KIAA0125	LAG3	hsa-mir-150	0	0	1	0	0.3829	0.1125	0.2704	0.5796	0.3902	0.1894	0.6415	0.3948	0.2467	0.5512	0.3558	0.1954	0	0.3478	0	0.0075	0	0.2041	0	0.2695	1	mirSVR	0	4	TargetScan, mirSVR, PITA, RNA22	1
KIAA0125	LAIR1	hsa-mir-150	0	0	1	0	0.3417	0.1057	0.2359	0.6176	0.4564	0.1612	0.6395	0.3817	0.2579	0.6852	0.4962	0.189	0	0.0613	0	0.0203	0	0.0417	0	0.0125	1	mirSVR	0	1	RNA22	0
KIAA0125	LAIR2	hsa-mir-150	0	1	1	0	0.3492	0.0969	0.2523	0.5917	0.35	0.2417	0.5737	0.2633	0.3103	0.5055	0.252	0.2535	0	0.1696	0	0.175	0	0.3318	0.001	0.5731	1	mirSVR	0	1	RNA22	0
KIAA0125	LAP3	hsa-mir-150	0	0	1	0	0.2986	0.0484	0.2502	0.4397	0.1493	0.2903	0.5398	0.2395	0.3003	0.3949	0.1701	0.2248	0.016	0.502	0	0.1369	0	0.3227	0.001	0.1728	1	mirSVR	0	3	mirSVR, PITA, RNA22	0
KIAA0125	LAPTM5	hsa-mir-150	0	0	1	1	0.2749	0.0545	0.2204	0.5715	0.4086	0.1629	0.6521	0.3865	0.2656	0.6153	0.3651	0.2502	0	0.183	0	0.0088	0	0.0355	0	0.0325	1	mirSVR	0	3	TargetScan, mirSVR, RNA22	1
KIAA0125	LAT2	hsa-mir-150	0	0	1	1	0.1823	0.0654	0.1169	0.3862	0.36	0.0262	0.6776	0.4458	0.2318	0.5938	0.3353	0.2586	0	0.1939	0	0.0094	0	0.0102	0.002	0.3718	1	mirSVR	0	3	mirSVR, PITA, RNA22	0
KIAA0125	LAT	hsa-mir-150	1	1	1	1	0.5732	0.3357	0.2375	0.6783	0.3857	0.2926	0.7276	0.4956	0.232	0.7974	0.5446	0.2528	0	0.0001	0	0.0392	0	0.0014	0	0.0575	1	mirSVR	0	1	RNA22	0
KIAA0125	LCK	hsa-mir-150	1	1	1	1	0.6297	0.381	0.2487	0.7877	0.5294	0.2584	0.7209	0.483	0.2378	0.8225	0.5929	0.2295	0	0	0	0.0161	0	0.0008	0	0.008	1	mirSVR	0	3	TargetScan, miRcode, RNA22	0
KIAA0125	LCP2	hsa-mir-150	0	1	1	1	0.3784	0.0792	0.2992	0.6927	0.4662	0.2266	0.6838	0.3778	0.306	0.7385	0.5007	0.2379	0	0.4613	0	0.0206	0	0.1477	0	0.0058	1	mirSVR	0	4	miRcode, mirSVR, PITA, RNA22	0
KIAA0125	LGALS9	hsa-mir-150	0	1	1	0	0.1753	-0.1137	0.289	0.4379	0.2258	0.2121	0.5529	0.3112	0.2417	0.3741	0.0954	0.2787	0.133	0.5582	0.002	0.2138	0	0.1102	0.014	0.3066	1	mirSVR	0	1	RNA22	0
KIAA0125	LILRA4	hsa-mir-150	1	0	1	0	0.3802	0.1679	0.2123	0.4407	0.1369	0.3038	0.6794	0.3643	0.3152	0.5492	0.2149	0.3343	0	0.0776	0	0.3812	0	0.2456	0.004	0.2124	1	mirSVR	0	4	TargetScan, mirSVR, PITA, RNA22	0
KIAA0125	LILRB1	hsa-mir-150	0	0	1	0	0.296	0.1055	0.1905	0.6133	0.4706	0.1428	0.7015	0.464	0.2375	0.7746	0.6629	0.1117	0	0.0985	0	0.0236	0	0.0264	0	0.0019	1	mirSVR	0	4	miRcode, mirSVR, PITA, RNA22	0
KIAA0125	LILRB2	hsa-mir-150	0	0	1	0	0.2642	0.0283	0.2359	0.63	0.4344	0.1956	0.5752	0.3047	0.2705	0.6941	0.511	0.1831	0.002	0.6603	0	0.0573	0	0.1013	0	0.0213	1	mirSVR	0	4	TargetScan, mirSVR, PITA, RNA22	0
KIAA0125	LILRB4	hsa-mir-150	0	0	1	0	0.2026	0.0441	0.1585	0.5627	0.3907	0.1719	0.634	0.4214	0.2126	0.7275	0.5481	0.1794	0	0.5066	0	0.0375	0	0.0522	0	0.017	1	mirSVR	0	1	mirSVR	0
KIAA0125	LOC400696	hsa-mir-150	0	0	1	0	0.1569	-0.0545	0.2114	0.4528	0.2632	0.1896	0.5466	0.2771	0.2695	0.639	0.4665	0.1725	0.017	0.3803	0	0.2358	0	0.1028	0.002	0.1034	1	mirSVR	0	2	miRcode, mirSVR	0
KIAA0125	LOC400759	hsa-mir-150	1	1	1	0	0.4266	0.1717	0.2549	0.5766	0.3272	0.2493	0.5619	0.3018	0.2601	0.6809	0.4975	0.1834	0	0.6137	0	0.0429	0	0.2878	0.001	0.0364	1	mirSVR	0	1	mirSVR	0
KIAA0125	LOC647121	hsa-mir-150	0	0	1	0	0.0292	-0.149	0.1781	0.1577	0.1096	0.0481	0.5483	0.3014	0.2469	0.2615	0.1245	0.137	0.085	0.4848	0.333	0.6337	0	0.1528	0.13	0.475	1	mirSVR	0	2	TargetScan, RNA22	0
KIAA0125	LPXN	hsa-mir-150	0	1	1	0	0.3639	0.0808	0.2831	0.6043	0.3535	0.2508	0.6369	0.335	0.3019	0.5382	0.2639	0.2743	0	0.0076	0	0.0347	0	0.0928	0.001	0.1639	1	mirSVR	0	3	miRcode, mirSVR, RNA22	0
KIAA0125	LRMP	hsa-mir-150	1	1	1	0	0.5544	0.3327	0.2216	0.6661	0.3517	0.3144	0.7494	0.5234	0.226	0.8362	0.6417	0.1945	0	0	0	0.0151	0.001	0.0003	0	0.0333	1	mirSVR	0	2	miRcode, RNA22	0
KIAA0125	LRRC25	hsa-mir-150	0	0	1	0	0.1849	0.0283	0.1566	0.5088	0.412	0.0968	0.5745	0.3543	0.2202	0.5291	0.3767	0.1524	0	0.0523	0	0.0299	0	0.0219	0.001	0.1313	1	mirSVR	0	2	miRcode, RNA22	0
KIAA0125	LRRK2	hsa-mir-150	0	0	1	0	0.2298	0.1483	0.0814	0.4653	0.3506	0.1146	0.5159	0.281	0.2349	0.3172	0.1318	0.1854	0.003	0.1963	0.001	0.0559	0	0.2425	0.605	0.6525	1	mirSVR	0	1	RNA22	0
KIAA0125	LST1	hsa-mir-150	0	1	1	1	0.2947	0.0584	0.2362	0.5431	0.337	0.2061	0.5859	0.2769	0.309	0.6294	0.3577	0.2718	0	0.4575	0	0.0566	0	0.0909	0.001	0.2037	1	mirSVR	0	2	mirSVR, RNA22	0
KIAA0125	LTA	hsa-mir-150	1	1	1	1	0.5723	0.3247	0.2476	0.7316	0.4888	0.2427	0.7654	0.5339	0.2316	0.8182	0.6152	0.203	0	0.0001	0	0.0196	0	0.0259	0	0.0129	1	mirSVR	0	4	TargetScan, miRcode, mirSVR, RNA22	0
KIAA0125	LTB	hsa-mir-150	1	1	1	1	0.5581	0.303	0.2552	0.6382	0.3098	0.3284	0.6814	0.4038	0.2776	0.7496	0.4226	0.3271	0	0.0002	0	0.1068	0	0.0197	0	0.07	1	mirSVR	0	3	mirSVR, PITA, RNA22	0
KIAA0125	LY86	hsa-mir-150	0	0	1	0	0.2202	0.0562	0.164	0.4135	0.26	0.1535	0.6356	0.3865	0.2491	0.4057	0.0791	0.3266	0.018	0.3488	0.003	0.0996	0	0.0178	0.02	0.5607	1	mirSVR	0	1	miRcode	0
KIAA0125	LY96	hsa-mir-150	0	1	1	0	0.3331	0.106	0.2271	0.5217	0.2664	0.2553	0.6216	0.3826	0.239	0.5306	0.2232	0.3074	0	0.7411	0	0.0475	0	0.0234	0.009	0.3448	1	mirSVR	0	2	miRcode, RNA22	0
KIAA0125	LYZ	hsa-mir-150	1	1	1	0	0.4363	0.174	0.2623	0.6851	0.4505	0.2346	0.5915	0.3639	0.2275	0.7901	0.6016	0.1885	0	0.0758	0	0.1321	0	0.0767	0	0.0141	1	mirSVR	0	4	TargetScan, mirSVR, PITA, RNA22	0
KIAA0125	MAL	hsa-mir-150	1	1	1	1	0.5985	0.3704	0.2281	0.695	0.3531	0.3419	0.617	0.2856	0.3315	0.6911	0.3535	0.3376	0	0.0001	0	0.0982	0	0.3312	0	0.1279	1	mirSVR	0	2	mirSVR, RNA22	0
KIAA0125	MARCH1	hsa-mir-150	0	0	1	1	0.2855	0.0926	0.1929	0.541	0.3792	0.1618	0.5883	0.3249	0.2634	0.6082	0.3701	0.238	0	0.0907	0	0.0318	0	0.3086	0.001	0.039	1	mirSVR	0	3	TargetScan, miRcode, RNA22	0
KIAA0125	MCTP1	hsa-mir-150	0	1	1	0	0.3443	0.0526	0.2917	0.515	0.2235	0.2916	0.4919	0.2286	0.2633	0.5146	0.0799	0.4347	0	0.2987	0.003	0.5901	0.001	0.2111	0.015	0.5653	1	mirSVR	0	4	miRcode, mirSVR, PITA, RNA22	0
KIAA0125	MFNG	hsa-mir-150	1	1	1	1	0.5186	0.2857	0.2328	0.6618	0.3965	0.2653	0.6973	0.4865	0.2108	0.7922	0.543	0.2492	0	0.0079	0	0.0142	0	0.0007	0	0.0225	1	mirSVR	0	4	TargetScan, mirSVR, PITA, RNA22	0
KIAA0125	MLKL	hsa-mir-150	0	0	1	0	0.2173	-0.0272	0.2445	0.4979	0.316	0.1819	0.506	0.2528	0.2532	0.4754	0.2562	0.2192	0.007	0.5119	0	0.0389	0	0.3538	0.015	0.321	1	mirSVR	0	4	miRcode, mirSVR, PITA, RNA22	0
KIAA0125	MPEG1	hsa-mir-150	1	1	1	1	0.4448	0.1992	0.2456	0.6795	0.4427	0.2369	0.6569	0.3799	0.277	0.7378	0.463	0.2748	0	0.0118	0	0.0687	0	0.1184	0	0.0349	1	mirSVR	0	2	mirSVR, PITA	0
KIAA0125	MPP1	hsa-mir-150	0	0	1	0	0.0479	-0.1004	0.1482	0.3576	0.2512	0.1065	0.5086	0.2858	0.2228	0.5187	0.3293	0.1895	0.176	0.5825	0.002	0.128	0	0.1432	0.004	0.082	1	mirSVR	0	1	RNA22	0
KIAA0125	MS4A4A	hsa-mir-150	0	1	1	0	0.3194	0.0687	0.2507	0.6212	0.3291	0.292	0.6039	0.3391	0.2648	0.6832	0.4996	0.1835	0	0.4583	0	0.0118	0	0.4104	0	0.0073	1	mirSVR	0	4	miRcode, mirSVR, PITA, RNA22	0
KIAA0125	MS4A6A	hsa-mir-150	0	1	1	1	0.3543	0.0787	0.2757	0.6063	0.3569	0.2494	0.6564	0.3605	0.2959	0.6924	0.4568	0.2356	0	0.5228	0	0.0474	0	0.1076	0.001	0.021	1	mirSVR	0	2	TargetScan, RNA22	1
KIAA0125	MYO1F	hsa-mir-150	0	0	1	1	0.3516	0.1302	0.2214	0.6055	0.4274	0.1781	0.7082	0.4605	0.2477	0.7307	0.4966	0.2341	0	0.1548	0	0.0414	0	0.0031	0	0.0135	1	mirSVR	0	3	TargetScan, mirSVR, RNA22	0
KIAA0125	MYO1G	hsa-mir-150	1	1	1	0	0.3954	0.1777	0.2177	0.5508	0.3292	0.2217	0.7441	0.536	0.2081	0.734	0.5489	0.1851	0	0.0015	0	0.0137	0	0.0009	0	0.0334	1	mirSVR	0	3	TargetScan, mirSVR, RNA22	0
KIAA0125	MYO7A	hsa-mir-150	0	0	1	0	0.1265	-0.0479	0.1744	0.4731	0.4305	0.0427	0.6359	0.384	0.2519	0.6116	0.452	0.1596	0.001	0.5007	0	0.0115	0	0.2048	0	0.0149	1	mirSVR	0	1	RNA22	0
KIAA0125	MYO7B	hsa-mir-150	0	0	1	1	0.4286	0.2685	0.1601	0.3855	0.1956	0.1899	0.4803	0.249	0.2313	0.5546	0.3047	0.2499	0	0.022	0	0.139	0.001	0.5219	0	0.3499	1	mirSVR	0	3	mirSVR, PITA, RNA22	0
KIAA0125	NCF4	hsa-mir-150	0	1	1	1	0.3502	0.1214	0.2288	0.6393	0.4237	0.2155	0.7234	0.4926	0.2308	0.7349	0.5041	0.2308	0	0.1567	0	0.0132	0	0.0007	0	0.086	1	mirSVR	0	4	TargetScan, mirSVR, PITA, RNA22	0
KIAA0125	NCKAP1L	hsa-mir-150	1	0	1	1	0.4175	0.1665	0.251	0.6935	0.5068	0.1867	0.7284	0.4668	0.2616	0.7754	0.5583	0.2171	0	0.0148	0	0.0235	0	0.0283	0	0.0039	1	mirSVR	0	4	TargetScan, mirSVR, PITA, RNA22	0
KIAA0125	NFAM1	hsa-mir-150	0	0	1	0	0.2083	0.0386	0.1698	0.4875	0.4038	0.0836	0.6047	0.3942	0.2105	0.5854	0.5306	0.0548	0	0.0015	0	0.0629	0	0.0472	0	0.0027	1	mirSVR	0	1	RNA22	0
KIAA0125	NKG7	hsa-mir-150	1	1	1	1	0.6051	0.3473	0.2577	0.7486	0.4784	0.2702	0.6568	0.4062	0.2506	0.7769	0.5236	0.2532	0	0.0098	0	0.0286	0	0.0867	0	0.124	1	mirSVR	0	3	mirSVR, PITA, RNA22	0
KIAA0125	NLRC3	hsa-mir-150	1	1	1	1	0.571	0.3546	0.2164	0.5222	0.2231	0.2991	0.7255	0.4672	0.2582	0.8089	0.5984	0.2105	0	0	0	0.0208	0	0.0619	0	0.0041	1	mirSVR	0	4	miRcode, mirSVR, PITA, RNA22	0
KIAA0125	NLRC5	hsa-mir-150	0	1	1	1	0.3772	0.0831	0.2941	0.5992	0.382	0.2172	0.6141	0.3207	0.2934	0.6441	0.4198	0.2242	0	0.1531	0	0.0404	0	0.1113	0	0.0384	1	mirSVR	0	4	TargetScan, mirSVR, PITA, RNA22	0
KIAA0125	NLRP1	hsa-mir-150	1	1	1	1	0.4126	0.1725	0.2401	0.5589	0.3506	0.2083	0.5732	0.33	0.2432	0.5833	0.2993	0.284	0	0.0091	0	0.0459	0	0.1211	0	0.0619	1	mirSVR	0	2	miRcode, RNA22	0
KIAA0125	NLRP3	hsa-mir-150	0	0	1	1	0.3152	0.0997	0.2155	0.4369	0.2704	0.1665	0.5536	0.2899	0.2637	0.5314	0.2828	0.2486	0	0.067	0.001	0.2025	0	0.4109	0.001	0.1312	1	mirSVR	0	3	mirSVR, PITA, RNA22	0
KIAA0125	NR1H3	hsa-mir-150	0	0	1	0	0.0903	-0.0329	0.1232	0.2737	0.0596	0.2141	0.5124	0.2205	0.2918	0.5543	0.3552	0.1992	0.114	0.7007	0.003	0.2447	0	0.1861	0	0.0302	1	mirSVR	0	1	RNA22	0
KIAA0125	P2RY12	hsa-mir-150	0	0	1	1	0.1848	0.0378	0.147	0.3652	0.1448	0.2204	0.6474	0.363	0.2844	0.5898	0.3025	0.2873	0.002	0.1306	0	0.315	0	0.2053	0	0.1861	1	mirSVR	0	2	mirSVR, RNA22	0
KIAA0125	PAPLN	hsa-mir-150	1	0	1	0	0.4618	0.2542	0.2076	0.3779	0.0553	0.3226	0.6803	0.4456	0.2347	0.504	0.1603	0.3437	0	0.0028	0.001	0.5205	0	0.0905	0.003	0.4907	1	mirSVR	0	4	TargetScan, mirSVR, PITA, RNA22	0
KIAA0125	PARM1	hsa-mir-150	0	0	1	0	0.2059	0.1195	0.0863	0.1022	0.1412	-0.0391	0.5252	0.2724	0.2528	0.1428	-0.1469	0.2898	0.007	0.2324	0.517	0.1786	0	0.1253	0.134	0.5124	1	mirSVR	0	2	miRcode, RNA22	0
KIAA0125	PARP15	hsa-mir-150	0	1	1	0	0.6114	0.4142	0.1973	0.7692	0.5619	0.2073	0.7885	0.5798	0.2087	0.876	0.7585	0.1176	0	0	0	0.0145	0	0.0081	0	0.0041	1	mirSVR	0	3	TargetScan, miRcode, RNA22	0
KIAA0125	PARP8	hsa-mir-150	0	0	1	0	0.1252	-0.0014	0.1266	0.2872	0.2123	0.0749	0.5681	0.3098	0.2582	0.2221	0.0654	0.1567	0	0.2463	0.028	0.5418	0	0.1133	0.284	0.599	1	mirSVR	0	5	TargetScan, miRcode, mirSVR, PITA, RNA22	0
KIAA0125	PARVG	hsa-mir-150	1	0	1	1	0.4048	0.1657	0.239	0.6062	0.4072	0.1991	0.6858	0.4662	0.2196	0.7122	0.5105	0.2017	0	0.0085	0	0.0231	0	0.0034	0	0.0157	1	mirSVR	0	1	RNA22	0
KIAA0125	PATL2	hsa-mir-150	1	1	1	0	0.4555	0.222	0.2335	0.5925	0.3436	0.2489	0.7025	0.4096	0.2929	0.6334	0.4358	0.1976	0	0.0007	0	0.0235	0	0.1749	0.002	0.126	1	mirSVR	0	2	miRcode, mirSVR	0
KIAA0125	PDCD1LG2	hsa-mir-150	1	1	1	0	0.4466	0.2012	0.2454	0.639	0.3893	0.2497	0.6257	0.337	0.2888	0.7259	0.5378	0.1881	0	0.0402	0	0.0618	0	0.2448	0	0.002	1	mirSVR	0	2	miRcode, RNA22	0
KIAA0125	PDE6G	hsa-mir-150	0	1	1	1	0.3837	0.1337	0.25	0.5571	0.2691	0.288	0.6743	0.4198	0.2545	0.7139	0.4448	0.2691	0	0.0627	0	0.0476	0	0.0052	0	0.076	1	mirSVR	0	2	TargetScan, PITA	0
KIAA0125	PECAM1	hsa-mir-150	1	0	1	0	0.3606	0.142	0.2186	0.4225	0.1516	0.2709	0.5597	0.3547	0.2051	0.5749	0.2462	0.3287	0	0.5564	0	0.0591	0	0.0354	0.003	0.2198	1	mirSVR	0	3	mirSVR, PITA, RNA22	0
KIAA0125	PI16	hsa-mir-150	1	0	1	0	0.3995	0.1941	0.2054	0.3581	0.0937	0.2644	0.5379	0.2716	0.2664	0.5514	0.1428	0.4086	0	0.0146	0.001	0.4074	0	0.3035	0	0.3175	1	mirSVR	0	3	mirSVR, PITA, RNA22	0
KIAA0125	PIK3CD	hsa-mir-150	1	1	1	1	0.5252	0.2909	0.2343	0.6413	0.4384	0.2029	0.5615	0.2919	0.2696	0.6939	0.3816	0.3123	0	0	0	0.0416	0	0.184	0	0.0663	1	mirSVR	0	2	miRcode, RNA22	0
KIAA0125	PIK3CG	hsa-mir-150	0	0	1	0	0.445	0.2517	0.1933	0.6315	0.4622	0.1692	0.7108	0.4638	0.247	0.7556	0.5584	0.1972	0	0.0004	0	0.0337	0	0.0443	0	0.0126	1	mirSVR	0	4	miRcode, mirSVR, PITA, RNA22	0
KIAA0125	PIK3R5	hsa-mir-150	1	0	1	1	0.4005	0.1546	0.2459	0.6141	0.4744	0.1398	0.698	0.4227	0.2753	0.7147	0.4929	0.2219	0	0.0499	0	0.0136	0	0.0669	0	0.0046	1	mirSVR	0	2	TargetScan, RNA22	0
KIAA0125	PLAC8	hsa-mir-150	0	0	1	0	0.6286	0.4342	0.1944	0.5181	0.1411	0.3771	0.6704	0.366	0.3044	0.6313	0.2065	0.4248	0	0.0001	0	0.1121	0	0.0935	0.001	0.3639	1	mirSVR	0	1	RNA22	0
KIAA0125	PLCG2	hsa-mir-150	0	1	1	1	0.4917	0.3116	0.1801	0.565	0.2972	0.2678	0.4216	0.2163	0.2053	0.7278	0.4427	0.2851	0	0.0006	0	0.0346	0	0.0146	0	0.146	1	mirSVR	0	2	miRcode, RNA22	0
KIAA0125	PLD4	hsa-mir-150	0	0	1	0	0.1436	0.0402	0.1034	0.2667	0.0783	0.1885	0.6587	0.3794	0.2793	0.3636	-0.0813	0.4449	0.005	0.1028	0	0.3715	0	0.0462	0.011	0.6587	1	mirSVR	0	4	TargetScan, mirSVR, PITA, RNA22	1
KIAA0125	PLEKHA2	hsa-mir-150	0	0	1	0	0.3148	0.1678	0.147	0.142	0.066	0.076	0.5031	0.2803	0.2227	0.4202	0.1983	0.2218	0	0.0978	0.077	0.5155	0	0.0784	0.011	0.4066	1	mirSVR	0	5	TargetScan, miRcode, mirSVR, PITA, RNA22	0
KIAA0125	PLEKHO2	hsa-mir-150	0	0	1	1	0.2999	0.1072	0.1927	0.5414	0.4257	0.1157	0.6414	0.4046	0.2367	0.6277	0.4188	0.2089	0	0.4646	0	0.0407	0	0.0168	0	0.0218	1	mirSVR	0	3	TargetScan, mirSVR, RNA22	0
KIAA0125	PLEK	hsa-mir-150	0	1	1	1	0.4156	0.1249	0.2907	0.6962	0.4686	0.2276	0.691	0.3963	0.2947	0.7968	0.5743	0.2224	0	0.0534	0	0.0457	0	0.1602	0	0.0138	1	mirSVR	0	5	TargetScan, miRcode, mirSVR, PITA, RNA22	0
KIAA0125	PPP1R16B	hsa-mir-150	0	1	1	0	0.6679	0.496	0.1719	0.6304	0.3587	0.2717	0.6566	0.4444	0.2122	0.8229	0.6337	0.1892	0	0	0	0.0699	0	0.0193	0	0.0256	1	mirSVR	0	5	TargetScan, miRcode, mirSVR, PITA, RNA22	0
KIAA0125	PREX1	hsa-mir-150	0	0	1	0	-0.0559	0.0146	-0.0705	-0.0147	-0.0389	0.0242	0.5191	0.2179	0.3012	0.094	0.0516	0.0424	0.935	0.8331	0.421	0.4124	0	0.3686	0.247	0.336	1	mirSVR	0	3	mirSVR, PITA, RNA22	0
KIAA0125	PRF1	hsa-mir-150	1	1	1	1	0.5912	0.32	0.2712	0.7414	0.4701	0.2714	0.6395	0.3882	0.2513	0.7968	0.5786	0.2182	0	0.0058	0	0.0412	0	0.0771	0	0.0099	1	mirSVR	0	4	TargetScan, miRcode, mirSVR, RNA22	0
KIAA0125	PRKCB	hsa-mir-150	1	1	1	0	0.6376	0.4131	0.2245	0.7918	0.5393	0.2525	0.7934	0.5881	0.2052	0.8653	0.7003	0.165	0	0	0	0.0229	0	0.0017	0	0.0196	1	mirSVR	0	3	TargetScan, mirSVR, RNA22	0
KIAA0125	PSMB9	hsa-mir-150	0	1	1	1	0.2252	-0.0441	0.2693	0.5359	0.3217	0.2142	0.5939	0.3162	0.2777	0.6471	0.4471	0.2001	0.007	0.7899	0	0.1426	0	0.1598	0	0.0945	1	mirSVR	0	4	TargetScan, mirSVR, PITA, RNA22	0
KIAA0125	PTAFR	hsa-mir-150	0	0	1	0	0.3824	0.2015	0.1809	0.5045	0.3581	0.1463	0.5667	0.2973	0.2694	0.6004	0.45	0.1504	0	0.0181	0	0.0942	0	0.2777	0	0.0312	1	mirSVR	0	2	mirSVR, RNA22	0
KIAA0125	PTGDS	hsa-mir-150	0	1	1	1	0.5555	0.3662	0.1893	0.5498	0.2311	0.3187	0.6486	0.4256	0.223	0.7009	0.3365	0.3644	0	0.0006	0	0.1743	0	0.001	0	0.2233	1	mirSVR	0	3	TargetScan, mirSVR, RNA22	0
KIAA0125	PTGER4	hsa-mir-150	1	1	1	0	0.4755	0.2127	0.2628	0.6348	0.3692	0.2656	0.5125	0.2458	0.2667	0.6056	0.2419	0.3638	0	0.0524	0	0.0269	0	0.485	0	0.3104	1	mirSVR	0	4	TargetScan, mirSVR, PITA, RNA22	0
KIAA0125	PTK2B	hsa-mir-150	0	0	1	0	0.2866	0.0715	0.2152	0.3656	0.3302	0.0354	0.6443	0.396	0.2482	0.5906	0.4537	0.1369	0	0.0469	0	0.0326	0	0.0383	0	0.0333	1	mirSVR	0	1	RNA22	0
KIAA0125	PTPN22	hsa-mir-150	1	1	1	1	0.4664	0.2025	0.264	0.7412	0.527	0.2142	0.5859	0.2799	0.3061	0.7702	0.5324	0.2378	0	0.013	0	0.0081	0	0.1054	0	0.0117	1	mirSVR	0	1	RNA22	0
KIAA0125	PTPN6	hsa-mir-150	0	0	1	0	0.1112	-0.0179	0.1291	0.2972	0.2084	0.0888	0.6462	0.4078	0.2384	0.3355	0.0795	0.2561	0.004	0.2184	0	0.134	0	0.0198	0.038	0.6554	1	mirSVR	0	2	mirSVR, RNA22	0
KIAA0125	PTPN7	hsa-mir-150	1	1	1	1	0.5621	0.2967	0.2654	0.7705	0.5321	0.2384	0.7909	0.59	0.2009	0.8247	0.6212	0.2035	0	0.0001	0	0.0131	0	0.0012	0	0.0127	1	mirSVR	0	2	mirSVR, RNA22	0
KIAA0125	PTPRC	hsa-mir-150	1	1	1	1	0.543	0.269	0.274	0.7749	0.5547	0.2202	0.7483	0.489	0.2593	0.8164	0.6078	0.2085	0	0.0002	0	0.0171	0	0.0493	0	0.0051	1	mirSVR	0	5	TargetScan, miRcode, mirSVR, PITA, RNA22	0
KIAA0125	PTPRO	hsa-mir-150	0	0	1	0	0.159	-0.0036	0.1626	0.4301	0.4007	0.0294	0.567	0.3092	0.2578	0.5572	0.4502	0.107	0	0.3555	0	0.0248	0	0.3355	0.002	0.009	1	mirSVR	0	1	RNA22	0
KIAA0125	PVRIG	hsa-mir-150	0	1	1	1	0.5607	0.3807	0.18	0.5201	0.2067	0.3134	0.7271	0.4812	0.2459	0.7645	0.4666	0.2979	0	0	0	0.0162	0	0.0037	0	0.0445	1	mirSVR	0	1	RNA22	0
KIAA0125	PYHIN1	hsa-mir-150	1	1	1	1	0.5987	0.3211	0.2777	0.788	0.5279	0.2601	0.7277	0.4294	0.2983	0.8241	0.5964	0.2278	0	0.0001	0	0.0205	0	0.0856	0	0.0024	1	mirSVR	0	2	mirSVR, RNA22	0
KIAA0125	RAB33A	hsa-mir-150	1	1	1	0	0.4361	0.2121	0.224	0.5233	0.2958	0.2274	0.6877	0.4773	0.2104	0.4606	0.1924	0.2682	0	0.0157	0	0.0214	0	0.0012	0.001	0.4272	1	mirSVR	0	3	mirSVR, PITA, RNA22	0
KIAA0125	RASAL3	hsa-mir-150	1	1	1	1	0.5007	0.2434	0.2574	0.686	0.4393	0.2468	0.7783	0.5654	0.2129	0.7625	0.4914	0.271	0	0.0003	0	0.0233	0	0.0019	0	0.029	1	mirSVR	0	1	RNA22	0
KIAA0125	RASGRP2	hsa-mir-150	0	1	1	0	0.6499	0.4584	0.1916	0.6275	0.2563	0.3712	0.7107	0.5007	0.21	0.6598	0.2446	0.4152	0	0	0	0.0664	0	0	0	0.0704	1	mirSVR	0	5	TargetScan, miRcode, mirSVR, PITA, RNA22	0
KIAA0125	RASSF5	hsa-mir-150	0	0	1	0	0.309	0.1054	0.2036	0.518	0.4124	0.1057	0.6503	0.4369	0.2134	0.5218	0.3421	0.1797	0	0.016	0	0.0205	0	0.0277	0.002	0.0589	1	mirSVR	0	1	RNA22	0
KIAA0125	RBP5	hsa-mir-150	0	0	1	0	0.2143	0.0331	0.1812	0.2374	0.1359	0.1015	0.6468	0.3958	0.251	0.1846	0.093	0.0916	0	0.178	0.003	0.3715	0	0.0763	0.136	0.1991	1	mirSVR	0	1	RNA22	0
KIAA0125	REC8	hsa-mir-150	1	0	1	0	0.362	0.1611	0.2009	0.2142	0.0137	0.2005	0.626	0.4022	0.2238	0.4709	0.2616	0.2093	0	0.4133	0.1	0.7087	0	0.0039	0.045	0.0782	1	mirSVR	0	1	RNA22	0
KIAA0125	RIPK3	hsa-mir-150	0	0	1	0	-0.1433	-0.0862	-0.0571	-0.1728	-0.1848	0.012	0.5903	0.3706	0.2197	0.068	-0.0916	0.1596	0.53	0.5566	0.309	0.0618	0	0.1714	0.262	0.201	1	mirSVR	0	3	miRcode, mirSVR, RNA22	0
KIAA0125	RUFY4	hsa-mir-150	0	0	1	0	0.2333	0.0551	0.1782	0.3783	0.2492	0.1291	0.5601	0.2882	0.2719	0.4818	0.128	0.3538	0.002	0.5498	0	0.0479	0.001	0.1878	0.015	0.4251	1	mirSVR	0	1	RNA22	0
KIAA0125	S1PR4	hsa-mir-150	1	1	1	1	0.6211	0.3742	0.2469	0.7285	0.4272	0.3013	0.7514	0.5082	0.2432	0.7968	0.5763	0.2205	0	0.0003	0	0.042	0	0.0004	0	0.0674	1	mirSVR	0	2	mirSVR, RNA22	0
KIAA0125	SAMD3	hsa-mir-150	1	1	1	1	0.6135	0.3444	0.2691	0.7054	0.3838	0.3215	0.6929	0.3743	0.3186	0.7576	0.4372	0.3204	0	0.002	0	0.0091	0	0.1318	0	0.0163	1	mirSVR	0	2	miRcode, RNA22	0
KIAA0125	SAMD9L	hsa-mir-150	0	0	1	1	0.2586	0.0314	0.2273	0.4525	0.2642	0.1882	0.5693	0.2425	0.3268	0.532	0.3257	0.2063	0	0.309	0	0.0457	0.001	0.4867	0.011	0.0723	1	mirSVR	0	1	RNA22	0
KIAA0125	SAMSN1	hsa-mir-150	0	1	1	1	0.3698	0.1117	0.2581	0.6628	0.4164	0.2465	0.6761	0.3504	0.3257	0.7625	0.5493	0.2132	0	0.1035	0	0.0047	0	0.201	0	0.0027	1	mirSVR	0	3	mirSVR, PITA, RNA22	0
KIAA0125	SASH3	hsa-mir-150	1	1	1	1	0.5284	0.2716	0.2568	0.7228	0.5045	0.2183	0.7749	0.55	0.2249	0.8232	0.621	0.2022	0	0.0001	0	0.0119	0	0.0015	0	0.005	1	mirSVR	0	5	TargetScan, miRcode, mirSVR, PITA, RNA22	0
KIAA0125	SCML4	hsa-mir-150	1	1	1	1	0.6353	0.4187	0.2166	0.632	0.3224	0.3097	0.734	0.4642	0.2699	0.7962	0.5398	0.2565	0	0.0008	0	0.0189	0	0.0267	0	0.0051	1	mirSVR	0	1	PITA	0
KIAA0125	SELL	hsa-mir-150	1	1	1	1	0.5894	0.3363	0.2532	0.6245	0.2878	0.3367	0.7382	0.4543	0.2839	0.7528	0.3755	0.3773	0	0.0001	0	0.0272	0	0.006	0	0.0832	1	mirSVR	0	2	TargetScan, RNA22	0
KIAA0125	SELPLG	hsa-mir-150	1	0	1	1	0.3672	0.1585	0.2087	0.5813	0.3938	0.1875	0.7457	0.5128	0.2329	0.6783	0.4435	0.2348	0	0.0282	0	0.0423	0	0.002	0	0.0299	1	mirSVR	0	1	mirSVR	0
KIAA0125	SEPT1	hsa-mir-150	1	1	1	1	0.525	0.301	0.224	0.6249	0.3668	0.2581	0.7862	0.5816	0.2047	0.7462	0.495	0.2512	0	0	0	0.0289	0	0	0	0.0179	1	mirSVR	0	2	TargetScan, RNA22	0
KIAA0125	SERPINB9	hsa-mir-150	0	0	1	1	0.4116	0.1043	0.3073	0.4556	0.1802	0.2755	0.5834	0.292	0.2914	0.6626	0.3318	0.3308	0	0.116	0	0.141	0	0.3008	0	0.0565	1	mirSVR	0	2	mirSVR, PITA	0
KIAA0125	SH2D1A	hsa-mir-150	1	1	1	1	0.6388	0.3917	0.247	0.7662	0.4781	0.2881	0.7609	0.5062	0.2547	0.8295	0.6051	0.2244	0	0.0001	0	0.005	0	0.0008	0	0.0128	1	mirSVR	0	4	TargetScan, mirSVR, PITA, RNA22	0
KIAA0125	SIDT1	hsa-mir-150	0	0	1	0	0.0042	-0.0169	0.0212	-0.0981	-0.1491	0.051	0.5268	0.266	0.2608	-0.017	-0.0777	0.0607	0.075	0.4907	0.693	0.7284	0	0.0265	0.59	0.509	1	mirSVR	0	4	TargetScan, mirSVR, PITA, RNA22	0
KIAA0125	SIGLEC10	hsa-mir-150	0	0	1	0	0.3685	0.2266	0.1419	0.5066	0.4009	0.1057	0.6633	0.4229	0.2404	0.7232	0.5608	0.1624	0	0.0019	0	0.0225	0	0.1675	0	0.0007	1	mirSVR	0	3	mirSVR, PITA, RNA22	0
KIAA0125	SIGLEC1	hsa-mir-150	0	0	1	0	0.1018	-0.0801	0.182	0.4913	0.3314	0.1599	0.5592	0.3173	0.2419	0.519	0.4182	0.1008	0.323	0.0393	0	0.0893	0	0.416	0	0.0283	1	mirSVR	0	2	miRcode, RNA22	0
KIAA0125	SIGLEC5	hsa-mir-150	0	0	1	1	0.1745	0.0951	0.0794	0.4038	0.2912	0.1126	0.576	0.328	0.2481	0.6316	0.4195	0.2121	0.005	0.086	0.004	0.0621	0	0.4286	0	0.0432	1	mirSVR	0	3	TargetScan, mirSVR, RNA22	0
KIAA0125	SIGLEC6	hsa-mir-150	0	1	1	0	0.3788	0.3025	0.0763	0.445	0.2419	0.2031	0.6936	0.4356	0.258	0.3901	0.0375	0.3526	0	0.0003	0.004	0.4348	0	0.0157	0.026	0.3546	1	mirSVR	0	2	mirSVR, RNA22	0
KIAA0125	SIGLEC7	hsa-mir-150	0	0	1	0	0.1693	0.0158	0.1534	0.5202	0.3883	0.1319	0.6183	0.4011	0.2172	0.5704	0.4028	0.1676	0	0.0988	0	0.0525	0	0.0152	0.002	0.0758	1	mirSVR	0	2	TargetScan, RNA22	1
KIAA0125	SIGLEC9	hsa-mir-150	0	0	1	0	0.0967	-0.0113	0.108	0.4823	0.4459	0.0364	0.5099	0.2394	0.2705	0.4549	0.3545	0.1004	0.006	0.2006	0.002	0.0285	0	0.1954	0.016	0.1509	1	mirSVR	0	3	TargetScan, mirSVR, RNA22	0
KIAA0125	SIRPB2	hsa-mir-150	0	0	1	0	0.334	0.2115	0.1225	0.5305	0.4358	0.0947	0.5481	0.297	0.2511	0.6966	0.5636	0.133	0	0.0009	0	0.0359	0	0.0741	0	0.0019	1	mirSVR	0	1	RNA22	0
KIAA0125	SIRPG	hsa-mir-150	1	1	1	0	0.5898	0.3259	0.2639	0.7518	0.484	0.2678	0.7744	0.5515	0.2228	0.8386	0.6411	0.1975	0	0.0003	0	0.0161	0	0.0035	0	0.0118	1	mirSVR	0	1	RNA22	0
KIAA0125	SIT1	hsa-mir-150	1	1	1	0	0.6612	0.4456	0.2156	0.7705	0.5046	0.266	0.7775	0.5729	0.2046	0.8642	0.6969	0.1673	0	0	0	0.0223	0	0.0006	0	0.0071	1	mirSVR	0	4	miRcode, mirSVR, PITA, RNA22	0
KIAA0125	SLA2	hsa-mir-150	1	1	1	1	0.63	0.3826	0.2473	0.7251	0.4289	0.2962	0.6772	0.37	0.3072	0.7745	0.4909	0.2836	0	0	0	0.0148	0	0.1174	0	0.0287	1	mirSVR	0	3	mirSVR, PITA, RNA22	0
KIAA0125	SLAMF8	hsa-mir-150	0	0	1	0	0.4062	0.1258	0.2804	0.63	0.4657	0.1643	0.6118	0.35	0.2618	0.823	0.6913	0.1317	0	0.1642	0	0.0212	0	0.0341	0	0.0098	1	mirSVR	0	4	TargetScan, mirSVR, PITA, RNA22	0
KIAA0125	SLA	hsa-mir-150	0	1	1	1	0.3948	0.1092	0.2857	0.6315	0.3981	0.2334	0.6847	0.3784	0.3063	0.6871	0.4761	0.211	0	0.0569	0	0.0126	0	0.0601	0	0.002	1	mirSVR	0	2	miRcode, RNA22	0
KIAA0125	SLC15A3	hsa-mir-150	0	0	1	1	0.2166	0.0603	0.1563	0.4374	0.2638	0.1736	0.5878	0.3737	0.2141	0.5136	0.3057	0.2078	0.006	0.5802	0	0.0936	0	0.2015	0.005	0.1379	1	mirSVR	0	4	TargetScan, mirSVR, PITA, RNA22	0
KIAA0125	SLC6A12	hsa-mir-150	0	0	1	0	0.0455	0.0147	0.0308	0.2968	0.2043	0.0925	0.5647	0.3647	0.2	0.6036	0.4486	0.155	0.745	0.7033	0.006	0.1345	0.001	0.5323	0.001	0.0158	1	mirSVR	0	1	RNA22	0
KIAA0125	SLC7A7	hsa-mir-150	0	0	1	0	0.229	0.0302	0.1988	0.548	0.4343	0.1137	0.6388	0.3828	0.256	0.6183	0.4501	0.1682	0.004	0.5399	0	0.0138	0	0.043	0	0.0353	1	mirSVR	0	5	TargetScan, miRcode, mirSVR, PITA, RNA22	0
KIAA0125	SLC8A1	hsa-mir-150	0	0	1	1	0.1802	0.0022	0.178	0.4003	0.2154	0.1849	0.5752	0.3165	0.2587	0.56	0.3598	0.2002	0.067	0.5748	0.004	0.2297	0	0.2243	0	0.0636	1	mirSVR	0	1	RNA22	0
KIAA0125	SLC9A9	hsa-mir-150	1	1	1	1	0.4895	0.259	0.2306	0.6227	0.3644	0.2583	0.6125	0.2723	0.3402	0.6908	0.3643	0.3265	0	0.0491	0	0.0379	0	0.2394	0	0.0171	1	mirSVR	0	3	mirSVR, PITA, RNA22	0
KIAA0125	SLCO2B1	hsa-mir-150	0	0	1	0	0.2928	0.1472	0.1455	0.5965	0.5049	0.0916	0.6208	0.3628	0.2579	0.6438	0.4939	0.1499	0	0.0117	0	0.0256	0	0.189	0	0.0035	1	mirSVR	0	4	TargetScan, miRcode, mirSVR, PITA	0
KIAA0125	SMAP2	hsa-mir-150	0	0	1	0	0.3344	0.1612	0.1732	0.287	0.1076	0.1794	0.533	0.2996	0.2333	0.3743	0.1612	0.213	0	0.0167	0	0.1086	0	0.1848	0.001	0.21	1	mirSVR	0	3	mirSVR, PITA, RNA22	0
KIAA0125	SMPD3	hsa-mir-150	0	0	1	0	0.0366	-0.0571	0.0937	0.139	0.1459	-0.0069	0.5559	0.3384	0.2175	0.1197	-0.0145	0.1343	0.341	0.081	0.547	0.2674	0	0.2079	0.195	0.7411	1	mirSVR	0	4	TargetScan, mirSVR, PITA, RNA22	0
KIAA0125	SNAI3	hsa-mir-150	1	1	1	0	0.4801	0.2771	0.203	0.4888	0.2464	0.2425	0.6618	0.4527	0.2091	0.6476	0.4798	0.1678	0	0.0034	0	0.0262	0	0.0001	0	0.1095	1	mirSVR	0	2	mirSVR, RNA22	0
KIAA0125	SNX20	hsa-mir-150	1	1	1	0	0.5158	0.2418	0.274	0.7213	0.5208	0.2005	0.7219	0.4421	0.2799	0.8385	0.6503	0.1883	0	0.0019	0	0.0225	0	0.0466	0	0.0062	1	mirSVR	0	5	TargetScan, miRcode, mirSVR, PITA, RNA22	0
KIAA0125	SPI1	hsa-mir-150	0	0	1	1	0.186	-0.0022	0.1881	0.5127	0.3852	0.1275	0.6282	0.3718	0.2564	0.6227	0.4066	0.2161	0.025	0.7479	0	0.0349	0	0.0148	0	0.0972	1	mirSVR	0	4	TargetScan, mirSVR, PITA, RNA22	1
KIAA0125	SPIB	hsa-mir-150	0	1	1	1	0.7035	0.5233	0.1802	0.7039	0.3613	0.3426	0.5583	0.2669	0.2914	0.83	0.6131	0.2169	0	0	0	0.0616	0.062	0.6188	0	0.0944	1	mirSVR	0	4	TargetScan, mirSVR, PITA, RNA22	0
KIAA0125	SPN	hsa-mir-150	1	1	1	1	0.5233	0.2763	0.247	0.68	0.4371	0.2429	0.7728	0.5416	0.2312	0.8204	0.6132	0.2072	0	0.0004	0	0.0431	0	0.0372	0	0.0154	1	mirSVR	0	3	TargetScan, mirSVR, RNA22	0
KIAA0125	SRGN	hsa-mir-150	0	1	1	1	0.4171	0.11	0.3071	0.6651	0.4057	0.2595	0.6453	0.366	0.2793	0.7268	0.4597	0.2671	0	0.1447	0	0.0163	0	0.1527	0	0.0509	1	mirSVR	0	4	TargetScan, mirSVR, PITA, RNA22	0
KIAA0125	ST3GAL5	hsa-mir-150	0	0	1	0	0.1432	0.0814	0.0619	0.0529	0.107	-0.0541	0.5263	0.2947	0.2316	0.1419	0.0071	0.1348	0.188	0.7753	0.004	0.0541	0	0.4104	0.884	0.8591	1	mirSVR	0	4	TargetScan, mirSVR, PITA, RNA22	0
KIAA0125	ST8SIA4	hsa-mir-150	0	0	1	1	0.3323	0.1303	0.2021	0.5023	0.3215	0.1808	0.5599	0.2787	0.2811	0.5804	0.3302	0.2502	0	0.1348	0	0.0102	0	0.0504	0	0.0349	1	mirSVR	0	2	miRcode, RNA22	0
KIAA0125	STAB1	hsa-mir-150	0	0	1	1	0.2089	0.0718	0.137	0.4135	0.3279	0.0856	0.4685	0.2655	0.203	0.5219	0.3168	0.2051	0.002	0.2331	0.004	0.1568	0	0.2303	0.001	0.027	1	mirSVR	0	5	TargetScan, miRcode, mirSVR, PITA, RNA22	0
KIAA0125	STAC3	hsa-mir-150	0	0	1	0	0.098	-0.1001	0.198	0.4399	0.2678	0.1722	0.5228	0.3096	0.2132	0.388	0.2185	0.1695	0.076	0.0984	0	0.0867	0	0.0204	0.077	0.6101	1	mirSVR	0	2	TargetScan, mirSVR	0
KIAA0125	STAP1	hsa-mir-150	0	1	1	1	0.6289	0.4715	0.1574	0.655	0.3522	0.3028	0.7456	0.5298	0.2158	0.7159	0.4039	0.3119	0	0	0	0.0039	0	0.0065	0	0.3983	1	mirSVR	0	4	TargetScan, mirSVR, PITA, RNA22	0
KIAA0125	STAT4	hsa-mir-150	1	1	1	1	0.5799	0.3431	0.2368	0.6717	0.3596	0.3121	0.6974	0.3965	0.301	0.7425	0.4087	0.3338	0	0.0031	0	0.0085	0	0.0575	0	0.1622	1	mirSVR	0	4	miRcode, mirSVR, PITA, RNA22	0
KIAA0125	STK10	hsa-mir-150	0	0	1	1	0.3526	0.1647	0.1879	0.4227	0.2485	0.1742	0.5773	0.3424	0.235	0.564	0.2722	0.2918	0	0.1045	0	0.2263	0	0.1153	0	0.0895	1	mirSVR	0	1	RNA22	0
KIAA0125	STX11	hsa-mir-150	0	1	1	1	0.3193	0.0715	0.2478	0.4946	0.2592	0.2354	0.6706	0.3804	0.2903	0.7511	0.5107	0.2404	0	0.6978	0	0.0751	0	0.2416	0	0.0292	1	mirSVR	0	3	mirSVR, PITA, RNA22	0
KIAA0125	SUSD3	hsa-mir-150	0	0	1	0	-0.0077	0.0732	-0.0808	-0.1263	-0.0996	-0.0266	0.5348	0.3255	0.2093	0.131	-0.0666	0.1976	0.856	0.6876	0.513	0.282	0	0.1483	0.224	0.2257	1	mirSVR	0	2	PITA, RNA22	0
KIAA0125	TAGAP	hsa-mir-150	1	1	1	1	0.5056	0.258	0.2476	0.6865	0.4451	0.2414	0.6408	0.3716	0.2692	0.7891	0.5846	0.2046	0	0	0	0.009	0	0.0827	0	0.0677	1	mirSVR	0	1	RNA22	0
KIAA0125	TARP	hsa-mir-150	1	0	1	0	0.4226	0.1799	0.2427	0.4032	0.1676	0.2356	0.6841	0.3909	0.2932	0.3608	0.0802	0.2806	0	0.2747	0.739	0.3229	0	0.0459	0.46	0.5238	1	mirSVR	0	4	TargetScan, miRcode, mirSVR, RNA22	0
KIAA0125	TBC1D10C	hsa-mir-150	1	1	1	1	0.6252	0.383	0.2422	0.7277	0.4525	0.2752	0.7869	0.5752	0.2117	0.818	0.5879	0.2301	0	0	0	0.0235	0	0.0001	0	0.0507	1	mirSVR	0	3	mirSVR, PITA, RNA22	0
KIAA0125	TBX21	hsa-mir-150	1	1	1	0	0.6146	0.3553	0.2594	0.7608	0.4921	0.2687	0.7441	0.5	0.2442	0.8751	0.727	0.148	0	0.0015	0	0.0339	0	0.086	0	0.003	1	mirSVR	0	3	TargetScan, mirSVR, RNA22	0
[truncated: 9,617 more rows]
