# Supplementary material for: Discovering lncRNA mediated sponge interactions in breast cancer molecular subtypes
Source: BMC Genomics. 2018 Sep 4;19:650. doi: 10.1186/s12864-018-5006-1 (PMC6122485; doi:10.1186/s12864-018-5006-1)
Supplement: Supplementary file 3 — List of mRNAs participating in sponge interactions and their distribution over subtypes. (XLSX 70 kb) [file 12864_2018_5006_MOESM3_ESM.xlsx]

## Sheet: Sayfa1
	Number of Sponge Interactions
mRNA	Luminal A	Luminal B	HER2	Basal	Total Number of Sponges	Number of Subtypes
PALMD	1	0	0	1	2	2
CCR7	11	7	11	19	48	4
CD27	4	4	3	17	28	4
CD3E	4	2	8	14	28	4
CD7	6	6	10	17	39	4
CXCL9	9	9	3	16	37	4
CXCR3	6	2	6	16	30	4
FOXP3	9	8	7	21	45	4
GZMM	9	5	8	20	42	4
PTPRCAP	6	5	5	21	37	4
SEPT1	4	5	7	19	35	4
SIRPG	3	3	6	20	32	4
SPIB	8	7	12	14	41	4
TIFAB	8	5	6	19	38	4
TIGIT	4	2	12	21	39	4
ZBED2	9	8	10	18	45	4
ACAP1	2	2	3	9	16	4
BTLA	4	2	4	20	30	4
CD247	7	2	6	19	34	4
CD2	2	3	5	8	18	4
CD38	3	4	3	12	22	4
CD3D	2	2	7	13	24	4
CD40LG	7	6	6	18	37	4
CD48	2	2	3	12	19	4
CD8A	2	2	9	15	28	4
FCN1	6	11	13	9	39	4
FCRL3	3	6	5	13	27	4
GFI1	5	2	7	19	33	4
GIMAP1	4	6	4	14	28	4
GPR171	5	3	10	21	39	4
GPR174	5	3	2	17	27	4
GPR18	4	3	3	16	26	4
GZMB	6	5	7	8	26	4
GZMK	4	3	6	13	26	4
ICOS	5	6	4	23	38	4
IL7R	6	7	12	18	43	4
ITM2A	4	2	9	10	25	4
LCK	4	2	6	18	30	4
LTA	2	4	2	11	19	4
LY9	2	2	4	17	25	4
LYZ	6	5	12	15	38	4
MEI1	4	2	6	12	24	4
MS4A1	5	8	14	14	41	4
NCR3	8	6	13	17	44	4
NKG7	3	2	4	10	19	4
P2RY8	5	6	4	12	27	4
PLAC8	5	4	12	20	41	4
POU2AF1	3	3	5	13	24	4
PRKCB	4	4	6	17	31	4
S1PR4	5	4	5	16	30	4
SELL	5	5	7	11	28	4
SH2D1A	3	2	5	16	26	4
SIT1	6	2	3	16	27	4
SLAMF7	2	3	5	12	22	4
STAP1	3	5	13	21	42	4
TBC1D10C	4	3	7	17	31	4
TRAF1	4	2	10	16	32	4
XCL1	7	6	7	15	35	4
ZAP70	4	2	5	17	28	4
APBB1IP	4	5	7	14	30	4
C16orf54	5	2	9	18	34	4
CD37	2	2	2	7	13	4
JAK3	5	1	10	15	31	4
TMC8	3	1	7	7	18	4
AMICA1	4	5	10	18	37	4
CSF2RB	4	2	5	20	31	4
GIMAP5	3	5	7	22	37	4
GPR183	5	3	16	20	44	4
IRF4	4	3	3	11	21	4
KIAA0748	3	2	6	12	23	4
LGALS2	5	4	5	4	18	4
RGS18	5	4	10	19	38	4
SRGN	2	2	6	14	24	4
ARHGAP30	3	2	6	21	32	4
C1QA	3	5	5	8	21	4
C1QB	3	6	4	8	21	4
CCL4	4	3	14	14	35	4
CD300LF	3	8	6	17	34	4
CD52	4	4	5	12	25	4
CXCR5	5	5	11	16	37	4
DOK2	6	6	9	19	40	4
FAM78A	3	3	0	14	20	3
FERMT3	3	5	3	14	25	4
GPR65	3	5	3	9	20	4
GZMA	4	3	7	9	23	4
IL32	5	3	6	2	16	4
IL4I1	3	6	4	9	22	4
LAPTM5	3	4	5	10	22	4
LILRB1	3	5	3	16	27	4
LILRB4	2	8	5	15	30	4
LST1	3	7	6	20	36	4
PARP15	1	1	4	11	17	4
PIK3R5	4	4	8	15	31	4
SAMD3	5	3	8	18	34	4
SASH3	2	2	2	12	18	4
SLAMF8	8	6	3	14	31	4
SLA	3	3	9	21	36	4
SPI1	2	5	5	10	22	4
SPN	3	3	2	12	20	4
TMEM150B	6	5	5	15	31	4
TNFAIP8L2	4	3	1	17	25	4
TNFRSF1B	3	6	11	20	40	4
TRPV2	4	4	5	15	28	4
HOXC10	2	2	0	2	6	3
HOXC13	1	2	0	2	5	3
HOXC4	4	5	3	1	13	4
HOXC8	2	2	0	1	5	3
ABCB1	4	4	8	9	25	4
ABI3BP	4	4	5	8	21	4
ADAMDEC1	6	6	8	16	36	4
AIM2	2	3	6	8	19	4
AKNA	3	3	9	13	28	4
AOAH	3	2	3	7	15	4
APOBEC3C	2	6	4	8	20	4
ARHGAP15	1	4	8	19	32	4
ARHGAP25	1	1	4	13	19	4
ARHGAP9	1	2	5	6	14	4
BCL11B	3	3	7	6	19	4
BIN2	3	2	11	22	38	4
BTK	3	3	8	16	30	4
BTN3A1	1	3	3	10	17	4
C10orf128	4	4	13	17	38	4
C10orf54	3	2	8	16	29	4
C2orf89	5	5	9	13	32	4
CASP10	3	3	4	12	22	4
CCL21	1	0	0	1	2	2
CCL5	5	4	9	17	35	4
CCR2	3	4	5	19	31	4
CCR4	3	3	10	16	32	4
CCR5	1	3	2	4	10	4
CD1D	3	5	1	11	20	4
CD200R1	3	3	5	20	31	4
CD226	3	3	10	18	34	4
CD244	2	3	6	10	21	4
CD28	3	4	13	22	42	4
CD3G	2	2	8	13	25	4
CD40	2	1	5	18	26	4
CD53	2	1	2	9	14	4
CD5	3	2	6	10	21	4
CD69	5	7	13	22	47	4
CD96	3	2	4	19	28	4
CIITA	1	5	11	11	28	4
CLEC10A	5	9	10	13	37	4
CLIC2	3	3	9	16	31	4
CLIC5	3	6	8	9	26	4
CORO1A	3	2	8	16	29	4
CRTAM	1	4	7	16	28	4
CSF2RA	1	3	6	5	15	4
CTLA4	3	3	5	16	27	4
CTSW	6	4	6	13	29	4
CXCL13	5	11	10	19	45	4
CXCR6	1	3	3	14	21	4
DOCK11	2	2	3	4	11	4
DOCK2	3	2	6	18	29	4
ENPP2	3	1	6	3	13	4
EOMES	4	3	7	16	30	4
EVI2A	1	4	8	11	24	4
FASLG	2	3	8	12	25	4
FCRL6	3	5	8	12	28	4
FGL2	2	3	6	13	24	4
FLI1	3	2	6	7	18	4
FUT7	5	5	6	13	29	4
FYB	2	3	8	14	27	4
GAB3	1	1	2	10	14	4
GBP4	4	9	14	18	45	4
GBP5	6	5	8	17	36	4
GIMAP6	4	5	8	18	35	4
GIMAP8	3	3	12	12	30	4
GMFG	2	2	3	9	16	4
GNG2	2	2	3	3	10	4
GNLY	6	4	7	9	26	4
GRAP2	3	4	10	15	32	4
GVIN1	3	1	3	6	13	4
GZMH	1	3	1	4	9	4
HCLS1	2	2	6	14	24	4
HCST	1	3	2	8	14	4
HLA-DMA	2	7	9	13	31	4
HLA-DMB	2	4	11	9	26	4
HLA-DOA	1	7	11	18	37	4
HLA-DPA1	1	5	7	4	17	4
HLA-DPB1	1	4	8	10	23	4
HLA-DQA1	2	5	9	17	33	4
HLA-E	5	7	7	13	32	4
HSD11B1	4	7	8	8	27	4
IKZF1	2	2	5	22	31	4
IKZF3	4	2	2	15	23	4
IL10RA	1	2	3	12	18	4
IL12RB1	2	1	3	11	17	4
IL18RAP	4	3	9	20	36	4
IL2RA	4	6	7	13	30	4
IL2RB	5	4	8	12	29	4
IL2RG	3	2	3	13	21	4
INPP5D	3	2	6	15	26	4
IPCEF1	3	5	12	17	37	4
IRF8	3	4	10	11	28	4
ITGAL	3	5	6	11	25	4
ITK	1	2	4	16	23	4
KBTBD8	2	3	7	1	13	4
KCNAB2	3	6	4	15	28	4
KLRC1	4	4	7	15	30	4
KLRK1	2	2	5	18	27	4
LAT	2	4	7	13	26	4
LILRA4	2	3	0	10	15	3
LOC400759	5	7	10	17	39	4
LRMP	3	5	5	6	19	4
LTB	4	6	10	12	32	4
MAL	5	6	5	12	28	4
MFNG	2	2	2	4	10	4
MPEG1	2	4	9	15	30	4
MYO1G	2	4	3	15	24	4
NCKAP1L	3	3	8	16	30	4
NLRC3	2	1	3	10	16	4
NLRP1	3	1	6	11	21	4
PAPLN	4	2	2	12	20	4
PARVG	2	3	5	18	28	4
PATL2	2	6	11	22	41	4
PDCD1LG2	2	5	7	15	29	4
PECAM1	2	0	3	2	7	3
PI16	2	0	6	3	11	3
PIK3CD	2	2	7	15	26	4
PRF1	1	2	6	10	19	4
PTGER4	3	5	10	10	28	4
PTPN22	2	2	8	13	25	4
PTPN7	1	1	6	11	19	4
PTPRC	2	1	7	13	23	4
PYHIN1	1	3	7	12	23	4
RAB33A	1	1	2	8	12	4
RASAL3	1	3	7	9	20	4
REC8	3	0	0	12	15	2
SCML4	2	3	7	17	29	4
SELPLG	2	4	5	13	24	4
SLA2	2	3	8	22	35	4
SLC9A9	3	2	8	17	30	4
SNAI3	3	3	3	9	18	4
SNX20	3	3	1	13	20	4
STAT4	4	4	14	23	45	4
TAGAP	2	4	7	15	28	4
TARP	4	0	0	13	17	2
TBX21	3	2	2	10	17	4
THEMIS	4	2	8	16	30	4
TIMD4	2	3	1	12	18	4
TLR8	2	4	9	16	31	4
TNFAIP8	3	3	9	17	32	4
TNFRSF8	5	7	11	17	40	4
TNFRSF9	7	0	7	10	24	3
TOX	4	2	9	6	21	4
TRAF3IP3	2	3	3	12	20	4
TRAT1	2	2	8	18	30	4
TXK	4	5	11	26	46	4
UBASH3A	3	2	6	15	26	4
WAS	2	2	3	11	18	4
WDFY4	2	1	7	13	23	4
WIPF1	2	2	3	9	16	4
XCL2	4	2	4	6	16	4
ZNF683	3	3	7	14	27	4
APOBEC3H	4	4	7	27	42	4
APOL1	4	5	2	9	20	4
APOL2	2	2	0	7	11	3
ARHGAP4	3	2	3	2	10	4
ASGR2	2	0	5	7	14	3
B2M	7	3	4	21	35	4
C17orf60	1	1	4	5	11	4
C1orf162	2	3	5	14	24	4
C1orf204	1	3	4	4	12	4
C20orf118	2	4	6	17	29	4
CCL22	5	1	7	14	27	4
CD163	2	3	4	10	19	4
CD180	1	4	1	2	8	4
CD4	2	4	7	15	28	4
CD72	2	2	2	9	15	4
CD74	1	5	6	13	25	4
CD80	2	2	0	12	16	3
CD84	2	3	5	15	25	4
CD86	2	2	4	12	20	4
CECR1	3	2	4	11	20	4
CTSS	2	5	7	10	24	4
CXCL10	6	5	7	13	31	4
CXCL11	5	5	5	14	29	4
CXorf21	2	4	6	14	26	4
CYBB	1	6	6	17	30	4
CYTH4	1	4	1	11	17	4
DPEP2	1	5	9	14	29	4
EPSTI1	7	7	4	18	36	4
FAM26F	4	5	8	14	31	4
FGD2	1	1	3	10	15	4
FGR	2	5	5	18	30	4
FMNL1	2	3	3	13	21	4
FPR3	3	2	2	8	15	4
GNGT2	1	5	6	18	30	4
GPSM3	2	1	3	9	15	4
HLA-B	3	4	3	19	29	4
HLA-DQB1	2	8	10	14	34	4
HLA-DRA	1	1	2	5	9	4
HLA-DRB5	1	7	14	13	35	4
HLA-F	8	5	4	18	35	4
IGSF6	1	4	8	16	29	4
IL15RA	3	1	3	6	13	4
IL18BP	1	0	3	16	20	3
IL18	1	3	7	16	27	4
IRF1	5	4	10	18	37	4
ITGAX	2	4	6	12	24	4
ITGB2	2	5	5	14	26	4
LAIR1	2	5	5	16	28	4
LAIR2	3	2	2	15	22	4
LCP2	2	3	6	13	24	4
LPXN	2	5	9	15	31	4
LY86	1	3	4	11	19	4
MARCH1	1	3	10	12	26	4
MCOLN2	2	2	5	9	18	4
MLKL	3	0	6	8	17	3
MS4A4A	2	9	7	15	33	4
MS4A6A	2	6	6	15	29	4
MYO1F	2	4	4	14	24	4
NAPSB	2	1	2	7	12	4
NCF4	2	3	2	11	18	4
PLA2G7	3	12	12	9	36	4
PLCB2	3	4	8	15	30	4
PLEKHO2	2	3	6	15	26	4
PLEK	2	4	10	15	31	4
RAC2	3	1	6	16	26	4
RNASE6	1	1	4	11	17	4
RUFY4	1	0	3	12	16	3
SAMHD1	4	7	4	20	35	4
SIGLEC14	1	2	0	20	23	3
SLC7A7	2	3	1	9	15	4
TFEC	2	3	5	13	23	4
TNFSF13B	1	1	0	6	8	3
VAV1	1	0	6	18	25	3
ZC3H12D	2	2	4	12	20	4
ACSL5	3	7	6	12	28	4
ADRB2	1	0	0	9	10	2
APOBEC3D	1	2	1	13	17	4
APOL3	2	5	7	15	29	4
APOL6	1	4	0	16	21	3
ATP8A1	1	0	0	4	5	2
BANK1	6	6	13	9	34	4
BCL2A1	3	3	6	1	13	4
BHLHE22	4	4	4	2	14	4
BIRC3	3	7	16	17	43	4
C1orf38	2	3	11	18	34	4
C3	3	4	11	10	28	4
CAMK4	1	0	8	11	20	3
CARD16	1	1	3	8	13	4
CASP1	1	1	5	8	15	4
CASP4	1	0	1	3	5	3
CCDC69	2	3	6	12	23	4
CCL19	4	7	8	9	28	4
CCL4L2	1	0	6	10	17	3
CCR6	1	0	9	13	23	3
CCR8	2	2	0	7	11	3
CD274	1	4	7	14	26	4
CD97	1	2	0	13	16	3
CEACAM21	1	2	0	13	16	3
CERKL	1	0	6	17	24	3
CFLAR	1	1	7	6	15	4
CFP	3	1	7	9	20	4
CH25H	3	1	0	3	7	3
CLEC12A	1	6	10	16	33	4
CLEC4A	1	2	5	10	18	4
CLEC4E	1	2	8	9	20	4
CLEC7A	1	3	10	2	16	4
CLEC9A	2	3	8	9	22	4
CMKLR1	1	7	11	14	33	4
CPVL	2	3	2	4	11	4
CR1	1	7	14	4	26	4
CTSC	3	11	13	3	30	4
CYTIP	1	1	7	19	28	4
DNASE1L3	2	0	8	4	14	3
DOCK10	1	0	6	13	20	3
DOCK8	1	3	12	12	28	4
EBI3	1	2	4	9	16	4
ELMO1	2	2	3	2	9	4
ETS1	3	2	6	5	16	4
FAIM3	1	0	5	11	17	3
FAM65B	2	3	10	13	28	4
FAS	1	0	0	6	7	2
FCRL5	2	7	5	13	27	4
FCRLA	4	5	6	10	25	4
FREM1	2	1	3	2	8	4
GBP1	3	6	11	14	34	4
GBP2	1	1	0	14	16	3
GGTA1	3	5	10	3	21	4
GP1BA	3	0	12	13	28	3
GPR114	3	4	2	17	26	4
HCG26	1	0	3	10	14	3
HCK	1	4	6	9	20	4
HLA-DOB	3	4	6	11	24	4
HMHA1	1	0	8	8	17	3
IDO1	5	9	14	18	46	4
IFI16	3	0	1	11	15	3
IL18R1	4	3	6	8	21	4
IL7	1	1	1	7	10	4
KCNA3	2	2	6	11	21	4
KCTD12	1	0	2	3	6	3
KLHL6	1	1	2	15	19	4
KLRG1	2	3	9	3	17	4
LAMP3	8	8	14	9	39	4
LAP3	2	2	0	13	17	3
LCP1	2	0	9	8	19	3
LGI2	1	1	3	3	8	4
LILRB2	1	1	1	4	7	4
LRRC8C	1	1	8	2	12	4
LYL1	1	0	0	4	5	2
MRC1	4	4	7	7	22	4
NCF2	4	4	4	7	19	4
NFATC2	1	0	5	4	10	3
NLRC5	1	5	9	20	35	4
NMI	2	1	0	6	9	3
NPL	1	4	4	3	12	4
P2RY14	2	3	5	2	12	4
PARP14	3	0	0	11	14	2
PDE6G	4	8	11	12	35	4
PLA1A	5	5	11	4	25	4
PLA2G2D	4	8	7	19	38	4
PLCL2	2	0	9	8	19	3
POU2F2	1	1	7	11	20	4
PPP1R16B	2	4	8	6	20	4
PRKCH	2	0	0	7	9	2
PSMB9	7	8	9	14	38	4
PTGDS	5	7	7	2	21	4
PTK2B	1	0	7	19	27	3
RAB27A	1	0	0	5	6	2
RASGRP2	3	5	10	13	31	4
RASSF4	2	4	1	7	14	4
RCSD1	3	2	4	6	15	4
RHOF	2	0	6	5	13	3
RLTPR	3	1	8	5	17	4
SAMD9	2	0	0	13	15	2
SAMSN1	1	2	5	14	22	4
SEL1L3	3	1	4	4	12	4
SERPINB9	1	1	9	17	28	4
SH2B3	1	0	4	9	14	3
SMAP2	1	0	0	10	11	2
SP110	1	0	0	13	14	2
STAMBPL1	1	0	0	5	6	2
STAT1	3	6	4	9	22	4
STK10	1	0	7	11	19	3
STX11	1	2	8	12	23	4
TAP2	5	9	5	4	23	4
TCF7	2	0	4	1	7	3
TGFBR2	3	1	4	1	9	4
TLR4	1	4	8	7	20	4
TNFAIP3	3	3	10	6	22	4
TNFRSF17	1	2	1	4	8	4
TNFSF8	1	3	3	9	16	4
TRIM22	1	4	11	16	32	4
TSHR	2	5	2	6	15	4
UBD	5	5	9	15	34	4
VCAM1	2	6	4	17	29	4
WNT10A	4	3	3	6	16	4
XAF1	2	1	0	17	20	3
XPNPEP2	2	2	9	3	16	4
ZBP1	3	6	9	21	39	4
ZEB2	1	0	1	6	8	3
CCR1	3	6	4	11	24	4
CD300A	1	1	0	4	6	3
HAVCR2	1	3	5	13	22	4
HLA-DRB1	2	7	8	8	25	4
KIAA1949	1	0	0	6	7	2
LAG3	7	5	4	14	30	4
SIGLEC7	1	4	4	8	17	4
C2	1	3	3	5	12	4
CCL17	1	2	2	2	7	4
IFI30	2	4	4	10	20	4
ITGB7	1	1	1	9	12	4
KCNJ10	3	7	8	12	30	4
LGALS9	3	2	0	10	15	3
SH2D2A	2	2	2	4	10	4
SOCS1	4	3	1	6	14	4
STAC3	1	3	2	16	22	4
C7	2	0	2	2	6	3
CCL2	1	3	10	11	25	4
CD1C	3	4	4	7	18	4
IL15	4	1	8	8	21	4
IL33	3	1	3	1	8	4
MCTP1	2	2	5	4	13	4
S1PR1	3	2	5	1	11	4
SPOCK2	6	4	4	17	31	4
CCL13	3	9	5	3	20	4
GPR84	1	0	1	9	11	3
CDH11	1	1	0	1	3	3
CHSY3	2	1	0	2	5	3
COL3A1	1	1	0	2	4	3
COL5A2	1	1	0	2	4	3
CPXM1	2	6	0	1	9	3
CPZ	3	4	0	5	12	3
CTSK	1	1	0	1	3	3
DCN	1	1	0	2	4	3
HTRA1	3	4	1	1	9	4
KERA	1	1	0	2	4	3
LUM	1	1	0	1	3	3
NNMT	1	6	0	1	8	3
OLFML2B	1	0	0	1	2	2
OMD	1	2	0	1	4	3
POSTN	3	4	0	2	9	3
PRRX1	1	1	0	2	4	3
SPON1	1	2	1	2	6	4
WISP1	3	3	0	1	7	3
CMTM3	2	0	0	4	6	2
F13A1	1	2	0	5	8	3
NUAK1	1	0	0	1	2	2
SFRP2	1	3	1	4	9	4
SPARC	1	3	1	2	7	4
APOC1	2	4	4	2	12	4
CD8B	4	2	9	7	22	4
ETV7	2	1	2	4	9	4
NFAM1	1	4	8	11	24	4
P2RY10	2	1	4	7	14	4
TAP1	3	3	3	9	18	4
TOX2	5	1	8	1	15	4
WARS	3	4	11	8	26	4
AGAP2	3	4	1	9	17	4
ASB2	2	4	7	3	16	4
CD19	3	6	10	9	28	4
CD79A	3	7	4	7	21	4
GPR55	2	2	5	4	13	4
LAX1	1	1	4	12	18	4
LOC96610	1	7	3	7	18	4
PIM2	2	2	3	12	19	4
PNOC	1	0	1	5	7	3
PVRIG	1	4	6	17	28	4
SLAMF1	4	2	4	20	30	4
SLAMF6	3	2	3	17	25	4
TNFRSF13B	2	5	10	8	25	4
C1QC	2	8	5	7	22	4
IFIT2	1	0	0	9	10	2
IFIT3	1	0	0	15	16	2
LIMD2	2	0	5	2	9	3
LOC400696	1	2	7	15	25	4
MX2	1	0	0	2	3	2
CDO1	2	2	2	0	6	3
CORO2B	1	0	4	0	5	2
F2RL1	1	0	1	0	2	2
FLRT2	1	1	1	0	3	3
MFAP4	2	8	2	2	14	4
PIK3R1	1	0	2	0	3	2
PRKCQ	2	2	6	6	16	4
SELE	2	2	9	0	13	3
CD6	1	2	9	14	26	4
CELF2	1	3	2	0	6	3
CHST2	2	3	4	0	9	3
FAM49A	2	2	3	0	7	3
ITPRIPL1	1	2	6	0	9	3
LRRC33	1	0	4	2	7	3
PLCXD2	2	1	2	14	19	4
PSTPIP1	1	3	5	17	26	4
RUNX3	3	2	7	0	12	3
CD83	1	2	11	0	14	3
DUSP2	1	3	5	0	9	3
PIK3AP1	2	3	7	4	16	4
SLCO5A1	5	6	7	0	18	3
UBASH3B	2	0	6	0	8	2
XIRP1	1	4	5	1	11	4
DOK3	1	1	2	11	15	4
A2M	1	0	2	0	3	2
ABCA9	1	1	1	1	4	4
ADD2	1	0	1	0	2	2
ALDH1A1	1	4	7	0	12	3
BMP6	2	2	2	0	6	3
CARD6	1	1	3	0	5	3
CCL18	1	10	8	3	22	4
CCRL2	1	4	2	6	13	4
CLEC1A	2	1	2	1	6	4
COL4A4	2	1	6	0	9	3
DDX26B	1	0	1	0	2	2
EBF3	1	0	2	0	3	2
FAM20A	1	1	2	0	4	3
ICAM3	1	4	4	3	12	4
IL1R2	3	6	6	0	15	3
INMT	1	1	1	0	3	3
JAM2	1	0	1	1	3	3
LY96	1	2	2	3	8	4
LYN	1	0	5	0	6	2
PPP2R2B	4	2	5	0	11	3
SELP	2	0	7	3	12	3
SGK1	1	0	7	0	8	2
SHE	1	0	2	0	3	2
SIRPA	1	1	9	0	11	3
SLC16A7	1	0	2	0	3	2
TMEM71	1	1	6	0	8	3
TNFRSF13C	2	4	7	0	13	3
CCL8	1	2	3	8	14	4
PLEKHO1	1	0	2	0	3	2
CD1E	3	5	8	5	21	4
IL3RA	1	1	3	2	7	4
MGAT3	1	0	8	0	9	2
RASGEF1B	1	0	4	2	7	3
RSPO3	2	2	5	0	9	3
MATK	1	2	2	0	5	3
IFNAR2	1	1	5	0	7	3
PDE3B	3	3	3	0	9	3
ADAMTS1	1	1	0	0	2	2
ALS2CR4	1	0	0	0	1	1
AOC3	1	2	1	0	4	3
AQP1	1	1	2	0	4	3
ATOH8	1	1	0	0	2	2
AVPR2	1	0	1	0	2	2
C10orf10	1	1	0	0	2	2
C2orf40	3	2	0	0	5	2
C6orf105	2	0	0	0	2	1
CCL14	1	1	2	0	4	3
CNTNAP3	2	2	0	0	4	2
COL17A1	3	3	0	0	6	2
CRYAB	1	1	0	0	2	2
CXorf36	1	1	0	0	2	2
CYTL1	1	0	0	0	1	1
CYYR1	1	1	0	0	2	2
D4S234E	1	1	0	0	2	2
DSC3	2	2	0	0	4	2
EMCN	1	1	2	0	4	3
F2RL2	1	3	1	0	5	3
FAM89A	1	1	0	0	2	2
FAT2	1	1	0	0	2	2
FCER1A	1	0	1	0	2	2
FMO2	2	2	3	0	7	3
HOXA2	5	2	0	0	7	2
HOXA7	3	0	0	0	3	1
HOXA9	2	0	0	0	2	1
HSPB6	1	1	0	0	2	2
IRX1	1	1	0	0	2	2
ITIH5	1	1	0	0	2	2
KIAA1045	1	0	0	0	1	1
KIT	1	1	0	0	2	2
KLF9	1	0	0	0	1	1
KRT14	2	1	0	0	3	2
LEPREL1	1	1	0	0	2	2
LIPG	3	1	0	0	4	2
LRP4	1	0	0	0	1	1
MALL	1	1	0	0	2	2
MET	1	0	0	0	1	1
MMRN1	1	0	3	0	4	2
MMRN2	1	1	0	0	2	2
NECAB1	1	1	0	0	2	2
NLGN4X	2	0	0	0	2	1
NRXN2	2	1	0	0	3	2
PDE2A	1	2	1	0	4	3
PKIA	2	0	0	0	2	1
PTGIS	2	0	0	0	2	1
PTX3	4	2	0	0	6	2
RGMA	2	3	0	0	5	2
ROPN1	2	0	0	0	2	1
S100B	1	0	5	0	6	2
SDPR	1	1	0	0	2	2
SFRP1	3	3	2	0	8	3
SLC27A6	1	0	0	0	1	1
SOX10	2	2	0	0	4	2
SYN2	2	3	0	0	5	2
TAC1	1	0	0	0	1	1
TF	1	0	0	0	1	1
THSD7B	1	2	0	0	3	2
TMEM100	1	1	1	0	3	3
TMEM132C	1	0	0	0	1	1
TNNT3	1	0	0	0	1	1
TP63	2	1	0	0	3	2
TRIM29	2	2	0	0	4	2
VCL	1	0	0	0	1	1
VIT	2	0	0	0	2	1
MMP23B	1	2	0	1	4	3
BMX	1	1	0	0	2	2
IGF1	1	2	2	2	7	4
PRSS12	1	1	0	0	2	2
PDCD1	2	3	4	12	21	4
ADAM33	1	1	0	1	3	3
FXYD1	1	1	1	0	3	3
GALNTL2	1	0	0	2	3	2
ID4	1	0	0	0	1	1
IL12RB2	1	4	0	0	5	2
OBFC2A	1	3	0	7	11	3
ABCA6	1	1	1	1	4	4
B3GAT1	1	1	0	0	2	2
BCL11A	1	0	0	0	1	1
FUT4	1	1	0	0	2	2
PNMA3	1	1	0	0	2	2
STK17A	1	0	1	0	2	2
TSPAN32	1	5	7	18	31	4
CHST11	1	1	0	0	2	2
C2orf88	1	1	2	0	4	3
FNDC4	3	4	0	0	7	2
VSNL1	3	12	0	0	15	2
AGPAT4	1	3	0	0	4	2
LIFR	1	0	0	0	1	1
COL14A1	3	1	1	0	5	3
FBLN5	2	2	0	0	4	2
KLHL29	2	0	0	0	2	1
ARSI	3	5	0	0	8	2
BEND6	1	1	0	0	2	2
C14orf37	3	3	0	0	6	2
CNTN1	1	1	0	0	2	2
GAS1	3	5	0	0	8	2
LRRC17	2	3	0	0	5	2
SNAI2	1	5	1	0	7	3
THY1	3	5	0	0	8	2
TLL1	1	1	0	1	3	3
TPST1	1	4	0	0	5	2
ARSE	2	2	0	0	4	2
ASPN	1	2	0	0	3	2
COL6A1	1	2	0	3	6	3
CORIN	1	3	0	0	4	2
CYS1	1	5	0	0	6	2
DEPDC7	1	1	0	0	2	2
FAM26E	1	3	0	1	5	3
FIBIN	1	3	0	0	4	2
GJB2	2	4	0	0	6	2
ITGA11	1	6	0	0	7	2
ODZ3	1	0	0	2	3	2
PDGFRL	1	5	0	0	6	2
PPAPDC1A	1	6	0	0	7	2
SLC24A2	2	3	0	0	5	2
TIMP2	1	6	0	1	8	3
COL10A1	1	5	0	0	6	2
MAP4K1	0	1	5	17	23	3
CD68	0	6	6	9	21	3
EVI2B	0	1	2	11	14	3
FCGR1A	0	4	2	11	17	3
VNN2	0	5	0	17	22	2
AIF1	0	2	2	3	7	3
APOBEC3G	0	4	5	12	21	3
BTN3A2	0	1	2	8	11	3
HLA-DQA2	0	1	4	5	10	3
IL9R	0	2	6	7	15	3
PLCG2	0	1	6	4	11	3
SIGLEC6	0	1	0	10	11	2
ADAP2	0	1	0	11	12	2
BTN3A3	0	2	3	16	21	3
C1S	0	5	0	10	15	2
C3AR1	0	4	4	9	17	3
CD33	0	1	3	10	14	3
CSF1R	0	4	6	14	24	3
FCGR2B	0	2	0	6	8	2
GIMAP4	0	3	5	15	23	3
HK3	0	7	3	7	17	3
HLA-A	0	3	1	13	17	3
HLA-C	0	3	0	15	18	2
MYO7A	0	2	10	19	31	3
NCF1	0	5	4	8	17	3
P2RY13	0	1	7	13	21	3
PTAFR	0	2	3	13	18	3
SIGLEC10	0	1	5	16	22	3
SIGLEC1	0	4	1	22	27	3
SIRPB2	0	1	5	11	17	3
SLCO2B1	0	4	4	13	21	3
SUCNR1	0	10	10	9	29	3
TLR7	0	2	5	14	21	3
TMEM140	0	1	0	7	8	2
FCGR3A	0	1	0	4	5	2
GPR132	0	1	8	14	23	3
JSRP1	0	1	0	1	2	2
LSP1	0	5	5	9	19	3
SIGLEC9	0	1	0	9	10	2
SLC15A3	0	1	2	11	14	3
SLC1A3	0	5	7	2	14	3
TGM2	0	2	0	6	8	2
CD209	0	2	10	6	18	3
CPNE5	0	2	1	2	5	3
DHRS9	0	2	0	9	11	2
FOLR2	0	3	6	1	10	3
P2RX1	0	5	1	12	18	3
TPK1	0	1	0	1	2	2
C1R	0	3	0	6	9	2
CCL3	0	4	7	9	20	3
CD300C	0	2	1	16	19	3
EMILIN2	0	4	6	5	15	3
FCGR1B	0	2	2	2	6	3
FCGR1C	0	2	1	9	12	3
FLVCR2	0	4	14	10	28	3
LILRA6	0	3	4	5	12	3
PRAM1	0	2	1	4	7	3
SAMD9L	0	4	5	14	23	3
JAKMIP1	0	1	0	1	2	2
KLRF1	0	1	2	1	4	3
MARCO	0	2	2	8	12	3
NR1H3	0	1	7	10	18	3
P2RY6	0	8	1	1	10	3
PSMB10	0	2	2	4	8	3
ADAM12	0	1	0	1	2	2
BMP1	0	3	0	3	6	2
CCDC80	0	1	0	3	4	2
CFHR1	0	1	3	1	5	3
CFH	0	1	0	2	3	2
COL16A1	0	1	0	1	2	2
COL1A2	0	1	0	1	2	2
DACT1	0	1	1	1	3	3
EMILIN1	0	4	0	1	5	2
FAP	0	2	0	1	3	2
FGF14	0	4	2	1	7	3
FSTL1	0	2	0	2	4	2
GLT8D2	0	2	1	2	5	3
ITGBL1	0	1	0	1	2	2
LAMA2	0	2	1	2	5	3
MAB21L1	0	2	0	4	6	2
MMP2	0	3	1	1	5	3
MRGPRF	0	10	0	2	12	2
NDN	0	4	0	2	6	2
NID2	0	1	0	1	2	2
OGN	0	1	0	1	2	2
OLFML1	0	2	2	2	6	3
TNFSF4	0	7	0	5	12	2
TWIST2	0	1	0	1	2	2
VCAN	0	1	0	3	4	2
WISP2	0	4	0	4	8	2
AXL	0	1	0	1	2	2
GREM2	0	14	0	1	15	2
LAYN	0	2	0	4	6	2
MXRA8	0	3	0	1	4	2
NTM	0	1	0	3	4	2
GIMAP7	0	1	2	11	14	3
P2RY12	0	1	6	12	19	3
IGLL1	0	4	3	2	9	3
CCDC88B	0	2	5	15	22	3
FCGR3B	0	3	3	2	8	3
IGJ	0	2	2	8	12	3
LAT2	0	2	5	12	19	3
SIGLEC5	0	2	5	13	20	3
SLC2A5	0	2	0	4	6	2
SP140	0	2	2	9	13	3
TMEM176B	0	1	2	4	7	3
VAMP5	0	3	1	2	6	3
ELN	0	4	2	0	6	2
ABI3	0	1	2	7	10	3
CARD11	0	2	4	10	16	3
CCL23	0	1	8	1	10	3
CHIT1	0	7	9	2	18	3
FPR2	0	6	8	0	14	2
GPR133	0	3	8	0	11	2
HLA-DQB2	0	1	7	10	18	3
HVCN1	0	2	3	7	12	3
LRRC25	0	1	1	1	3	3
MNDA	0	1	2	0	3	2
TMEM149	0	1	1	0	2	2
TNIP3	0	1	2	4	7	3
TYROBP	0	1	2	2	5	3
IL16	0	1	6	13	20	3
ITGAE	0	3	6	0	9	2
TMEM156	0	4	5	8	17	3
C17orf87	0	2	6	11	19	3
SIRPB1	0	5	5	0	10	2
TM7SF4	0	1	5	0	6	2
ITGAM	0	1	9	10	20	3
SOD2	0	2	7	1	10	3
TCN2	0	5	4	0	9	2
FLT3LG	0	1	4	5	10	3
KLRC3	0	1	10	17	28	3
MGC29506	0	1	4	2	7	3
EMR2	0	3	6	0	9	2
GM2A	0	1	6	9	16	3
APOE	0	2	1	0	3	2
DERL3	0	4	1	0	5	2
CAV1	0	1	0	0	1	1
FRZB	0	1	0	0	1	1
HSPB7	0	1	0	0	1	1
TAL1	0	1	0	0	1	1
CILP2	0	2	0	0	2	1
PTPRB	0	1	1	0	2	2
NKX3-2	0	4	0	0	4	1
SPSB1	0	8	1	0	9	2
TMEM158	0	3	0	0	3	1
APOL4	0	2	6	4	12	3
GRAMD1B	0	2	0	0	2	1
HAPLN3	0	1	0	0	1	1
IL21R	0	1	1	9	11	3
KIF21B	0	3	1	0	4	2
LGMN	0	4	0	0	4	1
LILRB5	0	2	4	3	9	3
NCF1B	0	1	1	1	3	3
NCF1C	0	1	0	1	2	2
PILRA	0	1	0	0	1	1
PLTP	0	1	0	0	1	1
RASSF5	0	1	3	10	14	3
ACSL4	0	1	0	0	1	1
RARRES1	0	2	0	0	2	1
KCNN3	0	1	2	1	4	3
ADCY7	0	1	0	0	1	1
SERPING1	0	1	1	3	5	3
CARD9	0	2	0	0	2	1
FTL	0	2	0	0	2	1
GPR141	0	1	0	7	8	2
PTPRO	0	1	3	10	14	3
BACH2	0	1	0	0	1	1
BOC	0	1	0	0	1	1
CD248	0	2	0	0	2	1
CERCAM	0	3	0	0	3	1
CYP11A1	0	3	0	0	3	1
DPP4	0	6	0	0	6	1
FBLN2	0	3	0	0	3	1
FLNC	0	1	0	0	1	1
GPX8	0	1	0	0	1	1
ISM1	0	7	0	0	7	1
MME	0	3	0	0	3	1
PPAPDC3	0	5	0	0	5	1
RARRES2	0	2	0	0	2	1
SHOX2	0	1	0	0	1	1
SRPX	0	3	0	0	3	1
STON1	0	2	0	0	2	1
TCEAL7	0	2	0	0	2	1
VIM	0	3	1	0	4	2
WDR86	0	2	0	0	2	1
ACTA2	0	2	0	0	2	1
ADAMTS2	0	2	0	0	2	1
AEBP1	0	1	1	0	2	2
ANGPTL2	0	5	0	0	5	1
BGN	0	4	0	0	4	1
C20orf103	0	1	0	3	4	2
C7orf10	0	2	0	0	2	1
CLEC11A	0	2	0	0	2	1
CTHRC1	0	3	0	0	3	1
DPT	0	1	0	0	1	1
FEZ1	0	1	0	0	1	1
FN1	0	4	0	0	4	1
FOXF2	0	3	0	0	3	1
GAS6	0	2	0	0	2	1
GFPT2	0	2	1	0	3	2
GLIS3	0	2	0	0	2	1
HEPH	0	2	0	0	2	1
HHIPL1	0	2	0	0	2	1
LRCH2	0	2	0	0	2	1
MMP14	0	5	0	0	5	1
MRC2	0	1	0	0	1	1
MRVI1	0	1	0	0	1	1
NEXN	0	4	0	0	4	1
NOX4	0	5	0	0	5	1
PCOLCE	0	2	1	1	4	3
PDLIM7	0	5	1	0	6	2
PDPN	0	3	0	2	5	2
PODNL1	0	1	0	0	1	1
PRKCDBP	0	2	0	0	2	1
PRRX2	0	2	0	0	2	1
RASGRF2	0	1	0	0	1	1
SALL1	0	1	0	0	1	1
SERPINF1	0	2	0	0	2	1
SERPINH1	0	2	0	0	2	1
SGIP1	0	1	0	0	1	1
SSC5D	0	1	0	5	6	2
ST5	0	1	0	0	1	1
SYDE1	0	6	0	0	6	1
TAGLN	0	6	0	0	6	1
THBS2	0	1	0	0	1	1
TMEM200A	0	1	0	1	2	2
ARL4C	0	1	0	0	1	1
C4orf31	0	1	0	0	1	1
CALD1	0	2	0	0	2	1
CDC42EP5	0	1	0	0	1	1
CRISPLD2	0	1	0	0	1	1
CSDC2	0	3	1	0	4	2
CTGF	0	1	0	0	1	1
FAM180A	0	1	0	0	1	1
GPR124	0	1	0	0	1	1
HAND2	0	2	1	0	3	2
HOXA3	0	1	0	0	1	1
JAM3	0	2	2	1	5	3
KIF26B	0	2	0	0	2	1
LAMA1	0	5	0	0	5	1
LAMB1	0	1	1	0	2	2
LOXL4	0	4	0	0	4	1
MSRB3	0	3	0	0	3	1
MXRA5	0	1	0	0	1	1
PODN	0	3	1	0	4	2
PRICKLE1	0	4	0	0	4	1
RCN3	0	1	0	0	1	1
SPON2	0	3	0	0	3	1
TBX18	0	1	1	0	2	2
TBX5	0	3	0	0	3	1
TMEM119	0	1	0	0	1	1
CCDC67	0	1	0	0	1	1
RSPO1	0	1	0	0	1	1
COL8A1	0	2	0	0	2	1
HSPB2	0	1	1	0	2	2
KANK4	0	2	0	0	2	1
KLK4	0	1	0	0	1	1
LMOD1	0	2	0	0	2	1
LOXL2	0	2	0	0	2	1
NINJ2	0	1	0	0	1	1
PTGIR	0	2	0	0	2	1
RUNX2	0	1	0	0	1	1
SPHK1	0	2	0	0	2	1
TPM2	0	2	0	0	2	1
COL11A1	0	2	0	0	2	1
SLC38A5	0	1	0	0	1	1
CD300E	0	1	0	0	1	1
VSIG4	0	1	0	1	2	2
LPPR4	0	1	0	0	1	1
RAB37	0	1	6	15	22	3
ADAM28	0	0	4	10	14	2
C5orf56	0	0	8	15	23	2
DENND1C	0	0	5	8	13	2
HLA-DPB2	0	0	4	10	14	2
MYO7B	0	0	3	2	5	2
NLRP3	0	0	4	10	14	2
SLC8A1	0	0	4	10	14	2
ST8SIA4	0	0	5	9	14	2
STAB1	0	0	1	4	5	2
TRANK1	0	0	2	11	13	2
SEMA4D	0	0	8	9	17	2
SLC6A12	0	0	3	9	12	2
TRIM69	0	0	4	14	18	2
ALOX5	0	0	2	8	10	2
CYSLTR2	0	0	2	15	17	2
DEF6	0	0	8	18	26	2
DENND3	0	0	1	4	5	2
ITGA4	0	0	8	11	19	2
LOC606724	0	0	3	3	6	2
MEOX1	0	0	9	1	10	2
MPP1	0	0	4	13	17	2
P2RX7	0	0	4	4	8	2
PIK3CG	0	0	5	12	17	2
TLR10	0	0	8	16	24	2
ACSM5	0	0	1	1	2	2
ARAP2	0	0	1	3	4	2
EFHD2	0	0	4	5	9	2
FLT3	0	0	1	12	13	2
FNBP1	0	0	5	11	16	2
FUCA1	0	0	1	1	2	2
JAK2	0	0	5	12	17	2
RAMP3	0	0	2	3	5	2
AMPD3	0	0	3	8	11	2
KLRC2	0	0	6	12	18	2
NR3C1	0	0	2	2	4	2
VNN1	0	0	9	1	10	2
RAB8B	0	0	4	11	15	2
RASSF2	0	0	6	1	7	2
DRAM1	0	0	1	2	3	2
ISG20	0	0	3	12	15	2
ANKRD44	0	0	2	3	5	2
FCRL2	0	0	5	5	10	2
FPR1	0	0	2	4	6	2
GCET2	0	0	2	24	26	2
GPRIN3	0	0	2	2	4	2
PLEKHA2	0	0	1	5	6	2
TLR2	0	0	4	3	7	2
RTN1	0	0	9	1	10	2
ACP5	0	0	2	9	11	2
CSF1	0	0	2	8	10	2
ICAM1	0	0	3	1	4	2
NFKBIE	0	0	1	4	5	2
RELB	0	0	1	1	2	2
C4orf7	0	0	5	0	5	1
GLI2	0	0	2	0	2	1
LRRC32	0	0	3	0	3	1
OXCT1	0	0	1	0	1	1
PELI2	0	0	1	0	1	1
RASL12	0	0	3	0	3	1
AKAP12	0	0	2	0	2	1
ALDH1A3	0	0	1	0	1	1
EBF1	0	0	2	3	5	2
LHFP	0	0	1	0	1	1
ARHGAP24	0	0	1	0	1	1
IGDCC4	0	0	2	0	2	1
IGSF10	0	0	1	0	1	1
PCDH18	0	0	1	0	1	1
RBMS3	0	0	1	0	1	1
LY75	0	0	11	0	11	1
GTSF1	0	0	1	0	1	1
RAB3C	0	0	2	0	2	1
EIF2C2	0	0	1	0	1	1
ARHGAP39	0	0	1	0	1	1
LDLRAP1	0	0	1	0	1	1
PHGDH	0	0	1	0	1	1
C10orf72	0	0	1	0	1	1
COL1A1	0	0	1	0	1	1
COL6A3	0	0	1	0	1	1
EFEMP2	0	0	1	0	1	1
EHD2	0	0	2	0	2	1
ID3	0	0	1	0	1	1
NID1	0	0	1	0	1	1
P4HA3	0	0	1	0	1	1
PDGFRB	0	0	1	0	1	1
PROCR	0	0	1	0	1	1
RHOJ	0	0	1	0	1	1
TGFB1I1	0	0	1	0	1	1
TMEM90B	0	0	1	0	1	1
TSPAN2	0	0	2	0	2	1
PCDHB15	0	0	1	0	1	1
THBS4	0	0	1	0	1	1
ZNF826	0	0	1	0	1	1
CADM3	0	0	4	0	4	1
CASP5	0	0	2	0	2	1
CHRDL1	0	0	3	0	3	1
COL6A6	0	0	3	0	3	1
FAM107A	0	0	7	0	7	1
FAM46C	0	0	4	2	6	2
GABBR1	0	0	8	5	13	2
IL22RA2	0	0	1	0	1	1
NFKBID	0	0	1	0	1	1
RAB42	0	0	6	0	6	1
STAG3	0	0	8	0	8	1
ZMYND15	0	0	4	0	4	1
LIME1	0	0	1	0	1	1
RASGRP3	0	0	3	0	3	1
TLR1	0	0	3	0	3	1
ICAM2	0	0	5	0	5	1
KIF19	0	0	2	0	2	1
LRRK1	0	0	3	0	3	1
PAG1	0	0	3	0	3	1
RASGRP1	0	0	3	0	3	1
BATF2	0	0	2	8	10	2
LILRA5	0	0	1	1	2	2
AKAP2	0	0	3	0	3	1
ATP8B4	0	0	1	2	3	2
CCDC88A	0	0	1	0	1	1
CD14	0	0	1	3	4	2
DPYD	0	0	1	10	11	2
ECEL1	0	0	3	0	3	1
ELF4	0	0	6	0	6	1
FCGR2C	0	0	1	2	3	2
FLJ40330	0	0	3	0	3	1
GLIPR2	0	0	5	0	5	1
GRK5	0	0	4	0	4	1
IGF2BP3	0	0	5	0	5	1
IL27RA	0	0	9	0	9	1
IL34	0	0	1	0	1	1
L3MBTL4	0	0	4	0	4	1
PBX4	0	0	1	0	1	1
PCSK1	0	0	3	0	3	1
PPARG	0	0	5	0	5	1
RAB39B	0	0	2	0	2	1
SEPT6	0	0	2	0	2	1
SLAIN1	0	0	3	0	3	1
TLE4	0	0	1	0	1	1
C5orf39	0	0	2	0	2	1
CPM	0	0	6	0	6	1
CTSZ	0	0	4	0	4	1
DARC	0	0	1	1	2	2
EHBP1L1	0	0	2	0	2	1
FAM135A	0	0	6	0	6	1
FGFBP2	0	0	1	0	1	1
IL6R	0	0	3	0	3	1
PIM1	0	0	5	0	5	1
RAB39	0	0	3	0	3	1
SCARA5	0	0	3	0	3	1
STAT5A	0	0	2	0	2	1
TMEM194B	0	0	5	0	5	1
ADCY4	0	0	2	0	2	1
ALPL	0	0	1	0	1	1
APLNR	0	0	2	0	2	1
APOC1P1	0	0	2	0	2	1
C20orf160	0	0	2	0	2	1
CLEC14A	0	0	1	0	1	1
FMNL3	0	0	3	0	3	1
GRASP	0	0	1	0	1	1
GRRP1	0	0	2	0	2	1
IRF5	0	0	4	0	4	1
ITGA7	0	0	2	0	2	1
LGI4	0	0	3	0	3	1
LOC90586	0	0	1	0	1	1
MAP3K14	0	0	4	5	9	2
NPC2	0	0	1	0	1	1
PALM2-AKAP2	0	0	2	0	2	1
PEAR1	0	0	1	0	1	1
PZP	0	0	1	0	1	1
QKI	0	0	1	0	1	1
RASA4	0	0	3	0	3	1
SH3KBP1	0	0	1	2	3	2
SLCO3A1	0	0	2	0	2	1
COTL1	0	0	3	0	3	1
N4BP2L1	0	0	3	0	3	1
PIP4K2A	0	0	2	2	4	2
ARHGEF15	0	0	2	0	2	1
KANK3	0	0	1	0	1	1
PLD4	0	0	3	14	17	2
TEK	0	0	2	0	2	1
TSPAN7	0	0	3	0	3	1
F5	0	0	1	0	1	1
MBP	0	0	2	0	2	1
MEF2C	0	0	3	0	3	1
MICAL1	0	0	4	0	4	1
PAQR8	0	0	5	0	5	1
POMC	0	0	1	0	1	1
TBXAS1	0	0	1	3	4	2
TMEM37	0	0	1	0	1	1
TTC7A	0	0	1	0	1	1
TNF	0	0	4	0	4	1
ACHE	0	0	3	0	3	1
EPHB2	0	0	1	0	1	1
AKR1B1	0	0	1	0	1	1
BATF3	0	0	2	0	2	1
C1orf54	0	0	2	1	3	2
ENG	0	0	1	0	1	1
FMNL2	0	0	2	0	2	1
CA11	0	0	1	0	1	1
ACE	0	0	2	0	2	1
ALDH1A2	0	0	1	1	2	2
CILP	0	0	1	2	3	2
SNCAIP	0	0	1	0	1	1
ANKRD29	0	0	1	0	1	1
ATP1A2	0	0	1	0	1	1
BTNL9	0	0	2	0	2	1
CMA1	0	0	1	0	1	1
CREBL2	0	0	1	0	1	1
CTSG	0	0	1	0	1	1
EDNRB	0	0	1	0	1	1
FRMD3	0	0	1	0	1	1
PLIN1	0	0	1	0	1	1
RBP4	0	0	1	0	1	1
RERGL	0	0	1	0	1	1
SEMA3G	0	0	1	0	1	1
SLC14A1	0	0	1	0	1	1
TGFBR3	0	0	1	0	1	1
TNXB	0	0	1	0	1	1
BCL2L14	0	0	1	0	1	1
DAPK1	0	0	1	0	1	1
GYPC	0	0	1	0	1	1
CMTM7	0	0	1	0	1	1
TNFRSF6B	0	0	1	0	1	1
FSD1	0	0	1	0	1	1
P704P	0	0	1	0	1	1
ACVRL1	0	0	1	1	2	2
GAPT	0	0	1	13	14	2
GRAP	0	0	1	0	1	1
LMO2	0	0	1	0	1	1
MOBKL2B	0	0	1	0	1	1
PCSK5	0	0	1	0	1	1
RAMP2	0	0	1	0	1	1
SH2D3C	0	0	1	0	1	1
SOX17	0	0	1	0	1	1
SOX7	0	0	1	0	1	1
CREB3L1	0	0	1	1	2	2
POLD4	0	0	0	2	2	1
APOB48R	0	0	0	9	9	1
CYSLTR1	0	0	0	15	15	1
HSH2D	0	0	0	23	23	1
RHOH	0	0	0	14	14	1
GIMAP2	0	0	0	4	4	1
ADAM8	0	0	0	6	6	1
ALDH3B1	0	0	0	2	2	1
ALOX5AP	0	0	0	13	13	1
APOBEC3A	0	0	0	3	3	1
ARL11	0	0	0	8	8	1
C19orf38	0	0	0	5	5	1
CCND2	0	0	0	10	10	1
CFB	0	0	0	3	3	1
EMB	0	0	0	15	15	1
EMR1	0	0	0	8	8	1
GALM	0	0	0	16	16	1
GMIP	0	0	0	12	12	1
KLHDC7B	0	0	0	2	2	1
PARP8	0	0	0	14	14	1
PTPN6	0	0	0	12	12	1
RIPK3	0	0	0	6	6	1
SERPINA1	0	0	0	7	7	1
SERPINB1	0	0	0	10	10	1
SNX10	0	0	0	3	3	1
SP140L	0	0	0	10	10	1
SUSD3	0	0	0	12	12	1
TNFRSF14	0	0	0	6	6	1
BATF	0	0	0	12	12	1
FCER1G	0	0	0	3	3	1
RBP5	0	0	0	10	10	1
RGS13	0	0	0	9	9	1
ACY3	0	0	0	1	1	1
CD79B	0	0	0	3	3	1
CST7	0	0	0	1	1	1
CXCR2P1	0	0	0	6	6	1
IFI44L	0	0	0	13	13	1
KLRB1	0	0	0	3	3	1
OAS1	0	0	0	5	5	1
PPM1K	0	0	0	13	13	1
RSAD2	0	0	0	7	7	1
BST2	0	0	0	1	1	1
C19orf66	0	0	0	1	1	1
CMPK2	0	0	0	9	9	1
DDX60L	0	0	0	4	4	1
DHX58	0	0	0	4	4	1
HERC5	0	0	0	2	2	1
IFI27	0	0	0	1	1	1
IFIT1	0	0	0	1	1	1
ISG15	0	0	0	1	1	1
MX1	0	0	0	4	4	1
OAS2	0	0	0	12	12	1
OAS3	0	0	0	4	4	1
OASL	0	0	0	6	6	1
PARP12	0	0	0	5	5	1
USP18	0	0	0	1	1	1
HOXC11	0	0	0	1	1	1
HOXC5	0	0	0	1	1	1
HOXC6	0	0	0	2	2	1
ADRA2A	0	0	0	2	2	1
APOBEC3F	0	0	0	13	13	1
BLNK	0	0	0	4	4	1
CDX1	0	0	0	5	5	1
CHRNA6	0	0	0	7	7	1
DUSP5	0	0	0	4	4	1
FAM177B	0	0	0	3	3	1
FCER2	0	0	0	6	6	1
GPR34	0	0	0	5	5	1
HLA-G	0	0	0	7	7	1
HSD17B11	0	0	0	4	4	1
IL24	0	0	0	9	9	1
KCNK13	0	0	0	10	10	1
LOC647121	0	0	0	9	9	1
LRRK2	0	0	0	6	6	1
PARM1	0	0	0	6	6	1
PREX1	0	0	0	9	9	1
SIDT1	0	0	0	2	2	1
SMPD3	0	0	0	8	8	1
ST3GAL5	0	0	0	3	3	1
TMEM106A	0	0	0	4	4	1
UBA7	0	0	0	17	17	1
UBE2L6	0	0	0	10	10	1
STARD5	0	0	0	6	6	1
TMEM163	0	0	0	3	3	1
UGT8	0	0	0	1	1	1
ADAM19	0	0	0	3	3	1
ANKRD22	0	0	0	6	6	1
APOC2	0	0	0	2	2	1
ARHGAP26	0	0	0	7	7	1
ASPHD2	0	0	0	3	3	1
C12orf35	0	0	0	7	7	1
C4A	0	0	0	5	5	1
CACNA2D4	0	0	0	8	8	1
CCL11	0	0	0	2	2	1
CD22	0	0	0	10	10	1
CLEC2B	0	0	0	5	5	1
CYLD	0	0	0	8	8	1
DENND2D	0	0	0	13	13	1
DOK1	0	0	0	3	3	1
DPEP1	0	0	0	1	1	1
EAF2	0	0	0	7	7	1
ERAP1	0	0	0	11	11	1
FAM113B	0	0	0	10	10	1
FCHSD2	0	0	0	10	10	1
GCH1	0	0	0	11	11	1
GIPR	0	0	0	7	7	1
HERPUD1	0	0	0	2	2	1
HHEX	0	0	0	3	3	1
IFI35	0	0	0	12	12	1
IFIT5	0	0	0	6	6	1
KEL	0	0	0	2	2	1
LACTB	0	0	0	5	5	1
LILRA2	0	0	0	4	4	1
LPAR5	0	0	0	4	4	1
MS4A14	0	0	0	1	1	1
MS4A7	0	0	0	4	4	1
MVP	0	0	0	4	4	1
NUAK2	0	0	0	1	1	1
NUDT18	0	0	0	1	1	1
PHF11	0	0	0	9	9	1
PRDM1	0	0	0	6	6	1
PTGER2	0	0	0	5	5	1
PTPRE	0	0	0	3	3	1
RARRES3	0	0	0	7	7	1
RGS1	0	0	0	5	5	1
SH3TC1	0	0	0	2	2	1
SP100	0	0	0	14	14	1
STAT2	0	0	0	7	7	1
STK17B	0	0	0	7	7	1
SULT1C2	0	0	0	3	3	1
TMEM173	0	0	0	3	3	1
TMEM176A	0	0	0	2	2	1
TNFSF13	0	0	0	1	1	1
TRIM21	0	0	0	11	11	1
TRIM34	0	0	0	7	7	1
VPS13C	0	0	0	4	4	1
ATG16L2	0	0	0	4	4	1
C7orf58	0	0	0	1	1	1
CD300LB	0	0	0	2	2	1
DCLK1	0	0	0	1	1	1
DDX60	0	0	0	13	13	1
FAM69A	0	0	0	2	2	1
FAM70A	0	0	0	1	1	1
HLA-H	0	0	0	5	5	1
IKBKE	0	0	0	6	6	1
LPAR6	0	0	0	2	2	1
OLR1	0	0	0	5	5	1
PIK3IP1	0	0	0	1	1	1
PSMB8	0	0	0	6	6	1
RNF213	0	0	0	7	7	1
SAA1	0	0	0	1	1	1
VOPP1	0	0	0	3	3	1
ZNF101	0	0	0	1	1	1
PML	0	0	0	4	4	1
PSME1	0	0	0	6	6	1
AKAP5	0	0	0	6	6	1
FGD3	0	0	0	2	2	1
LGALS9B	0	0	0	3	3	1
LGALS9C	0	0	0	3	3	1
NAIP	0	0	0	2	2	1
RBM43	0	0	0	4	4	1
ABP1	0	0	0	2	2	1
C13orf31	0	0	0	4	4	1
EIF4E3	0	0	0	2	2	1
ERAP2	0	0	0	1	1	1
GPR120	0	0	0	1	1	1
HLA-L	0	0	0	8	8	1
KAT2B	0	0	0	1	1	1
NCEH1	0	0	0	5	5	1
OSCAR	0	0	0	2	2	1
SLC31A2	0	0	0	1	1	1
ST6GALNAC4	0	0	0	1	1	1
TCIRG1	0	0	0	1	1	1
ADPRH	0	0	0	1	1	1
ARHGEF3	0	0	0	1	1	1
C15orf48	0	0	0	1	1	1
CTSO	0	0	0	2	2	1
DDO	0	0	0	2	2	1
IL1R1	0	0	0	1	1	1
LIPA	0	0	0	1	1	1
TMEM86A	0	0	0	1	1	1
ADORA2A	0	0	0	2	2	1
DAPP1	0	0	0	4	4	1
ZNFX1	0	0	0	2	2	1
DDX11	0	0	0	1	1	1
EMG1	0	0	0	1	1	1
MAGOHB	0	0	0	1	1	1
NCAPD2	0	0	0	1	1	1
NDUFA9	0	0	0	1	1	1
USP5	0	0	0	1	1	1
ABCA8	0	0	0	1	1	1
ERG	0	0	0	1	1	1
FOXO1	0	0	0	4	4	1
GCNT4	0	0	0	5	5	1
HTR2B	0	0	0	2	2	1
PGR	0	0	0	1	1	1
SMOC2	0	0	0	1	1	1
SPARCL1	0	0	0	1	1	1
SVEP1	0	0	0	1	1	1
TNN	0	0	0	2	2	1
COL12A1	0	0	0	1	1	1
CCRL1	0	0	0	1	1	1
DAB2	0	0	0	1	1	1
FGF10	0	0	0	2	2	1
GALNT10	0	0	0	3	3	1
GPR1	0	0	0	1	1	1
HRH1	0	0	0	1	1	1
MFAP5	0	0	0	1	1	1
NEGR1	0	0	0	2	2	1
OLFML3	0	0	0	1	1	1
PRDM6	0	0	0	1	1	1
PRSS23	0	0	0	2	2	1
SFRP4	0	0	0	1	1	1
SULF1	0	0	0	1	1	1
TNFSF12	0	0	0	1	1	1
WNT2	0	0	0	2	2	1
COL6A2	0	0	0	1	1	1
FAT4	0	0	0	1	1	1
FGF1	0	0	0	4	4	1
PDGFRA	0	0	0	1	1	1
PLXNC1	0	0	0	1	1	1
SYNE1	0	0	0	1	1	1
EMX2	0	0	0	1	1	1
IFIH1	0	0	0	5	5	1
PARP9	0	0	0	5	5	1
TDRD7	0	0	0	3	3	1
PCGF5	0	0	0	2	2	1
SGPP1	0	0	0	3	3	1
ADRBK2	0	0	0	1	1	1
FCGR2A	0	0	0	1	1	1
IFFO1	0	0	0	1	1	1
LYSMD2	0	0	0	3	3	1
NFKB1	0	0	0	1	1	1
NFKB2	0	0	0	1	1	1
RFTN1	0	0	0	1	1	1
TAPBP	0	0	0	2	2	1
TLR6	0	0	0	1	1	1
C6orf97	0	0	0	1	1	1
DDX58	0	0	0	3	3	1
UGCG	0	0	0	2	2	1
HERC6	0	0	0	3	3	1
PSME2	0	0	0	2	2	1
RTP4	0	0	0	2	2	1
C1orf173	0	0	0	1	1	1
DTX3L	0	0	0	1	1	1
HLA-J	0	0	0	1	1	1
IFI44	0	0	0	2	2	1
IRF9	0	0	0	2	2	1
TMEM229B	0	0	0	1	1	1
ZNF267	0	0	0	1	1	1
ZNF80	0	0	0	1	1	1
