# Supplementary material for: Discovering lncRNA mediated sponge interactions in breast cancer molecular subtypes
Source: BMC Genomics. 2018 Sep 4;19:650. doi: 10.1186/s12864-018-5006-1 (PMC6122485; doi:10.1186/s12864-018-5006-1)
Supplement: Supplementary file 4 — List of mRNAs participating in prognostic sponge interactions and their distribution over subtypes. (XLSX 18 kb) [file 12864_2018_5006_MOESM4_ESM.xlsx]

## Sheet: Sayfa1
	Number of Sponge Interactions
mRNA	Luminal A	Luminal B	HER2	Basal	Total Number of Sponges	Number of Subtypes
ABI3BP	1	0	0	0	1	1
ADAMDEC1	1	1	0	1	3	3
APOBEC3C	1	2	0	2	5	3
APOL1	3	0	0	0	3	1
ARHGAP30	1	0	2	0	3	2
ATP8A1	1	0	0	0	1	1
BTK	1	0	0	0	1	1
CCDC69	1	0	0	0	1	1
CCL18	2	0	2	0	4	2
CCL4	2	1	0	0	3	2
CCR2	2	1	0	0	3	2
CCR4	1	1	0	0	2	2
CCR7	2	0	0	0	2	1
CD1C	1	0	0	1	2	2
CD226	1	1	0	0	2	2
CD247	1	0	0	0	1	1
CD28	1	1	0	0	2	2
CD38	2	0	0	0	2	1
CD5	1	0	0	0	1	1
CD69	1	1	0	0	2	2
CD96	2	0	0	0	2	1
CD97	1	1	0	0	2	2
CPXM1	1	0	0	0	1	1
CYTIP	1	0	0	0	1	1
DOCK2	1	0	0	0	1	1
EOMES	1	1	0	0	2	2
FCRLA	1	0	0	0	1	1
FLI1	1	0	0	0	1	1
FPR3	1	0	0	0	1	1
FYB	1	1	0	0	2	2
GBP1	2	0	1	3	6	3
GBP5	2	0	0	0	2	1
GJB2	1	0	0	0	1	1
GNLY	1	0	0	0	1	1
GPR171	1	1	0	0	2	2
GPR174	1	1	0	0	2	2
GZMM	1	1	0	0	2	2
HLA-DOB	2	1	1	0	4	3
HLA-F	3	0	0	0	3	1
ICAM3	1	0	0	0	1	1
IL7R	1	0	0	0	1	1
LCK	1	0	0	0	1	1
MAL	2	0	0	0	2	1
MYO1F	1	0	0	0	1	1
NCKAP1L	1	0	0	0	1	1
NFATC2	1	0	0	0	1	1
NLRC5	1	0	0	0	1	1
NPL	1	0	0	0	1	1
P2RY8	1	1	0	0	2	2
PLA2G2D	3	0	0	3	6	2
PLA2G7	1	0	0	4	5	2
POU2AF1	3	0	0	0	3	1
PSMB9	2	0	0	0	2	1
RASSF4	1	3	0	0	4	2
SH2D1A	1	1	0	0	2	2
SIT1	1	1	0	0	2	2
SLA	4	3	0	2	9	3
SLAMF1	1	1	0	0	2	2
SLAMF6	1	0	0	0	1	1
SLAMF7	1	0	0	0	1	1
TCF7	1	0	0	0	1	1
THEMIS	1	0	0	0	1	1
TNFAIP3	2	0	0	0	2	1
TOX2	1	0	0	0	1	1
TRAT1	1	1	0	0	2	2
UBASH3A	1	1	0	0	2	2
WDFY4	1	0	0	0	1	1
WISP1	1	0	0	0	1	1
ABCB1	0	1	0	0	1	1
ACAP1	0	1	0	0	1	1
ADAP2	0	1	0	0	1	1
AGAP2	0	1	0	0	1	1
AIM2	0	1	0	0	1	1
APOBEC3H	0	1	0	0	1	1
BANK1	0	1	0	0	1	1
BCL11B	0	1	0	0	1	1
BCL2A1	0	1	0	0	1	1
BHLHE22	0	1	0	0	1	1
C10orf128	0	1	0	0	1	1
C16orf54	0	1	0	0	1	1
C20orf103	0	1	0	0	1	1
C20orf118	0	1	0	0	1	1
CARD16	0	1	0	0	1	1
CARD6	0	1	0	0	1	1
CCL14	0	1	0	0	1	1
CD1D	0	1	0	2	3	2
CD200R1	0	1	0	0	1	1
CD209	0	1	0	0	1	1
CD244	0	1	0	0	1	1
CD300LF	0	1	0	0	1	1
CD40	0	2	0	1	3	2
CD40LG	0	1	0	0	1	1
CELF2	0	1	0	0	1	1
CHST2	0	1	0	0	1	1
CIITA	0	1	0	0	1	1
CLEC10A	0	1	0	0	1	1
CLEC4E	0	1	0	3	4	2
CLIC5	0	1	0	0	1	1
COL4A4	0	1	0	0	1	1
CR1	0	1	0	0	1	1
CRTAM	0	1	0	0	1	1
CSF2RB	0	1	0	1	2	2
CTLA4	0	1	0	0	1	1
CXCR6	0	1	0	0	1	1
DERL3	0	2	0	0	2	1
DPEP2	0	1	0	0	1	1
DPP4	0	2	0	0	2	1
EBI3	0	1	0	0	1	1
EMCN	0	1	0	0	1	1
EPSTI1	0	1	0	0	1	1
EVI2A	0	1	0	0	1	1
F13A1	0	2	0	0	2	1
FAM20A	0	1	0	0	1	1
FASLG	0	1	0	0	1	1
FCN1	0	1	0	0	1	1
FCRL6	0	1	0	0	1	1
FGR	0	3	0	0	3	1
FOLR2	0	1	0	0	1	1
FUT7	0	1	0	0	1	1
GAB3	0	1	0	0	1	1
GFI1	0	1	0	0	1	1
GNGT2	0	1	0	0	1	1
GPR55	0	1	0	0	1	1
GRAP2	0	1	0	0	1	1
GVIN1	0	1	0	0	1	1
GZMA	0	1	1	0	2	2
HCK	0	1	0	0	1	1
HK3	0	2	0	0	2	1
HOXC4	0	1	0	0	1	1
ICOS	0	1	0	0	1	1
IDO1	0	1	3	0	4	2
IL10RA	0	1	0	0	1	1
IL15RA	0	1	0	0	1	1
IL18RAP	0	1	0	0	1	1
IL2RA	0	1	0	0	1	1
IL4I1	0	2	0	0	2	1
IL9R	0	1	0	0	1	1
ISM1	0	4	0	0	4	1
ITGAE	0	1	0	0	1	1
ITK	0	1	0	0	1	1
ITPRIPL1	0	1	0	0	1	1
KIAA0748	0	1	0	0	1	1
LAIR2	0	1	0	0	1	1
LAMP3	0	1	0	0	1	1
LOC400759	0	1	0	0	1	1
LRMP	0	1	0	0	1	1
LY9	0	2	0	0	2	1
LY96	0	1	0	0	1	1
MCTP1	0	1	0	0	1	1
MNDA	0	1	1	0	2	2
MRC1	0	1	0	0	1	1
MS4A1	0	1	0	0	1	1
NCF1	0	2	0	0	2	1
NCF4	0	1	0	0	1	1
NLRP1	0	1	0	0	1	1
P2RY6	0	1	0	0	1	1
PDCD1	0	2	0	2	4	2
PDCD1LG2	0	1	0	0	1	1
PDE6G	0	1	0	0	1	1
PDGFRL	0	4	0	0	4	1
PIK3CD	0	1	0	0	1	1
PLCXD2	0	1	0	0	1	1
PRKCB	0	1	0	0	1	1
PRKCQ	0	1	0	0	1	1
PTGER4	0	1	0	0	1	1
PTPN22	0	1	0	0	1	1
PVRIG	0	1	0	0	1	1
PYHIN1	0	1	0	0	1	1
RAB33A	0	1	0	0	1	1
RASGRP2	0	1	0	0	1	1
RGS18	0	1	0	0	1	1
RUNX3	0	2	0	0	2	1
S1PR4	0	1	0	0	1	1
SAMD3	0	2	0	0	2	1
SAMSN1	0	1	0	0	1	1
SELE	0	1	0	0	1	1
SIRPG	0	1	0	3	4	2
SLA2	0	1	0	0	1	1
SLCO5A1	0	1	0	0	1	1
SNAI3	0	1	0	0	1	1
SNX20	0	1	0	0	1	1
SPIB	0	1	0	2	3	2
SPN	0	1	0	0	1	1
STAP1	0	1	0	0	1	1
STX11	0	1	0	0	1	1
TAGAP	0	1	0	0	1	1
TBX21	0	1	0	0	1	1
TIFAB	0	1	0	2	3	2
TLR8	0	1	0	0	1	1
TMEM156	0	1	0	0	1	1
TMEM200A	0	1	0	0	1	1
TNFRSF1B	0	1	0	0	1	1
TNFRSF8	0	1	0	0	1	1
TSHR	0	1	0	3	4	2
VNN2	0	1	0	0	1	1
WAS	0	2	0	0	2	1
XCL1	0	1	0	0	1	1
XCL2	0	1	0	0	1	1
ZAP70	0	1	0	2	3	2
ZBED2	0	1	0	0	1	1
ZBP1	0	3	1	0	4	2
ZNF683	0	1	0	0	1	1
ACSL5	0	0	1	0	1	1
ALDH1A1	0	0	1	0	1	1
APBB1IP	0	0	3	0	3	1
ARHGAP4	0	0	1	0	1	1
BTN3A1	0	0	1	0	1	1
C1orf162	0	0	1	0	1	1
C2	0	0	2	0	2	1
CCL2	0	0	2	0	2	1
CCL5	0	0	1	0	1	1
CD3D	0	0	1	0	1	1
CD3E	0	0	1	0	1	1
CD4	0	0	1	0	1	1
CD53	0	0	1	0	1	1
CD83	0	0	3	0	3	1
CTSS	0	0	1	0	1	1
CXCL11	0	0	2	1	3	2
CXCL13	0	0	8	5	13	2
CYBB	0	0	2	0	2	1
EFHD2	0	0	1	0	1	1
ETS1	0	0	2	0	2	1
FLT3LG	0	0	1	0	1	1
GBP4	0	0	8	0	8	1
GNG2	0	0	1	0	1	1
GPSM3	0	0	2	0	2	1
GZMK	0	0	1	0	1	1
ICAM1	0	0	1	0	1	1
KCTD12	0	0	1	0	1	1
LILRB4	0	0	1	0	1	1
LSP1	0	0	2	0	2	1
MLKL	0	0	1	0	1	1
NKG7	0	0	1	0	1	1
PIK3R1	0	0	1	0	1	1
PIM2	0	0	2	3	5	2
PLEK	0	0	3	0	3	1
RAC2	0	0	1	0	1	1
SAMD9L	0	0	2	0	2	1
SEL1L3	0	0	1	2	3	2
SELPLG	0	0	1	0	1	1
SLC15A3	0	0	1	0	1	1
SOCS1	0	0	1	0	1	1
SPOCK2	0	0	1	0	1	1
TAP2	0	0	1	0	1	1
TGFBR2	0	0	2	0	2	1
TRIM22	0	0	6	0	6	1
UBD	0	0	1	3	4	2
APOBEC3F	0	0	0	5	5	1
C3AR1	0	0	0	1	1	1
CCDC80	0	0	0	1	1	1
CCR1	0	0	0	1	1	1
CD72	0	0	0	1	1	1
CSF1	0	0	0	1	1	1
CTSC	0	0	0	1	1	1
DNASE1L3	0	0	0	2	2	1
DRAM1	0	0	0	1	1	1
ERAP1	0	0	0	7	7	1
FREM1	0	0	0	1	1	1
GZMB	0	0	0	1	1	1
HCST	0	0	0	1	1	1
HLA-DQB2	0	0	0	2	2	1
IFI35	0	0	0	1	1	1
IKBKE	0	0	0	1	1	1
LILRB1	0	0	0	1	1	1
LST1	0	0	0	1	1	1
MEOX1	0	0	0	1	1	1
NCAPD2	0	0	0	1	1	1
OGN	0	0	0	1	1	1
PSTPIP1	0	0	0	2	2	1
RAB37	0	0	0	2	2	1
RCSD1	0	0	0	1	1	1
SEMA4D	0	0	0	1	1	1
SFRP4	0	0	0	1	1	1
SIGLEC5	0	0	0	2	2	1
TAP1	0	0	0	2	2	1
TBC1D10C	0	0	0	4	4	1
TIMD4	0	0	0	1	1	1
TMEM163	0	0	0	1	1	1
TNIP3	0	0	0	1	1	1
TRIM21	0	0	0	3	3	1
USP5	0	0	0	1	1	1
VCAM1	0	0	0	4	4	1
mRNA	0	0	0	1	1	1
