# Supplementary material for: Discovering lncRNA mediated sponge interactions in breast cancer molecular subtypes
Source: BMC Genomics. 2018 Sep 4;19:650. doi: 10.1186/s12864-018-5006-1 (PMC6122485; doi:10.1186/s12864-018-5006-1)
Supplement: Supplementary file 6 — List of mRNA clusters in sponge interactions. For the same subtype and same lncRNA:miRNA interactions mRNAs clustered. (XLSX 89 kb) [file 12864_2018_5006_MOESM6_ESM.xlsx]

## Sheet: clusterFile
Subtype	lncRNA	miRNA	Cluster No	mRNA List
Luminal A	C14orf72	hsa-mir-150	cluster1	GZMM,LAMP3,SLAMF1,XCL2
Luminal A	C21orf34	hsa-let-7c	cluster1	F2RL2,KIAA1045,KLF9,LEPREL1,LIPG,NRXN2,PTGDS,PTX3,TAC1
Luminal A	C21orf34	hsa-let-7c	cluster2	CDO1,CORO2B,FLRT2,MFAP4,ADAMTS1,CRYAB,CYTL1,FCER1A,HSPB6,MALL,MMRN1,PTGIS,RGMA,S100B,TF,TNNT3
Luminal A	C21orf34	hsa-let-7c	cluster3	F2RL1,PIK3R1,LRP4,NECAB1,NLGN4X,PKIA,VCL
Luminal A	C21orf34	hsa-let-7c	cluster4	ALS2CR4,HOXA2,HOXA7,HOXA9,ROPN1,SLC27A6
Luminal A	C21orf34	hsa-let-7c	cluster5	C6orf105,COL17A1,D4S234E,DSC3,FAT2,IRX1,KRT14,SOX10,TP63,TRIM29
Luminal A	C21orf34	hsa-let-7c	cluster6	C2orf40,CNTNAP3,FMO2,KIT,MET,SFRP1,SYN2,THSD7B,VIT
Luminal A	C21orf34	hsa-let-7c	cluster7	AOC3,AQP1,ATOH8,AVPR2,C10orf10,CCL14,CXorf36,CYYR1,EMCN,FAM89A,ITIH5,MMRN2,PDE2A,S1PR1,SDPR,TMEM100,TMEM132C
Luminal A	C21orf34	hsa-mir-125b-2	cluster1	BANK1,PTGDS
Luminal A	C21orf34	hsa-mir-125b-2	cluster2	PALMD,PTGIS,PTX3
Luminal A	C21orf34	hsa-mir-125b-2	cluster3	COL17A1,MMP23B,PKIA
Luminal A	C21orf34	hsa-mir-99a	cluster1	C2orf40,CNTNAP3,SFRP1,SYN2
Luminal A	C21orf34	hsa-mir-99a	cluster2	FMO2,LIPG,NRXN2,PRSS12,VIT
Luminal A	C21orf34	hsa-mir-99a	cluster3	C6orf105,COL17A1,DSC3,KRT14,SOX10,TP63,TRIM29
Luminal A	C21orf34	hsa-mir-99a	cluster4	HOXA2,NLGN4X,ROPN1
Luminal A	C21orf34	hsa-mir-99a	cluster5	BANK1,PTGDS,RASGRP2
Luminal A	C21orf34	hsa-mir-99a	cluster6	CDO1,BMX,CH25H,IGF1,PTX3,S1PR1
Luminal A	C5orf58	hsa-mir-142	cluster1	CXCL10
Luminal A	C5orf58	hsa-mir-142	cluster2	CXCL9,FOXP3,TIFAB,ZBED2,IL2RB,TNFRSF9
Luminal A	C5orf58	hsa-mir-142	cluster3	CCR7,SEPT1,SPIB
Luminal A	C5orf58	hsa-mir-142	cluster4	CD27,CD3E,CD7,CXCR3,GZMM,PTPRCAP,SIRPG,TIGIT,IL2RG
Luminal A	C5orf58	hsa-mir-150	cluster1	FOXP3,ZBED2,IDO1,IL2RB,TNFRSF9
Luminal A	C5orf58	hsa-mir-150	cluster2	CCR7,GFI1,GZMB,IL7R,SELL,XCL1,CD52,CD8B,GRAP2,LAT,XCL2,C2orf89,CTSW,LAMP3
Luminal A	C5orf58	hsa-mir-150	cluster3	BTLA,CD38,CD40LG,CXCL9,FCRL3,GPR171,GPR174,GPR18,ICOS,LTA,NCR3,P2RY8,PRKCB,SLAMF7,TIFAB,HLA-DOB,IRF4,KIAA0748,PLA2G2D,PRKCQ,CD7,PDCD1,TOX
Luminal A	C5orf58	hsa-mir-150	cluster4	FCN1,GIMAP1,LYZ,TNFRSF8,CLEC10A
Luminal A	C5orf58	hsa-mir-150	cluster5	MEI1,MS4A1,PLAC8,POU2AF1,STAP1,TRAF1,BANK1,FUT7,GPR55,CXCR5,FCRLA
Luminal A	C5orf58	hsa-mir-150	cluster6	ACAP1,CD247,CD27,CD2,CD3D,CD3E,CD48,CD8A,CXCR3,GZMK,LCK,LY9,NKG7,PTPRCAP,S1PR4,SH2D1A,SIT1,TBC1D10C,TIGIT,ZAP70,CCL5,CD5,IL2RG,SPOCK2,TBX21,UBASH3A
Luminal A	C5orf58	hsa-mir-150	cluster7	ITM2A,ABCB1,SELE
Luminal A	FLJ42709	hsa-let-7c	cluster1	C2orf40,ID4,SFRP1
Luminal A	FLJ42709	hsa-let-7c	cluster2	ADAM33,FXYD1,MFAP4,PTX3,RGMA
Luminal A	FLJ42709	hsa-let-7c	cluster3	GALNTL2,HOXA9
Luminal A	HCP5	hsa-mir-142	cluster1	C16orf54,CD37,JAK3,TMC8
Luminal A	HCP5	hsa-mir-142	cluster2	SPIB,TRAF1
Luminal A	HCP5	hsa-mir-142	cluster3	APBB1IP
Luminal A	HCP5	hsa-mir-150	cluster1	C16orf54,CD40LG,JAK3,KIAA0748
Luminal A	HCP5	hsa-mir-150	cluster2	FCRL3,GZMM,IRF4,MEI1,NCR3,PLAC8
Luminal A	HCP5	hsa-mir-150	cluster3	AMICA1,CSF2RB,GIMAP5,LGALS2
Luminal A	HCP5	hsa-mir-150	cluster4	GPR183,RGS18,SRGN
Luminal A	HCP5	hsa-mir-155	cluster1	IL32
Luminal A	HCP5	hsa-mir-155	cluster2	CCL4,IL4I1,TMEM150B
Luminal A	HCP5	hsa-mir-155	cluster3	ARHGAP30,CD52,DOK2,FAM78A,SASH3,SLAMF8,SPN,TMC8,TNFRSF1B
Luminal A	HCP5	hsa-mir-155	cluster4	C16orf54,CCR7,CD27,CXCR5,GZMA,GZMM,JAK3,MEI1,PARP15,SAMD3,SIT1,SLAMF7
Luminal A	HCP5	hsa-mir-155	cluster5	APBB1IP,C1QA,C1QB,CD300LF,FERMT3,GPR65,LAPTM5,LILRB1,LILRB4,LST1,PIK3R5,SLA,SPI1,TNFAIP8L2,TRPV2,HLA-DRB1
Luminal A	HOTAIR	hsa-mir-196a-1	cluster1	HOXC8
Luminal A	HOTAIR	hsa-mir-196a-1	cluster2	HOXC10,HOXC13,HOXC4
Luminal A	HOTAIR	hsa-mir-196a-2	cluster1	HOXC8
Luminal A	HOTAIR	hsa-mir-196a-2	cluster2	HOXC10,HOXC4
Luminal A	KIAA0125	hsa-mir-150	cluster1	AIM2,CD7,CTLA4,CTSW,CXCL9,FASLG,GPR18,GZMM,ICOS,LAT,LTA,S1PR4,SELL,TIFAB,NCR3,PTPRCAP,PDCD1
Luminal A	KIAA0125	hsa-mir-150	cluster10	CXCL13,REC8,TARP,RLTPR,IL12RB2,SLCO5A1
Luminal A	KIAA0125	hsa-mir-150	cluster11	ADAMDEC1,BTN3A1,GNLY,GZMH,ITGAL,KLRC1,LILRA4,LOC400759,LTB,MYO1G,RAB33A,SEPT1,SNAI3,TIMD4,ZNF683,ASB2,AGAP2,GPR114,ZBP1
Luminal A	KIAA0125	hsa-mir-150	cluster2	AKNA,BCL11B,C2orf89,CCR7,CD69,FCRL6,FOXP3,FUT7,GBP4,GBP5,GPR183,GZMB,IKZF3,IL12RB1,IL18RAP,IL2RA,IL2RB,IPCEF1,MAL,NLRC3,PATL2,SCML4,STAT4,THEMIS,TNFRSF8,TNFRSF9,TRAF1,TXK,XCL1,XCL2,ZBED2,CD8B,GFI1,IL18R1,LAMP3,LGALS2,PLCXD2,WNT10A
Luminal A	KIAA0125	hsa-mir-150	cluster3	CD40,CSF2RA,HLA-E,KBTBD8,KCNAB2,LYZ,NLRP1,TNFAIP8,FCN1,PLCB2,VCAM1
Luminal A	KIAA0125	hsa-mir-150	cluster4	BTK,CIITA,EVI2A,FERMT3,FGL2,HLA-DMA,HLA-DMB,HLA-DOA,HLA-DPA1,HLA-DPB1,HLA-DQA1,IRF8,NCKAP1L,PDCD1LG2,PIK3R5,SELPLG,TLR8,WDFY4,WIPF1
Luminal A	KIAA0125	hsa-mir-150	cluster5	C10orf54,CD1D,CLEC10A,CLIC2,FLI1,GIMAP1,GIMAP5,MFNG,PTGER4,	SLC9A9,CELF2
Luminal A	KIAA0125	hsa-mir-150	cluster6	ABI3BP,APOBEC3C,C10orf128,CASP10,DOCK11,GIMAP6,GIMAP8,GNG2,HSD11B1,PAPLN,C3,CHST2,FAM49A,LRRC33,PLCL2,BHLHE22,CPVL,GGTA1,MRC1
Luminal A	KIAA0125	hsa-mir-150	cluster7	BTLA,CCL5,CCR2,CD244,CD247,CD2,CD3D,CD3E,CD3G,CD40LG,CD48,CD5,CD8A,CD96,CXCR3,CXCR6,EOMES,GPR171,GPR174,GRAP2,GVIN1,GZMA,GZMK,IL2RG,ITK,JAK3,KIAA0748,KLRK1,LCK,NKG7,PRF1,PRKCB,PYHIN1,SAMD3,SH2D1A,SIRPG,SIT1,SLA2,TBX21,TIGIT,TOX,TRAT1,UBASH3A,ZAP70,C16orf54,CD6,PRKCQ,ACAP1,P2RY8,SLAMF1,SLAMF6,SPOCK2
Luminal A	KIAA0125	hsa-mir-150	cluster8	AMICA1,AOAH,ARHGAP15,ARHGAP25,ARHGAP30,ARHGAP9,BIN2,CCR4,CCR5,CD200R1,CD226,CD28,CD52,CD53,CORO1A,CRTAM,CSF2RB,DOCK2,DOK2,FAM78A,FYB,GAB3,GMFG,HCLS1,HCST,IKZF1,IL10RA,INPP5D,LRMP,MPEG1,PARVG,PIK3CD,PTPN22,PTPN7,PTPRC,RASAL3,SASH3,SNX20,SPN,TAGAP,TBC1D10C,TMC8,TNFRSF1B,TRAF3IP3,WAS,CD37,IL7R,PSTPIP1,RCSD1,RUNX3
Luminal A	KIAA0125	hsa-mir-150	cluster9	ABCB1,CCL21,CLIC5,ENPP2,ITM2A,PECAM1,PI16,CCDC69,ITPRIPL1,IL33,PPP2R2B,TOX2
Luminal A	LOC100188949	hsa-mir-142	cluster1	CCL22,XIRP1
Luminal A	LOC100188949	hsa-mir-142	cluster2	ARHGAP4,IL18BP,IL18,RAC2,RUFY4,DUSP2,PLA1A,SLCO5A1,OBFC2A
Luminal A	LOC100188949	hsa-mir-142	cluster3	CD163,CD84,FPR3,KCNAB2,LYZ,MARCH1,MS4A4A,PLA2G7,SAMHD1,TMEM150B,UBASH3B,CTSC
Luminal A	LOC100188949	hsa-mir-142	cluster4	ASGR2,CCL4,CD72,CECR1,FAM26F,GPSM3,HLA-DQB1,HLA-DRB5,IL12RB1,LAIR2,NAPSB,SIGLEC14,VAV1,ZC3H12D,CD83
Luminal A	LOC100188949	hsa-mir-142	cluster5	BIN2,BTK,CD4,CD53,CORO1A,CYTH4,DOCK2,FAM78A,FERMT3,FGD2,FMNL1,LCP2,LILRB1,MYO1F,NCF4,NCKAP1L,PARVG,PIK3R5,PLEK,SLA,SNX20,SPN,TFEC,WAS,PIK3AP1,APBB1IP
Luminal A	LOC100188949	hsa-mir-142	cluster6	C17orf60,C1orf162,C20orf118,CD180,CD300LF,CD74,CD86,CTSS,CXorf21,CYBB,DOK2,DPEP2,FGR,GNGT2,HLA-DMA,HLA-DMB,HLA-DQA1,HLA-DRA,IGSF6,ITGAX,ITGB2,LAIR1,LPXN,LST1,LY86,MS4A6A,PLCB2,PLEKHO2,RNASE6,SELPLG,SLAMF8,SLC7A7,TNFAIP8L2,TNFSF13B,TRPV2,C1orf38
Luminal A	LOC100188949	hsa-mir-142	cluster7	APOBEC3H,CD80,CXCL10,CXCL11,EPSTI1,FOXP3,GBP5,GZMB,TNFRSF9,ZBED2
Luminal A	LOC100188949	hsa-mir-142	cluster8	ADAMDEC1,APOL1,APOL2,B2M,C1orf204,GNLY,HLA-B,HLA-F,IL15RA,IRF1,MCOLN2,MLKL,TAP2
Luminal A	LOC100188949	hsa-mir-146a	cluster1	IL32,HLA-DQB1
Luminal A	LOC100188949	hsa-mir-146a	cluster2	BCL2A1,LAG3,LAIR2,PDE6G,PSMB9
Luminal A	LOC100188949	hsa-mir-146a	cluster3	DOK3,NCF2,C1QC,	LILRB4,SLC7A7,SPI1
Luminal A	LOC100188949	hsa-mir-150	cluster1	CD40,CORO1A,DOK2,FCN1,FMNL1,KCNAB2,LPXN,LYZ,PLCB2,RASSF4,SLAMF8,TNFRSF8,CCL4,NCF4
Luminal A	LOC100188949	hsa-mir-150	cluster10	BCL2A1,CCL4L2,CD97,CEACAM21,CECR1,CLEC12A,CLEC4E,CTSC,HCK,LAIR2,LCP1,LST1,LYL1,NPL,STK10,STX11,ASGR2,CCRL2,IL1R2,CCL13
Luminal A	LOC100188949	hsa-mir-150	cluster11	C1orf162,C1orf38,CD163,CD84,CD86,CLEC4A,CLEC7A,CTSS,FGR,FPR3,GPR65,LAIR1,LAPTM5,LILRB2,MS4A4A,NCF2,PLEKHO2,SAMHD1,LY96
Luminal A	LOC100188949	hsa-mir-150	cluster12	AIM2,CXCL9,FASLG,GBP5,GPR18,ICOS,IL2RA,LAMP3,TIFAB,TNFRSF9,	XCL1,GZMB
Luminal A	LOC100188949	hsa-mir-150	cluster13	ADRB2,ATP8A1,NFATC2,PRKCH,RAB27A,ADD2,INMT
Luminal A	LOC100188949	hsa-mir-150	cluster14	ACSL5,CERKL,FAIM3,GBP2,HMHA1,IL7,PLA1A,PTK2B,RHOF,RLTPR,SMAP2,TARP,UBD,CCL18,ICAM3,IL15,TMEM71,TOX2,BCL11A,PNMA3,SLCO5A1
Luminal A	LOC100188949	hsa-mir-150	cluster15	CCDC69,CFP,CLEC9A,DNASE1L3,ELMO1,PAPLN,PTGDS,TCF7,TSHR,COL4A4,DDX26B,PPP2R2B,CD1E,LIPG
Luminal A	LOC100188949	hsa-mir-150	cluster16	CCL22,CCR6,CXCL13,REC8,B3GAT1
Luminal A	LOC100188949	hsa-mir-150	cluster17	B2M,HCG26,HLA-F
Luminal A	LOC100188949	hsa-mir-150	cluster17	LAP3,NMI,PARP14,PSMB9,SAMD9,SP110,STAT1,TAP2,XAF1,SOCS1
Luminal A	LOC100188949	hsa-mir-150	cluster18	ABI3BP,BHLHE22,C10orf128,C10orf54,C3,CASP10,CD1D,CLIC2,DOCK11,ETS1,FGL2,FLI1,GGTA1,GIMAP1,GIMAP6,GIMAP8,GNG2,IFI16,PTGER4,RGS18,SLC9A9,TLR4,ZEB2,CARD6,FAM49A
Luminal A	LOC100188949	hsa-mir-150	cluster19	ABCB1,CH25H,CLIC5,FREM1,ITM2A,KCTD12,LGI2,LRRC8C,PECAM1,TGFBR2,XPNPEP2,A2M,ABCA9,ALDH1A1,BMP6,CLEC1A,EBF3,ENPP2,JAM2,MCTP1,SELP,SGK1,SHE,SLC16A7,ABCA6,C7,IL33
Luminal A	LOC100188949	hsa-mir-150	cluster2	APBB1IP,BTK,C20orf118,CD4,CPVL,CXorf21,LCP2,MS4A6A,MYO1F,NCKAP1L,PDCD1LG2,PIK3R5,PLEK,SAMSN1,SLA,SRGN,TFEC,TLR8,TNFSF8,WIPF1,LYN
Luminal A	LOC100188949	hsa-mir-150	cluster3	BANK1,CXCR5,FCRL5,FCRLA,GP1BA,MS4A1,TNFRSF17,CD19,CD79A,TNFRSF13B,TNFRSF13C,POU2AF1
Luminal A	LOC100188949	hsa-mir-150	cluster4	BCL11B,C2orf89,CCL19,CCR7,CLEC10A,CR1,CTSW,FAM65B,FUT7,HLA-DOB,IKZF3,IL18RAP,KLRG1,LGALS2,MAL,NLRC3,NLRP1,PLA2G2D,PLAC8,RASGRP2,S1PR4,SEL1L3,SELL,SPIB,STAP1,THEMIS,TRAF1,TXK,WNT10A,NCR3,CD1C
Luminal A	LOC100188949	hsa-mir-150	cluster5	AOAH,ARHGAP30,BIN2,CSF2RB,DOCK2,FYB,HCLS1,IKZF1,INPP5D,KLHL6,MPEG1,PTPN22,PTPRC,RCSD1,SNX20,TAGAP,TNFRSF1B,TRAF3IP3
Luminal A	LOC100188949	hsa-mir-150	cluster6	CCR2,CCR4,CD200R1,CD226,CD247,CD28,CD40LG,CD69,CD96,GFI1,GPR174,GPR183,GVIN1,IL18R1,IL7R,IPCEF1,IRF4,IRF8,KCNA3,LRMP,P2RY14,P2RY8,PIK3CD,POU2F2,PPP1R16B,PRKCB,SAMD3,SERPINB9,SLA2,STAT4,TNFAIP3,TOX,WDFY4,ZAP70,KBTBD8,RUNX3,CD244
Luminal A	LOC100188949	hsa-mir-150	cluster7	APOL3,APOL6,BIRC3,CARD16,CASP1,CASP4,CD274,CYTIP,EBI3,EPSTI1,FAM26F,GBP1,GBP4,HLA-E,IL15RA,MLKL,TNFAIP8,TRIM22
Luminal A	LOC100188949	hsa-mir-150	cluster8	ADAMDEC1,APOBEC3D,	APOBEC3H,CCR8,FOXP3,GPR114,IDO1,IRF1,KLRC1,LILRA4,LOC400759,LTB,MYO1G,NLRC5,PATL2,PDE6G,STAMBPL1,TIMD4,ZBED2,ZBP1,ZC3H12D,	GNLY,AGAP2,LAG3,TSPAN32
Luminal A	LOC100188949	hsa-mir-150	cluster9	APOBEC3C,CAMK4,CFLAR,CMKLR1,DOCK10,DOCK8,FAS,HSD11B1,MRC1,PLCL2,SH2B3,VCAM1,FAM20A,SIRPA,FUT4,PDE3B,STK17A
Luminal A	LOC100188949	hsa-mir-155	cluster1	PDE6G,RASSF4,SLAMF8,TMEM150B
Luminal A	LOC100188949	hsa-mir-155	cluster2	KIAA1949,IL32,PLEKHO1,CHST11
Luminal A	LOC100188949	hsa-mir-155	cluster3	C1QA,C1QB,	CCR1,CD300A,CD300LF,HAVCR2,HLA-DRB1,ITGAX,ITGB2,LAPTM5,LILRB1,NCF2,	SIGLEC7,TRPV2,PIK3AP1,GPR65
Luminal A	LOC100188949	hsa-mir-155	cluster4	APOL1,B2M,CXCL10,CXCL11,EPSTI1,HLA-B,HLA-F,	LAG3,PSMB9,XAF1,CCL8,STAT1,TAP1,TAP2,WARS
Luminal A	LOC100233209	hsa-mir-142	cluster1	CCR1,FPR3,IL4I1,NCF2,PLA2G7,TMEM150B
Luminal A	LOC100233209	hsa-mir-142	cluster2	C2,IFI30,STAC3,APOC1
Luminal A	LOC100233209	hsa-mir-142	cluster3	CD72,CD7,CTLA4,CXCL9,DOK2,FOXP3,GBP5,GPR171,GZMB,ICOS,IDO1,LYZ,SLAMF8,TIFAB,TIGIT,TNFRSF8,TNFRSF9,ZBED2,LAMP3
Luminal A	LOC100233209	hsa-mir-142	cluster4	CCL17,CCR7,FCN1,GNLY,IL18RAP,ITGB7,KCNJ10,NCR3,SH2D2A,SPIB,XCL1,CCL13,CD1E,LIMD2,P2RY10
Luminal A	LOC100233209	hsa-mir-142	cluster5	B2M,CCL4,CD80,CXCL11,EPSTI1,HLA-F,IL15RA,IRF1,LAP3,LGALS9,MCOLN2,MLKL,SAMHD1,SOCS1,CXCL10
Luminal A	LOC100233209	hsa-mir-142	cluster6	CCL22,ARHGAP4,IL15,PLA1A,RHOF,SLCO5A1,UBD
Luminal A	LOC100233209	hsa-mir-146a	cluster1	KCNJ10
Luminal A	LOC100233209	hsa-mir-146a	cluster2	LAG3,LAMP3,PSMB9
Luminal A	LOC100233209	hsa-mir-146a	cluster3	BCL2A1,IFI30
Luminal A	LOC100233209	hsa-mir-150	cluster1	CCL5,CD247,CD40LG,GPR171,SPOCK2
Luminal A	LOC100233209	hsa-mir-150	cluster2	BANK1,CCR7,CTSW,CXCR5,FUT7,GFI1,GP1BA,IKZF3,IL18RAP,LTB,MAL,MS4A1,PLA2G2D,PLAC8,SCML4,SELL,SPIB,STAP1,STAT4,TXK,WNT10A,CD19,NCR3,TNFRSF13C,CD79A
Luminal A	LOC100233209	hsa-mir-150	cluster3	B2M,EPSTI1,HLA-F,IL15,LGALS9,NMI,PSMB9,SAMD9,UBD
Luminal A	LOC100233209	hsa-mir-150	cluster4	CXCL13,PRKCH,REC8,TARP,MGAT3
Luminal A	LOC100233209	hsa-mir-150	cluster5	CCR8,CTLA4,CXCL9,FOXP3,GBP1,GBP4,GBP5,HLA-E,ICOS,IDO1,IL2RA,LAG3,LOC400759,TNFRSF9,XCL1,ZBED2,GNLY,LAMP3
Luminal A	LOC100233209	hsa-mir-150	cluster6	ABI3BP,BHLHE22,C10orf128,C2orf89,CCL19,CD1C,CD69,CLEC10A,CLIC2,ETS1,GIMAP6,GPR183,IFI16,IL7R,LGALS2,P2RY14,RGS18,IL18R1
Luminal A	LOC100233209	hsa-mir-150	cluster7	ACSL5,BIRC3,CCL2,CFP,CTSC,FCN1,KLRC1,LCP1,MRC1,PAPLN,PLA2G7,SAMHD1,SEL1L3,HSD11B1,IL1R2,PTGDS,RASGEF1B,TOX2,UBASH3B,CD1E,PDE3B
Luminal A	LOC100233209	hsa-mir-150	cluster8	ABCB1,C7,CH25H,CLIC5,DNASE1L3,ENPP2,FREM1,IL33,ITM2A,MCTP1,PI16,S1PR1,XPNPEP2,BMP6,IL3RA,PPP2R2B,RSPO3,C2orf88,CLEC1A,SELE,SELP
Luminal A	LOC100233209	hsa-mir-155	cluster1	GPR84
Luminal A	LOC100233209	hsa-mir-155	cluster2	CCL13,IL32
Luminal A	LOC100233209	hsa-mir-155	cluster3	ADAMDEC1,CCR1,IL4I1,SLAMF8,TMEM150B
Luminal A	LOC100233209	hsa-mir-155	cluster4	CXCL10,CXCL11,CXCL9,EPSTI1,FOXP3,GBP1,GBP5,IDO1,IL2RA,LAG3,LOC400759
Luminal A	LOC100233209	hsa-mir-155	cluster5	B2M,HLA-F,PARP14,PSMB9,SOCS1,APOL1
Luminal A	LOC339524	hsa-mir-150	cluster1	CCR4,CD226,CD28,IL7R
Luminal A	LOC339524	hsa-mir-150	cluster2	AKNA,IRF8,TNFAIP8,CD69,	THEMIS,TNFAIP3
Luminal A	LOC339524	hsa-mir-150	cluster3	TCF7
Luminal A	LOC339524	hsa-mir-150	cluster4	CD1C,CCL19,CCR7,FCRLA,MAL,MS4A1,SPIB
Luminal A	LOC339524	hsa-mir-150	cluster5	EOMES,BTLA,CD247,CD5,CD96,GPR171,GPR174,GZMA,GZMM,LCK,P2RY8,SH2D1A,SIT1,SLAMF1,SLAMF6,SPOCK2,TRAT1,UBASH3A
Luminal A	MEG3	hsa-let-7c	cluster1	COL14A1,FBLN5
Luminal A	MEG3	hsa-let-7c	cluster2	HOXA2,HOXA7
Luminal A	MEG3	hsa-mir-125b-2	cluster1	CPXM1
Luminal A	MEG3	hsa-mir-125b-2	cluster2	COL14A1,TGFBR2
Luminal A	MEG3	hsa-mir-125b-2	cluster3	HOXA2,KLHL29
Luminal A	MEG3	hsa-mir-127	cluster1	VSNL1
Luminal A	MEG3	hsa-mir-127	cluster2	CPXM1,CPZ,NNMT,ARSI,BEND6,SNAI2,THY1,TPST1
Luminal A	MEG3	hsa-mir-127	cluster3	KERA,OMD,CNTN1,TLL1
Luminal A	MEG3	hsa-mir-127	cluster4	CDH11,CHSY3,COL3A1,COL5A2,CTSK,DCN,HTRA1,LUM,OLFML2B,POSTN,PRRX1,SPON1,WISP1,C14orf37,GAS1,LRRC17
Luminal A	MEG3	hsa-mir-199a-1	cluster1	CPZ,SFRP2
Luminal A	MEG3	hsa-mir-199a-1	cluster2	F13A1,NUAK1,ODZ3
Luminal A	MEG3	hsa-mir-199a-1	cluster3	VSNL1
Luminal A	MEG3	hsa-mir-199a-1	cluster4	CMTM3,ARSE,ARSI,CORIN,DEPDC7,GJB2,ITGA11,PPAPDC1A,THY1
Luminal A	MEG3	hsa-mir-199a-1	cluster5	CHSY3,POSTN,SPARC,ASPN,C14orf37,COL6A1,CYS1,FAM26E,FIBIN,GAS1,HTRA1,LRRC17,PDGFRL,SLC24A2,TIMP2,WISP1
Luminal A	MEG3	hsa-mir-199a-2	cluster1	CMTM3,GAS1,HTRA1
Luminal A	MEG3	hsa-mir-199a-2	cluster2	C14orf37,COL10A1,POSTN,	SLC24A2,WISP1
Luminal A	MEG3	hsa-mir-199a-2	cluster3	CPZ
Luminal A	MEG3	hsa-mir-199a-2	cluster4	ARSE,ARSI,GJB2,THY1
Luminal A	MEG3	hsa-mir-381	cluster1	KLHL29
Luminal A	MEG3	hsa-mir-381	cluster2	COL14A1,FBLN5,TGFBR2
Luminal A	MEG3	hsa-mir-381	cluster3	HOXA2,HOXA7
Luminal A	MIR155HG	hsa-mir-142	cluster1	APOBEC3H,CD8B,CTSW,GNLY,GZMB,IL2RB,IRF1,SH2D2A,XCL1,ZBED2,ZNF683
Luminal A	MIR155HG	hsa-mir-142	cluster2	CCR7,CFP,CLEC10A,FAM26F,FCRL6,LYZ,NAPSB,P2RY10,RGS18,SEPT1,SLAMF8,SPIB,THEMIS,TNFAIP8L2
Luminal A	MIR155HG	hsa-mir-142	cluster3	CECR1,GPSM3,ITGAL,KCNJ10,PLA1A,RAC2,RLTPR,SNAI3,TOX2
Luminal A	MIR155HG	hsa-mir-142	cluster4	ADAMDEC1,ETV7,HLA-F,LGALS9,TAP1,TAP2,UBD,WARS
Luminal A	MIR155HG	hsa-mir-142	cluster5	APOC1,CCL22,CXCL13,NFAM1,MATK,SLCO5A1
Luminal A	MIR155HG	hsa-mir-142	cluster6	AMICA1,CCL5,CD247,CD3E,CD3G,CD40LG,CD7,CXCR3,DOK2,EOMES,GZMK,GZMM,JAK3,NCR3,NKG7,PTPRCAP,S1PR4,SAMD3,SPOCK2,TBC1D10C,TBX21,TIFAB
Luminal A	MIR155HG	hsa-mir-150	cluster1	AKNA,BCL11B,BTLA,CD38,FAM65B,FCRL3,GFI1,GPR55,HLA-DOB,IPCEF1,IRF4,KCNA3,KLRK1,LAX1,LRMP,MEI1,RASGRP2,STAT4,RUNX3
Luminal A	MIR155HG	hsa-mir-150	cluster10	C16orf54,CCR2,CD247,CD27,CD40LG,CXCR3,GPR174,GRAP2,GVIN1,GZMK,GZMM,LCK,LY9,P2RY8,PRKCB,PTPRCAP,S1PR4,SAMD3,SIT1,SLAMF1,SLAMF6
Luminal A	MIR155HG	hsa-mir-150	cluster10	SPOCK2,TBC1D10C,TOX,ZAP70,EOMES
Luminal A	MIR155HG	hsa-mir-150	cluster2	C2orf89,CCL19,CCR7,CD52,CD8B,CTSW,CXCL9,FCRL6,FUT7,GPR18,IKZF3,KLRG1,LAMP3,LGALS2,LTB,NCR3,PLA2G2D,PLAC8,SELL,SPIB,TIFAB,TXK,WNT10A,XCL1,XCL2,PLCXD2,MAL,SEL1L3
Luminal A	MIR155HG	hsa-mir-150	cluster3	CD19,CD79A,CXCR5,FCRL5,FCRLA,MS4A1,PNOC,POU2AF1,TNFRSF13B,BANK1
Luminal A	MIR155HG	hsa-mir-150	cluster4	AGAP2,ASB2,GP1BA,GPR114,LOC96610,PIM2,PVRIG,SEPT1,SNAI3
Luminal A	MIR155HG	hsa-mir-150	cluster5	BIRC3,FCN1,HLA-E,HSD11B1,KLRC1,MRC1,PAPLN,TSHR,CHST2,COL4A4,IFNAR2,PDE3B
Luminal A	MIR155HG	hsa-mir-150	cluster6	CCL22,CXCL13,TARP,IL15
Luminal A	MIR155HG	hsa-mir-150	cluster7	ACSL5,ARHGAP4,CLEC9A,ELMO1,PLA1A,RAC2,IL1R2,PPP2R2B,SOCS1,TOX2,RSPO3
Luminal A	MIR155HG	hsa-mir-150	cluster8	C10orf128,C10orf54,C3,CASP10,ETS1,GIMAP1,GIMAP6,GIMAP8,IFI16,NLRP1,GGTA1,ABI3BP,BHLHE22
Luminal A	MIR155HG	hsa-mir-150	cluster9	AMICA1,AOAH,CD1D,CD200R1,CD69,CSF2RB,FLI1,GIMAP5,GMFG,GPR183,IL18R1,IL7R,INPP5D,	MFNG,PTGER4,RCSD1,RGS18,SLC9A9,TNFRSF8,PPP1R16B,TNFAIP3
Luminal A	MIR155HG	hsa-mir-155	cluster1	CXCL10,CXCL11,EPSTI1,GBP4,HLA-E,LAG3,LOC400759,STAT1,ZBP1
Luminal A	MIR155HG	hsa-mir-155	cluster2	APOL1,APOL2,APOL3,B2M,ETV7,HLA-B,HLA-F,IRF1,PSMB9,TAP1,TAP2
Luminal A	MIR155HG	hsa-mir-155	cluster3	C1QA,C1QB,C1QC,PDE6G,TMEM150B,TNFAIP8L2,TRPV2
Luminal A	MIR155HG	hsa-mir-155	cluster4	CCR7,IL32,ITGAL,PIM2,UBD
Luminal A	MIR155HG	hsa-mir-155	cluster5	ADAMDEC1,IFIT2,IFIT3,LOC400696,MX2,PARP14,WARS
Luminal A	MIR155HG	hsa-mir-155	cluster6	APOBEC3H,CCL5,CD38,CD7,CXCL9,CXCR3,FAM26F,FOXP3,GZMA,GZMM,IL2RB,LIMD2,PTPRCAP,SIT1,SLAMF8,TIFAB,ZBED2,ZNF683
Luminal B	C21orf34	hsa-let-7c	cluster1	C2orf40,CNTNAP3,SFRP1,SYN2
Luminal B	C21orf34	hsa-let-7c	cluster2	F2RL2,KIT,NECAB1,THSD7B
Luminal B	C21orf34	hsa-let-7c	cluster3	COL14A1,MFAP4,ADAMTS1,ATOH8,C10orf10,CRYAB,FMO2,HSPB6,ITIH5,MALL,PTX3,TMEM100,FRZB,TAL1
Luminal B	C21orf34	hsa-let-7c	cluster4	CDO1,FAM89A,HOXA2,LEPREL1,NRXN2,RGMA,HSPB7
Luminal B	C21orf34	hsa-let-7c	cluster5	AOC3,AQP1,CXorf36,CYYR1,EMCN,MMRN2,PDE2A,S1PR1,SDPR,CAV1
Luminal B	C21orf34	hsa-let-7c	cluster6	COL17A1,D4S234E,DSC3,FAT2,IRX1,SOX10,TP63,TRIM29
Luminal B	C21orf34	hsa-mir-125b-2	cluster1	ELN,MFAP4
Luminal B	C21orf34	hsa-mir-125b-2	cluster2	MMP23B,CILP2
Luminal B	C21orf34	hsa-mir-125b-2	cluster3	COL17A1,F2RL2,SFRP1,SYN2
Luminal B	C21orf34	hsa-mir-99a	cluster1	HOXA2,PRSS12,RGMA
Luminal B	C21orf34	hsa-mir-99a	cluster2	CDO1,ELN,BMX,CH25H,IGF1,PTX3,S1PR1,PTPRB
Luminal B	C21orf34	hsa-mir-99a	cluster3	C2orf40,CNTNAP3,FMO2,SFRP1,SYN2,F2RL2,THSD7B
Luminal B	C21orf34	hsa-mir-99a	cluster4	COL17A1,DSC3,KRT14,SOX10,TRIM29
Luminal B	C5orf58	hsa-mir-142	cluster1	PDCD1,ZBED2
Luminal B	C5orf58	hsa-mir-142	cluster2	FOXP3,ZNF683
Luminal B	C5orf58	hsa-mir-142	cluster3	LILRB4,HCK
Luminal B	C5orf58	hsa-mir-150	cluster1	FCRL5,LAX1,MEI1,CD79A,IRF4
Luminal B	C5orf58	hsa-mir-150	cluster2	BTLA,CD200R1,CD40LG,FCRL3,GPR18,SCML4,SPIB,SPN,THEMIS,IPCEF1,KIAA0748,LRMP
Luminal B	C5orf58	hsa-mir-150	cluster3	C16orf54,CCR4,FCN1,GIMAP1,GMFG,IL7R,GRAP2,TNFRSF8,CLEC10A,CD69,IL18R1,PTGER4
Luminal B	C5orf58	hsa-mir-150	cluster4	GBP4,ZBED2,GBP1,HLA-E,IDO1,LOC96610,ADAMDEC1,CCL13
Luminal B	C5orf58	hsa-mir-150	cluster5	BIRC3,C10orf128,CD1D,GIMAP6,RGS18,SELL,APOBEC3C,C20orf118,CMKLR1,GGTA1,HSD11B1,PLA2G7
Luminal B	C5orf58	hsa-mir-150	cluster6	MS4A1,P2RY8,PATL2,PLAC8,STAP1,BANK1,CD19,CD8B,CR1,GPR55,KCNA3,PDE6G,PPP1R16B,C2orf89,CXCR5,FCRLA,TOX
Luminal B	C5orf58	hsa-mir-150	cluster7	ARHGAP15,CCR2,CD38,CD8A,CTLA4,CXCL9,CXCR6,DOK2,FASLG,FCRL6,FOXP3,GIMAP5,GZMB,GZMH,HCST,ICOS,IL18RAP,KLRK1,NKG7,SLAMF7,TIFAB,XCL1,AOAH,CCL5,CCR5,CD226,CD52,IL2RA,PLA2G2D,PRF1,XCL2,CD7,CTSW,LAMP3,AIM2
Luminal B	C5orf58	hsa-mir-150	cluster8	ACAP1,AMICA1,CD247,CD27,CD2,CD3D,CD3E,CD48,CRTAM,CXCR3,EOMES,GFI1,GPR171,GPR174,GZMA,GZMK,GZMM,LCK,LTA,LY9,MAP4K1,PRKCB,PTPRCAP,RASAL3,S1PR4,SH2D1A,SIRPG,SIT1,SLA2,SLAMF1,SLAMF6,STAT4,TBC1D10C,TIGIT,TRAT1,ZAP70,CD3G,CD5,CD6,HLA-DOB,IL2RG,ITK,LAT,PRKCQ,PYHIN1,SAMD3,SPOCK2,TBX21,TRAF3IP3,UBASH3A,ASB2,CD96,
Luminal B	C5orf58	hsa-mir-150	cluster9	CLEC12A,CLIC5,NCR3,ABCB1,IGLL1,IL1R2,IL2RB,SELE
Luminal B	FLJ42709	hsa-let-7c	cluster1	RGMA
Luminal B	FLJ42709	hsa-let-7c	cluster2	ADAM33,FXYD1,MFAP4
Luminal B	FLJ42709	hsa-mir-199a-1	cluster1	OMD
Luminal B	FLJ42709	hsa-mir-199a-1	cluster2	C1R,MRGPRF,PDGFRL,SPSB1
Luminal B	FLJ42709	hsa-mir-199a-1	cluster3	NKX3-2,TMEM158
Luminal B	HCP5	hsa-mir-155	cluster1	CD300LF,MS4A4A,TLR8
Luminal B	HCP5	hsa-mir-155	cluster2	C1QA,C1QB,C1QC,CD68,HAVCR2,LILRB4,SPI1
Luminal B	HCP5	hsa-mir-155	cluster3	FCGR1A
Luminal B	HCP5	hsa-mir-155	cluster4	CD52,CSF2RB,DOK2,FAM78A,IKZF1,KLHL6,VNN2
Luminal B	HCP5	hsa-mir-155	cluster5	AMICA1,CCR2,CD200R1,CD27,EOMES,FCRL5,GRAP2,IRF4,MEI1,PRKCB,PYHIN1,SLAMF7,SPOCK2
Luminal B	HCP5	hsa-mir-155	cluster6	APBB1IP,BTK,CD4,CYBB,DOCK2,EVI2A,EVI2B,FERMT3,GPR65,LAIR1,LAPTM5,LILRB1,LST1,MS4A6A,MYO1F,NCKAP1L,PIK3R5,SELPLG,TNFAIP8L2,TNFRSF1B,HLA-DRB1
Luminal B	HOTAIR	hsa-mir-196a-1	cluster1	HOXC8
Luminal B	HOTAIR	hsa-mir-196a-1	cluster2	HOXC10,HOXC13,HOXC4
Luminal B	HOTAIR	hsa-mir-196a-2	cluster1	HOXC8
Luminal B	HOTAIR	hsa-mir-196a-2	cluster2	HOXC10,HOXC13,HOXC4
Luminal B	KIAA0125	hsa-mir-146a	cluster1	CCL13,CD244,FASLG,GBP1,GBP5,GNLY,GZMB,IDO1,LAMP3,XCL1,CXCL9,FCRL6,GZMH
Luminal B	KIAA0125	hsa-mir-146a	cluster10	ARHGAP30,CARD11,CD37,CD4,CORO1A,DOK2,FERMT3,FMNL1,FYB,GNGT2,HCLS1,HCST,HLA-DMB,IRF8,LAIR1,LCP2,LPXN,MYO1F,NCF4,NCKAP1L,PARVG,PDCD1LG2,PLEK,PSTPIP1,TNFRSF1B,WAS,CCR5,CYTH4,FAM78A,IL21R,NCF1B,NCF1C,NCF1,RASSF4,SNX20
Luminal B	KIAA0125	hsa-mir-146a	cluster11	GPR133,PLA1A,TNIP3,XPNPEP2,IL12RB2
Luminal B	KIAA0125	hsa-mir-146a	cluster12	GBP4,IRF1,LOC400759,NLRC5,PSMB9,SAMD9L,ZBP1,APOL3,APOL6,HLA-F,LAG3,TAP2
Luminal B	KIAA0125	hsa-mir-146a	cluster2	AMICA1,BCL2A1,CCL5,CD2,CD7,CIITA,CRTAM,FOXP3,IL2RA,RUNX3,TRIM22,EPSTI1,GRAMD1B,HAPLN3,HLA-E,ICOS,IL4I1,LAIR2,SP140,VNN2
Luminal B	KIAA0125	hsa-mir-146a	cluster3	C2orf89,CCL19,CCL23,CHIT1,PTGDS,TSPAN32,ACSL5,ITGB7,KIF21B
Luminal B	KIAA0125	hsa-mir-146a	cluster4	C2,CLEC12A,GIMAP6,SUCNR1,APOL4,CASP10,CCL3,DERL3,ELMO1,LGMN,P2RY6,PLTP,RASSF5,VCAM1
Luminal B	KIAA0125	hsa-mir-146a	cluster5	ABI3,C1QC,CD68,CSF1R,EMILIN2,HCK,HLA-DRB5,LRRC25,NCF2,SIGLEC7,TRPV2,TYROBP,C3AR1,CCR1,CD163,CD80,EMR2,FPR3,HK3,ITGAX,PILRA,PLEKHO2,SIRPB1,SLC1A3,SLC7A7
Luminal B	KIAA0125	hsa-mir-146a	cluster6	C3,CMKLR1,DPEP2,GIMAP4,HVCN1,LYZ,NPL,TLR4,CD180,CELF2,CPVL,FGL2,KCNAB2,LSP1,MS4A4A,TLR8,TNFSF8
Luminal B	KIAA0125	hsa-mir-146a	cluster7	CD83,CSF2RA,DOK3,FPR2,HLA-DQB2,IL15RA,IL32,PLA2G7,CCRL2,CTSC,LILRB5,TCN2
Luminal B	KIAA0125	hsa-mir-146a	cluster8	AKNA,BIRC3,C20orf118,CLEC10A,FCN1,FUT7,GIMAP1,ITGAL,LAT,LTB,PATL2,PDE6G,TMEM149,TNFRSF8,CCL17,EBI3,HSD11B1,SH2D2A
Luminal B	KIAA0125	hsa-mir-146a	cluster9	AIF1,APBB1IP,C1QA,C1orf162,C1orf38,CD74,CD86,CLEC4A,CTSS,EVI2A,	GPR65,HLA-DMA,HLA-DOA,HLA-DPA1,HLA-DQA1,HLA-DRB1,LAPTM5,LILRB2,LST1,MNDA,PIK3AP1,PLCB2,RNASE6,SELPLG,SPI1,CLEC7A,CXorf21,CYBB,FAM26F,FGR,ITGB2,LILRB4,SLAMF8,TFEC,TNFSF13B
Luminal B	KIAA0125	hsa-mir-150	cluster1	AKNA,CCR4,CD28,CD69,CLEC10A,GRAP2,NLRP1,TNFRSF8,CR1,FCN1,IL18R1,IL7R,ITPRIPL1,P2RY8
Luminal B	KIAA0125	hsa-mir-150	cluster10	ABI3BP,C10orf128,CD1D,DOCK11,GIMAP6,GIMAP8,GNG2,PLCG2,PPP1R16B,CCDC69,CHST2,RGS18,BHLHE22,GGTA1,CARD6
Luminal B	KIAA0125	hsa-mir-150	cluster11	AMICA1,CCR2,CCR5,CD200R1,CD226,CD247,CD2,CD3D,CD3E,CD3G,CD48,CD5,CD96,CRTAM,CSF2RB,CXCR3,CXCR6,EOMES,GIMAP5,GPR174,GVIN1,GZMA,GZMK,IKZF1,IL2RG,ITK,JAK3,LCK,PRKCB,PTPN7,PYHIN1,SAMD3,SH2D1A,SIRPG,SIT1,SLA2,SNX20,TBX21,TIGIT,TRAF3IP3,TRAT1,UBASH3A,ZAP70,CD6,PRKCQ,SLAMF1,SLAMF6,SPOCK2,LY9
Luminal B	KIAA0125	hsa-mir-150	cluster12	AIM2,BTLA,CCL5,CCR7,CD244,CD40LG,CD7,CD8A,CTLA4,CTSW,FCRL6,FOXP3,GPR171,GPR18,GZMM,HLA-DOB,ICOS,IL18RAP,IL2RA,IPCEF1,KIAA0748,KLRK1,LAT,LTA,NKG7,PDCD1LG2,PRF1,S1PR4,STAT4,TBC1D10C,THEMIS,TIFAB,ASB2,GFI1,LAMP3,PTPRCAP,ACAP1,PDCD1,WNT10A,FCRL3,PLA2G2D
Luminal B	KIAA0125	hsa-mir-150	cluster13	FAM65B,PVRIG,TXK,COL4A4,NCR3,PLCXD2,TNFRSF13C,
Luminal B	KIAA0125	hsa-mir-150	cluster14	AOAH,ARHGAP15,ARHGAP25,ARHGAP9,BIN2,CD52,CD53,DOK2,FYB,GAB3,GMFG,GNGT2,HCLS1,HCST,IL10RA,INPP5D,IRF8,LCP2,LPXN,NCF4,PARP15,PIK3CD,PLEK,PTPN22,PTPRC,RASAL3,SASH3,SPN,TAGAP,TMC8,TNFRSF1B,VNN2,WAS,CD37,PSTPIP1,RCSD1
Luminal B	KIAA0125	hsa-mir-150	cluster15	BTN3A2,CXCL13,HLA-DQA2,IL2RB,LGALS9,LOC400759,PSMB9,ACSL5,CCL2,CLEC12A,P2RY6,TAP2,UBD,ZBP1,APOL4,RARRES1,VAMP5
Luminal B	KIAA0125	hsa-mir-150	cluster16	ADAMDEC1,APOBEC3G,APOBEC3H,CCL4,CIITA,CORO1A,CXCL9,EBI3,FAM26F,FASLG,FMNL1,GBP1,GBP4,GBP5,GNLY,GZMB,GZMH,HLA-E,IDO1,LAIR2,NLRC5,XCL1,XCL2,ZBED2,ZNF683,BCL2A1,CCL13,CD72,CLEC4E,RASSF4,
Luminal B	KIAA0125	hsa-mir-150	cluster2	BCL11B,FUT7,GPR55,LTB,MAL,NLRC3,PATL2,PDE6G,RASGRP2,SCML4,SELL,SEPT1,SPIB,STAP1,TOX,TRAF1,BANK1,CD8B,CXCR5,LGALS2,MS4A1,TNFRSF13B
Luminal B	KIAA0125	hsa-mir-150	cluster3	C20orf118,CCL19,CCR8,HSD11B1,ITGAL,MYO1G,PTGDS,RAB33A,SNAI3,STX11,BIRC3,PLA2G7,SH2D2A,CCL18,P2RX1,TNFAIP3,TSHR
Luminal B	KIAA0125	hsa-mir-150	cluster4	CARD16,CASP10,EPSTI1,HCK,LY96,TRIM22,C3,CASP1,FAM20A,SAMHD1,VCAM1,ELMO1
Luminal B	KIAA0125	hsa-mir-150	cluster5	BTK,C10orf54,CLIC2,EVI2A,FGL2,FLI1,GIMAP1,HLA-DOA,LRMP,MFNG,MPEG1,PTGER4,SAMSN1,SLC9A9,SRGN,WIPF1,C16orf54,CELF2,IL16
Luminal B	KIAA0125	hsa-mir-150	cluster6	AIF1,APBB1IP,APOBEC3C,C1orf162,CD300LF,CMKLR1,DOCK8,DPEP2,FGR,GPR65,HLA-DMA,HLA-DPA1,HLA-DPB1,LST1,LYZ,MS4A4A,MS4A6A,SLA,TLR4,TLR8,WDFY4,NPL,CPVL,MRC1,
Luminal B	KIAA0125	hsa-mir-150	cluster7	SIGLEC6
Luminal B	KIAA0125	hsa-mir-150	cluster8	CEACAM21,IL9R,KLRC1,ICAM3,IFNAR2,ITGAE,RLTPR,TMEM156,AGAP2,GPR114,IL12RB2,PPP2R2B,SLCO5A1,TOX2
Luminal B	KIAA0125	hsa-mir-150	cluster9	CLIC5,MCTP1,FAM49A,FOLR2,ACSL4,ALDH1A1,CD209,
Luminal B	KIAA0125	hsa-mir-155	cluster1	C1orf38,CD4,CTSS,CYBB,CYTH4,DOCK2,FERMT3,FGL2,FGR,HLA-DMB,HLA-DPB1,ITGB2,LAIR1,LILRB1,LILRB4,LST1,MYO1F,NCKAP1L,PARVG,PIK3AP1,TFEC,TNFAIP8L2,CLEC7A,PLCB2
Luminal B	KIAA0125	hsa-mir-155	cluster10	ARHGAP15,ARHGAP30,BIN2,FAM78A,FYB,IL10RA,IRF8,LCP2,LPXN,PIK3CD,PLEK,PSTPIP1,PTPN22,RASAL3,SASH3,SNX20,SPN,TAGAP,TNFRSF1B,TRAF3IP3,ARHGAP9,CARD11,INPP5D
Luminal B	KIAA0125	hsa-mir-155	cluster11	ACSL5,C1S,CCRL2,CD97,GBP2,IL2RB,NFAM1,TMEM140,CCL18,CECR1,FLVCR2,FPR2,IL32,PLA2G7,VCAM1,CCL3,LGMN,P2RY6,TCN2,VAMP5
Luminal B	KIAA0125	hsa-mir-155	cluster12	AKNA,CD69,FUT7,IL12RB1,KCNJ10,MYO1G,PATL2,PDE6G,TNFAIP8,TNFRSF8,BCL11B,BIRC3,C17orf87,CCDC88B,FCN1,ITGAL,SEPT1,SNAI3,ITPRIPL1,KBTBD8,ZC3H12D
Luminal B	KIAA0125	hsa-mir-155	cluster13	APOBEC3G,APOBEC3H,CCL5,CD52,CD7,CRTAM,CTLA4,CXCR6,FOXP3,GBP5,GZMA,HLA-E,ICOS,IL18RAP,IL2RA,LAT,LTA,SAMD3,SIRPG,SLA2,STAT4,TIFAB,ASB2,CCL4,CLEC4E,GBP1,LAMP3,TBC1D10C
Luminal B	KIAA0125	hsa-mir-155	cluster2	APBB1IP,APOBEC3C,BTK,C10orf54,CXorf21,EVI2A,FMNL1,GIMAP4,GPR65,HLA-DOA,KCNAB2,LAPTM5,MPEG1,MS4A6A,PIK3R5,PTGER4,SAMSN1,SELPLG,WIPF1,DPEP2,HVCN1,POU2F2,CELF2
Luminal B	KIAA0125	hsa-mir-155	cluster3	CSF2RA,DOCK8,MARCH1,P2RY13,PTAFR,RAC2,SIGLEC10,	SLA,STX11,C3,CD40,CYTIP,LSP1
Luminal B	KIAA0125	hsa-mir-155	cluster4	ADAP2,C3AR1,CD163,CD33,CD68,CD84,CLEC4A,CSF1R,FCGR2B,HK3,HLA-DRB5,IGSF6,IL4I1,ITGAX,PLEKHO2,SIGLEC1,SIGLEC7,SIRPB2,SLCO2B1,TLR7,TNFSF8,TRPV2,CCR1,EMILIN2,SLC1A3,TLR4,CD180,EMR2,NCF2,SIRPB1
Luminal B	KIAA0125	hsa-mir-155	cluster5	C1QA,C1QB,C1QC,CD300LF,CD74,CIITA,DOK2,GNGT2,HLA-DMA,HLA-DPA1,HLA-DQA1,HLA-DRB1,LYZ,MS4A4A,NCF1,PDCD1LG2,SLAMF8,TLR8,TMEM150B,VNN2,NPL,RASSF4,RUNX3,GRAMD1B
Luminal B	KIAA0125	hsa-mir-155	cluster6	MYO7A,SLCO5A1,TMEM156
Luminal B	KIAA0125	hsa-mir-155	cluster7	APOBEC3D,CD1E,CLEC12A,CXCL13,SUCNR1,TSPAN32,CHIT1,DERL3,IL12RB2,KIF21B,WARS
Luminal B	KIAA0125	hsa-mir-155	cluster8	APOL1,APOL2,APOL3,APOL6,HLA-A,HLA-B,HLA-C,IRF1,ZBP1,SAMD9L,TAP2
Luminal B	KIAA0125	hsa-mir-155	cluster9	B2M,BTN3A1,BTN3A3,CD274,CXCL10,CXCL11,CXCL9,GBP4,HLA-F,IDO1,LAG3,LOC400759,NLRC5,PSMB9,ZBED2,ZNF683,CCL13,CTSC,TRIM22,SAMHD1
Luminal B	LOC100188949	hsa-mir-142	cluster1	HLA-DQB1,HLA-DRB5,LSP1,LY86,MARCH1,NAPSB,SLA,ZC3H12D
Luminal B	LOC100188949	hsa-mir-142	cluster2	CD80,EPSTI1,FCGR1A,FCGR3A,FPR3,IFI30,MS4A4A,SIGLEC1,SIGLEC9,SLC15A3,SLC1A3,SLCO2B1,CCR1,SIRPB1,HK3,IL4I1
Luminal B	LOC100188949	hsa-mir-142	cluster3	ACSL5,ADAMDEC1,APOC1,C2,GNLY,IL18,LGALS9,PLA2G7,SAMHD1,TAP2,CTSC,OBFC2A,P2RY6
Luminal B	LOC100188949	hsa-mir-142	cluster4	CR1,GPR132,KCNJ10,SUCNR1,TGM2,TSHR,KBTBD8,TM7SF4,CHIT1
Luminal B	LOC100188949	hsa-mir-142	cluster5	C17orf60,C1orf162,CD180,CD300LF,CD68,CD72,CD74,CD86,CIITA,CTSS,CXorf21,CYBB,CYTH4,DPEP2,FERMT3,FGD2,FGR,GNGT2,HAVCR2,HCK,HLA-DMA,HLA-DMB,HLA-DOA,HLA-DQA1,HLA-DRA,IGSF6,ITGAX,ITGB2,KCNAB2,LAIR1,LILRB1,LILRB4,LPXN,LST1,MYO1F,NCF2,NCF4,PARVG,PIK3R5,PLCB2,PLEK,SLAMF8,SLC7A7,TMEM150B
Luminal B	LOC100188949	hsa-mir-142	cluster6	AGAP2,ARHGAP4,CXCL13,JSRP1,LAP3,DUSP2,PLA1A,TNFRSF13C
Luminal B	LOC100188949	hsa-mir-146a	cluster1	CHIT1,PDE6G,SOD2,PTGDS
Luminal B	LOC100188949	hsa-mir-146a	cluster2	APOC1,CTSC,EMILIN2,FPR2,ITGAM,PLA2G7,SUCNR1,TCN2,SLC1A3
Luminal B	LOC100188949	hsa-mir-146a	cluster3	CCR1,EPSTI1,HLA-DRB1,HLA-DRB5,IFI30,C1QC,HLA-DQB1,LILRB4,SLC7A7,	SPI1,HK3
Luminal B	LOC100188949	hsa-mir-146a	cluster4	APOL3,PSMB9,STAT1,TAP1,TAP2,APOL1
Luminal B	LOC100188949	hsa-mir-150	cluster1	BANK1,C2orf89,CCR7,CD28,CD40LG,LRMP,MAL,MS4A1,RASGRP2,SPIB
Luminal B	LOC100188949	hsa-mir-150	cluster10	ACSL5,CLEC12A,CXCL13,LAP3,STAT1,TAP2,UBD,CHIT1,IL1R2,SOCS1,RARRES1
Luminal B	LOC100188949	hsa-mir-150	cluster11	C10orf128,CCDC69,CCR4,CD1D,CD69,CLEC10A,CLIC2,DOCK11,FCN1,FLI1,GGTA1,GIMAP1,GIMAP6,GIMAP8,IL18R1,	IL7R,P2RY8,PPP1R16B,PTGER4,RCSD1,RGS18,SLC9A9,SRGN,TNFRSF8,CHST2
Luminal B	LOC100188949	hsa-mir-150	cluster12	KLRC3,B3GAT1
Luminal B	LOC100188949	hsa-mir-150	cluster13	ABCB1,BHLHE22,CLIC5,ETS1,GNG2,ITM2A,LRRC8C,P2RY14,TGFBR2,ALDH1A1,ABCA6,FAM49A
Luminal B	LOC100188949	hsa-mir-150	cluster2	AIM2,CCR2,CD226,FOXP3,GPR174,GPR18,HLA-DOB,ICOS,IPCEF1,IRF8,LAMP3,PLA2G2D,S1PR4,STAT4,TAGAP,WNT10A,CD244
Luminal B	LOC100188949	hsa-mir-150	cluster3	DHRS9,LGI2,ABCA9,BMP6,PPP2R2B,LIPG,PDE3B
Luminal B	LOC100188949	hsa-mir-150	cluster4	CPNE5,GPR114,LILRA4,IGLL1,IL9R,	NCR3,TMEM71,AGAP2,TSPAN32,KCNN3
Luminal B	LOC100188949	hsa-mir-150	cluster5	CCL22,KLRC1,SUCNR1,TPK1,DUSP2,	FLT3LG,ICAM3,	MGC29506,TMEM156,FUT4,PNMA3,SLCO5A1
Luminal B	LOC100188949	hsa-mir-150	cluster6	ADAMDEC1,APOBEC3H,BCL2A1,GBP4,HLA-E,IDO1,PLA2G7,XCL1,CCL18,GNLY,GZMB,CCL13
Luminal B	LOC100188949	hsa-mir-150	cluster7	CASP10,CCR8,CD209,CMKLR1,CPVL,CTSC,FOLR2,MRC1,MS4A4A,SAMHD1,VCAM1,LY96,LILRB5
Luminal B	LOC100188949	hsa-mir-150	cluster8	CXCR5,FCRL5,FCRLA,P2RX1,TNFRSF17,TSHR,CD19,CD79A,TNFRSF13B,POU2AF1
Luminal B	LOC100188949	hsa-mir-150	cluster9	ABI3BP,APOBEC3C,BIRC3,C20orf118,CCL19,CLEC9A,CR1,FAM65B,FUT7,GPR183,HSD11B1,IKZF3,KCNA3,KLRG1,LGALS2,LTB,PDE6G,PLAC8,PTGDS,PVRIG,SELL,SERPINB9,STAP1,TNFAIP3,TNFAIP8,TRAF1,TXK,CD1C,CD1E
Luminal B	LOC100188949	hsa-mir-155	cluster1	ACSL5,CCL2,CCL3,MCOLN2,STAC3,C17orf87,GM2A,SOD2,SUCNR1,CHIT1,IL1R2,KBTBD8
Luminal B	LOC100188949	hsa-mir-155	cluster2	C1R,CCL13,CCL18,FLVCR2,IL18,IL7,KCNJ10,LAG3,MYO1G,OBFC2A,PDE6G,PLA2G7,	SOCS1,VCAM1,CTSC,FPR2,IL32,TCN2,CCRL2,P2RY6,SERPING1
Luminal B	LOC100188949	hsa-mir-155	cluster3	C3AR1,CD84,CSF1R,HLA-DOA,ITGAX,KCNAB2,TRPV2,PIK3R5,PLEKHO2,SLC1A3,TNFSF8,GPR65,APBB1IP,CD180,CXorf21,MS4A6A,SLCO2B1,TLR4
Luminal B	LOC100188949	hsa-mir-155	cluster4	APOBEC3C,C3,CD163,	CD300C,EMILIN2,FCGR1B,FCGR1C,HK3,HLA-DQB1,HLA-DRB5,IL4I1,LILRA6,NFAM1,PRAM1,PTAFR,SIGLEC14,C1orf204,CD83,DOCK8,EMR2,LAT2,LSP1,LY86,MARCH1,SIRPA,SIRPB1,CHST11,ADCY7,CSF2RA,FCGR2B
Luminal B	LOC100188949	hsa-mir-155	cluster5	IL15,SLCO5A1,TMEM156
Luminal B	LOC100188949	hsa-mir-155	cluster6	HLA-C,LOC400696,NMI,TGM2,CXCL13,DUSP2,FCGR3B,WARS,XIRP1
Luminal B	LOC100188949	hsa-mir-155	cluster7	APOL1,APOL3,APOL6,B2M,BTN3A1,BTN3A3,HLA-A,HLA-B,HLA-F,IRF1,NLRC5,PSMB9,SAMD9L,XAF1,ZBP1,STAT1,TAP1,TAP2
Luminal B	LOC100188949	hsa-mir-155	cluster8	ADAMDEC1,APOBEC3G,CD274,CXCL10,CXCL11,EPSTI1,GBP1,GBP4,HLA-E,IDO1,LOC400759,SAMHD1,TRIM22
Luminal B	LOC100188949	hsa-mir-155	cluster9	C1QA,C1QB,C1QC,C1orf38,CCR1,CD300LF,CD68,CIITA,CTSS,CYBB,FAM26F,FGR,HAVCR2,HLA-DQA1,HLA-DRB1,ITGB2,LAIR1,LAPTM5,LILRB1,LILRB4,LST1,MS4A4A,NCF1,NCF2,PDCD1LG2,RASSF4,SIGLEC7,SLAMF8,SPI1,TAGAP,TFEC,TMEM150B,TNFRSF1B,CD74,CLEC7A,HLA-DMA,HLA-DPA1,HLA-DPB1,LPXN,PIK3AP1,VNN2
Luminal B	LOC100233209	hsa-mir-142	cluster1	JAKMIP1
Luminal B	LOC100233209	hsa-mir-142	cluster2	IFI30,KLRC1,SUCNR1,APOC1,ITGAE,PLA1A
Luminal B	LOC100233209	hsa-mir-142	cluster3	BCL11B,CCL17,CCR7,CLEC10A,FCN1,HSD11B1,CD1E,MS4A1
Luminal B	LOC100233209	hsa-mir-142	cluster4	CXCL11,CXCL13,HLA-DQB1,KCNJ10,LOC96610,PLA2G7,CCL18,CTSC,CXCL10,P2RY10,UBD,WARS
Luminal B	LOC100233209	hsa-mir-142	cluster5	CXCL9,FOXP3,GZMB,ICOS,IDO1,PLA2G2D,TIFAB,XCL1,ZBED2,CCL13,LAMP3
Luminal B	LOC100233209	hsa-mir-146a	cluster1	TIMD4
Luminal B	LOC100233209	hsa-mir-146a	cluster2	CCL19,PLA1A,PTGDS
Luminal B	LOC100233209	hsa-mir-146a	cluster3	CTSC,CXCL13,ETV7,PSMB9,IFI30,PLA2G7,XIRP1
Luminal B	LOC100233209	hsa-mir-150	cluster1	LILRA4,ICAM3,IGLL1,P2RX1
Luminal B	LOC100233209	hsa-mir-150	cluster2	CFP,CLEC9A,FAM65B,KLRG1,PLAC8,PVRIG,TNFAIP8,TXK,CR1,NCR3,TNFRSF13C
Luminal B	LOC100233209	hsa-mir-150	cluster3	BANK1,C2orf89,CCR7,CD40LG,CXCR5,GPR171,MAL,MS4A1,PLA2G2D,RASGRP2,SCML4,SPIB,STAP1,CD19,TNFRSF13B,CD79A,FCRL3
Luminal B	LOC100233209	hsa-mir-150	cluster4	BIRC3,CD69,CLEC10A,CTSW,CXCL9,FCN1,IL7R,LGALS2,LTB,SELL,XCL1,ZBED2,HSD11B1,LAMP3,PTGDS
Luminal B	LOC100233209	hsa-mir-150	cluster5	ABCB1,ABI3BP,BHLHE22,CD1C,GPR183,ITM2A,P2RY14,XPNPEP2,CD1E
Luminal B	LOC100233209	hsa-mir-150	cluster6	CLIC5,ENPP2,FREM1,IGF1,KLRF1,MCTP1,PAPLN,BMP6,GPR133,IL3RA,RSPO3,C2orf88, CLEC1A,PDE3B,SELE,INMT
Luminal B	LOC100233209	hsa-mir-150	cluster7	CCL18,GBP4,IDO1,KLRC1,LOC400759,PLA2G7,STAT1,UBD,IL1R2,TAP2,CHIT1
Luminal B	LOC100233209	hsa-mir-155	cluster1	BIRC3,KCNJ10,LOC96610,UBD,CXCL13,PATL2,CD79A
Luminal B	LOC100233209	hsa-mir-155	cluster2	CCL18,CCL2,CCL3,FCN1,OBFC2A,PLA2G7,ACSL5,CCL8,FPR2,HLA-DQB1,HLA-DRB5,IL18,IL1R2
Luminal B	LOC100233209	hsa-mir-155	cluster3	FCGR1A,FLVCR2,NFAM1,P2RY6,APOE,LILRA6,C1orf204,CARD9,FTL,LGMN,PTPRO,SIGLEC5,SLC2A5
Luminal B	LOC100233209	hsa-mir-155	cluster4	MARCO,NR1H3,PSMB10,STAC3,FCGR3B,XIRP1,DERL3,GPR141,SUCNR1
Luminal B	LOC100233209	hsa-mir-155	cluster5	ADAMDEC1,C1QB,C1QC,CCL4,CCR1,FAM26F,HK3,IL4I1,PDCD1LG2,SIGLEC1,SLAMF8,TMEM150B,CD300LF,CTSC,HLA-DMA,HLA-DRB1,LYZ,NCF1,NPL
Luminal B	LOC100233209	hsa-mir-155	cluster6	CCL13,CXCL10,CXCL11,CXCL9,EPSTI1,FOXP3,GBP1,GBP4,GBP5,IDO1,IL2RA,LAG3,LOC400759,CD7,LAMP3,TIFAB
Luminal B	LOC100233209	hsa-mir-155	cluster7	APOBEC3G,APOL6,B2M,CD274,HLA-A,HLA-B,HLA-F,IRF1,NLRC5,PSMB9,SAMD9L,SAMHD1,SOCS1,ZBP1,APOL1,STAT1,BTN3A1
Luminal B	LOC100233209	hsa-mir-155	cluster8	CCL19,CD19,ITGAE,SLCO5A1,IL12RB2,TIMD4
Luminal B	LOC283867	hsa-mir-127	cluster2	CYP11A1
Luminal B	LOC283867	hsa-mir-127	cluster3	VSNL1,BACH2,GPX8,GREM2,TCEAL7,TPST1,WDR86
Luminal B	LOC283867	hsa-mir-127	cluster4	MMP2,OLFML1,FNDC4,C1S,EMILIN1,FBLN2,FSTL1,NDN,NNMT,PPAPDC3,RARRES2,SRPX,VIM
Luminal B	LOC283867	hsa-mir-127	cluster5	AGPAT4,BOC,CD248,CPXM1,CPZ,DPP4,FBLN5,FLNC,ISM1,MFAP4,MME,	MRGPRF,SHOX2,SNAI2,STON1
Luminal B	LOC283867	hsa-mir-199a-1	cluster1	F13A1,FOXF2,ISM1,LRCH2,MRVI1,RASGRF2,STON1,TNFSF4
Luminal B	LOC283867	hsa-mir-199a-1	cluster2	DPP4,DPT,MRGPRF
Luminal B	LOC283867	hsa-mir-199a-1	cluster3	CYP11A1,GREM2,VSNL1
Luminal B	LOC283867	hsa-mir-199a-1	cluster4	C20orf103,CERCAM,CLEC11A,GAS6,PRRX2,SALL1,TPST1
Luminal B	LOC283867	hsa-mir-199a-1	cluster5	ACTA2,ADAMTS2,AEBP1,ARSI,BGN,BMP1,COL10A1,EMILIN1,FN1,ITGA11,MMP14,MMP2,MRC2,NOX4,PCOLCE,PODNL1,PPAPDC1A,SGIP1,SYDE1,TAGLN,THBS2,THY1,TIMP2
Luminal B	LOC283867	hsa-mir-199a-1	cluster6	AGPAT4,FNDC4,ANGPTL2,C1S,CPZ,CTHRC1,FAM26E,	FBLN2,FEZ1,GFPT2,GLIS3,HEPH,NDN,NEXN,NNMT,PDPN,PPAPDC3,SERPINF1,SRPX,TMEM200A,VIM
Luminal B	LOC283867	hsa-mir-199a-1	cluster7	C7orf10,HHIPL1,NKX3-2,PDLIM7,PRKCDBP,SERPINH1,SPSB1,SSC5D,ST5,TMEM158
Luminal B	LOC283867	hsa-mir-199a-2	cluster1	C1S,FBLN2,GFPT2,NNMT,PDPN,SERPINF1,SRPX,VIM
Luminal B	LOC283867	hsa-mir-199a-2	cluster2	ACTA2,ANGPTL2,ARSI,BMP1,CTHRC1,	EMILIN1,FN1,GLIS3,HEPH,ITGA11,MMP14,NEXN,NOX4,PCOLCE,PPAPDC1A,PPAPDC3,SYDE1,TAGLN,THY1
Luminal B	LOC283867	hsa-mir-199a-2	cluster3	C7orf10,HHIPL1,NKX3-2,PDLIM7,PRKCDBP,	SERPINH1,SPSB1,TMEM158
Luminal B	LOC283867	hsa-mir-199a-2	cluster4	FNDC4,AGPAT4,DPP4,F13A1,FOXF2,ISM1,LRCH2,MRGPRF,NDN,TNFSF4
Luminal B	LOC283867	hsa-mir-199a-2	cluster5	CERCAM,CYP11A1,GAS6,GREM2,PRRX2,TPST1,VSNL1
Luminal B	LOC283867	hsa-mir-199b	cluster1	MRGPRF
Luminal B	LOC283867	hsa-mir-199b	cluster2	C1S,CTHRC1,NNMT,PPAPDC3,RARRES2
Luminal B	LOC283867	hsa-mir-199b	cluster3	GREM2
Luminal B	LOC283867	hsa-mir-382	cluster1	GREM2
Luminal B	LOC283867	hsa-mir-382	cluster2	VSNL1
Luminal B	LOC283867	hsa-mir-382	cluster3	CPXM1,MFAP4,MRGPRF,NNMT
Luminal B	LOC283867	hsa-mir-758	cluster1	CPXM1,MRGPRF,TCEAL7
Luminal B	LOC283867	hsa-mir-758	cluster2	GREM2,VSNL1
Luminal B	LOC339524	hsa-mir-150	cluster1	CLIC5
Luminal B	LOC339524	hsa-mir-150	cluster2	ABCB1,CD28,GGTA1,P2RY14,P2RY8
Luminal B	LOC339524	hsa-mir-150	cluster3	GPR183,PTGER4,CD69,IL7R,TNFAIP3
Luminal B	LOC339524	hsa-mir-150	cluster4	C2orf89,CD1C,CLIC2,CCL19,MAL,AMICA1,CLEC10A,LRMP
Luminal B	MEG3	hsa-mir-127	cluster1	BMP1,COL6A1,EMILIN1,ARSI,THY1,BGN,CDC42EP5,GJB2,MMP14,MXRA8,RCN3,SPON2,SYDE1,TAGLN
Luminal B	MEG3	hsa-mir-127	cluster2	COL16A1,CPXM1,CPZ,FGF14,ITGBL1,NDN,OMD,CTGF,FAM180A,FLRT2,FOXF2,GPR124,JAM3,PDGFRL,PPAPDC3,PRICKLE1,TBX5
Luminal B	MEG3	hsa-mir-127	cluster3	WISP2,LRRC17,CILP2,CLEC11A,CSDC2,KIF26B,LAMA1,SLC24A2,SPSB1
Luminal B	MEG3	hsa-mir-127	cluster4	CFHR1,CFH,LAMA2,MRGPRF,TNFSF4,TWIST2,ARL4C,DPP4,ELN,FBLN5,ISM1,LOXL4,MFAP4,MME,TMEM119
Luminal B	MEG3	hsa-mir-127	cluster5	MMP23B,TLL1,C4orf31,HOXA3
Luminal B	MEG3	hsa-mir-127	cluster6	KERA,MAB21L1,OGN,BEND6,CNTN1,TPST1,VSNL1,GREM2,WDR86
Luminal B	MEG3	hsa-mir-127	cluster7	ADAM12,CCDC80,CDH11,CHSY3,COL1A2,COL3A1,COL5A2,CTSK,DACT1,DCN,FAM26E,FAP,FSTL1,GLT8D2,HTRA1,LUM,MMP2,NID2,NNMT,OLFML1,POSTN,PRRX1,SFRP2,SPARC,SPON1,VCAN,WISP1,C14orf37,GAS1,SNAI2,ASPN,CALD1,CRISPLD2,CYS1,FIBIN,HAND2,LAMB1,MSRB3,MXRA5,PODN,TBX18,TIMP2
Luminal B	MEG3	hsa-mir-136	cluster1	CCDC67
Luminal B	MEG3	hsa-mir-136	cluster2	RSPO1
Luminal B	MEG3	hsa-mir-136	cluster3	CPZ,GLT8D2,SPON1,TIMP2,GAS1,HAND2,SNAI2
Luminal B	MEG3	hsa-mir-136	cluster4	MAB21L1,MRGPRF,TNFSF4,CORIN,DPP4,GREM2,ISM1,LAMA1,LOXL4,MFAP4,MME,VSNL1
Luminal B	MEG3	hsa-mir-199a-1	cluster1	LAYN,TNFSF4,CORIN,DEPDC7,HSPB2,ISM1,LAMA1,LMOD1,PRICKLE1
Luminal B	MEG3	hsa-mir-199a-1	cluster2	AXL,ARSE,LRRC17,SLC24A2,CSDC2,KANK4,KIF26B,KLK4,PDLIM7,RUNX2,SPSB1
Luminal B	MEG3	hsa-mir-199a-1	cluster3	POSTN,SFRP2,SPARC,ARSI,ASPN,C14orf37,CYS1,FAM26E,FIBIN,GAS1,HTRA1,ITGA11,PPAPDC1A,THY1,TIMP2,WISP1,ADAMTS2,ANGPTL2,BGN,CALD1,COL10A1,COL8A1,FN1,MMP14,MSRB3,NEXN,NOX4,PODN,SYDE1,TAGLN
Luminal B	MEG3	hsa-mir-199a-1	cluster4	MXRA8,COL6A1,GJB2,PDGFRL,FGF14,LOXL2,NINJ2,PDPN,SPHK1,SPON2,TBX5,	TPM2
Luminal B	MEG3	hsa-mir-199a-1	cluster5	GREM2,WISP2,VSNL1,ELN,LOXL4,MRGPRF,PTGIR
Luminal B	MEG3	hsa-mir-199a-2	cluster1	WISP2,PTGIR,SLC38A5
Luminal B	MEG3	hsa-mir-199a-2	cluster2	LAYN,TNFSF4,DPP4,ISM1,LAMA1,LMOD1,LOXL4,PRICKLE1
Luminal B	MEG3	hsa-mir-199a-2	cluster3	GREM2,	VSNL1
Luminal B	MEG3	hsa-mir-199a-2	cluster4	NTM,ARSE,SLC24A2,CORIN,CSDC2,FGF14,KANK4,LRRC17,PDLIM7,SPSB1
Luminal B	MEG3	hsa-mir-199a-2	cluster5	ARSI,C14orf37,COL10A1,GAS1,GJB2,HTRA1,POSTN,THY1,WISP1,ANGPTL2,BGN,COL11A1,COL8A1,CYS1,FIBIN,FN1,	ITGA11,LOXL2,MMP14,MSRB3,MXRA8,NEXN,NOX4,PDGFRL,PODN,PPAPDC1A,	SPARC,SPHK1,SPON2,SYDE1,TAGLN,TBX5,TIMP2,TPM2
Luminal B	MEG3	hsa-mir-199b	cluster1	VSNL1
Luminal B	MEG3	hsa-mir-199b	cluster2	TNFSF4,LAMA1
Luminal B	MEG3	hsa-mir-199b	cluster3	GJB2,PDGFRL,PDLIM7,SPSB1,WISP2
Luminal B	MEG3	hsa-mir-199b	cluster4	ANGPTL2,COL10A1,CYS1,GAS1,HTRA1,	ITGA11,	NOX4,PPAPDC1A,SYDE1,TAGLN,TIMP2
Luminal B	MEG3	hsa-mir-382	cluster1	VSNL1
Luminal B	MEG3	hsa-mir-382	cluster2	GREM2,JAM3,LAMA2,MFAP4
Luminal B	MEG3	hsa-mir-382	cluster2	PRICKLE1
Luminal B	MEG3	hsa-mir-382	cluster3	SFRP2,CPXM1,CYS1,FAP,POSTN,SNAI2
Luminal B	MEG3	hsa-mir-708	cluster1	FGF14
Luminal B	MEG3	hsa-mir-708	cluster2	COL10A1,COL11A1,ITGA11,PPAPDC1A
Luminal B	MEG3	hsa-mir-708	cluster3	SPSB1
Luminal B	MIAT	hsa-mir-155	cluster1	CD38,CD79A,FCRL5,LOC96610
Luminal B	MIAT	hsa-mir-155	cluster2	STAP1,CCL13
Luminal B	MIAT	hsa-mir-155	cluster3	C1QB,C1QC,HLA-DQB1,MS4A4A
Luminal B	MIR155HG	hsa-mir-142	cluster1	CD1D,CLEC10A,GIMAP1,GIMAP5,GIMAP7,IL7R,	P2RY8,TNFRSF8,FCN1
Luminal B	MIR155HG	hsa-mir-142	cluster2	BANK1,CCR7,CD40LG,CR1,FCRL3,FCRLA,IPCEF1,MAL,MS4A1,RASGRP2,SEPT1,SPIB,TNFRSF13B
Luminal B	MIR155HG	hsa-mir-142	cluster3	CD27,CD38,CTSW,CXCL9,FCRL6,GZMK,GZMM,PDCD1,PLA2G2D,PTPRCAP,ZBED2
Luminal B	MIR155HG	hsa-mir-142	cluster4	CD300LF,CMKLR1,HLA-DOA,IGSF6,KCNAB2,MPEG1,MS4A6A
Luminal B	MIR155HG	hsa-mir-142	cluster5	CTSC,CXCL13,FCRL5,GPSM3,HLA-DQB1,HSD11B1,ITGAL,KCNJ10,PIM2,TSHR,CCL18,CPNE5,FOLR2,IGJ,LOC96610
Luminal B	MIR155HG	hsa-mir-142	cluster6	CEACAM21,CLEC9A,NCR3,P2RY12,TSPAN32,TXK,TNFRSF13C
Luminal B	MIR155HG	hsa-mir-142	cluster7	APOC1,C2,PLA1A,SUCNR1,MATK,P2RY6
Luminal B	MIR155HG	hsa-mir-150	cluster1	CD19,CD79A,FCRL5,FCRLA,POU2AF1,TNFRSF13B
Luminal B	MIR155HG	hsa-mir-150	cluster2	IGLL1,LOC96610,P2RX1,TNFRSF17
Luminal B	MIR155HG	hsa-mir-150	cluster3	ARHGAP4,CXCL13,GPR114,ICAM3,LILRA4,NCR3,CCL18
Luminal B	MIR155HG	hsa-mir-150	cluster4	CR1,KLRG1,LGALS2,LTB,PLAC8,PVRIG,SEPT1,TXK,PTGDS
Luminal B	MIR155HG	hsa-mir-150	cluster5	C10orf128,CCDC69,CD1D,CMKLR1,GIMAP6,GIMAP8,MRC1,RGS18,TSHR,CHST2,GGTA1,PPP1R16B,ABI3BP,BHLHE22
Luminal B	MIR155HG	hsa-mir-150	cluster6	CLIC5,DHRS9,ETS1,PAPLN,ALDH1A1,GPR133,PDE3B,RSPO3,CD1C,CD1E
Luminal B	MIR155HG	hsa-mir-150	cluster7	CCR7,CD28,CD40LG,CD69,CLEC10A,FCN1,FCRL3,FCRL6,GIMAP1,GIMAP5,GZMM,IL7R,IPCEF1,LRMP,MFNG,MS4A1,P2RY8,PLA2G2D,PTPRCAP,RASGRP2,SELL,SPIB,BANK1,MAL
Luminal B	MIR155HG	hsa-mir-155	cluster1	APOBEC3C,CD84,CMKLR1,CYBB,DPEP2,HLA-DOA,IGSF6,KCNAB2,LYZ,MPEG1,MS4A4A,MS4A6A,TRPV2,SIRPB1
Luminal B	MIR155HG	hsa-mir-155	cluster10	APOBEC3H,ARHGAP15,ASB2,CD27,CD38,CD7,CXCL9,FAM26F,FCRL3,FUT7,GBP5,GIMAP4,GIMAP5,GZMM,HLA-DOB,HLA-E,IL2RA,IRF4,LTA,PLA2G2D,PRKCB,PTPRCAP,S1PR4,SLAMF7,SP140,SPOCK2,WNT10A,ZBED2
Luminal B	MIR155HG	hsa-mir-155	cluster2	C1QA,C1QB,C1QC,CD300LF,CD4,CD68,CD74,CTSS,CYTH4,DOK2,FERMT3,GNGT2,HLA-DMA,HLA-DMB,HLA-DPA1,HLA-DPB1,HLA-DQA1,HLA-DRB1,ITGB2,LILRB1,LILRB4,LST1,NCF1,PLCB2,SELPLG,SIGLEC7,SLAMF8,SPI1,TMEM150B,TNFAIP8L2,TNFRSF1B
Luminal B	MIR155HG	hsa-mir-155	cluster3	CECR1,CFLAR,FLVCR2,IL2RB,STAC3,SUCNR1,VAMP5,DERL3,CARD9,CD300E,FTL,LGMN,P2RY6
Luminal B	MIR155HG	hsa-mir-155	cluster4	FCGR3B,MARCO,MYO7A,TMEM176B,XIRP1,MATK,SLCO5A1
Luminal B	MIR155HG	hsa-mir-155	cluster5	APOL1,APOL2,APOL3,CCL8,HLA-B,HLA-C,HLA-F,LOC400696,PSMB10,PSMB9,STAT1,TAP1,TAP2,WARS,ZBP1,FPR2
Luminal B	MIR155HG	hsa-mir-155	cluster6	CD274,CD97,CXCL10,CXCL11,EPSTI1,GBP4,HLA-DQB1,	HLA-DRB5,LAG3,LOC400759,MRC1,SAMHD1,CTSC,TCN2
Luminal B	MIR155HG	hsa-mir-155	cluster7	CCDC88B,CCR7,CD19,CD79A,CXCR5,FCN1,FCRL5,FCRLA,GRAP2,ITGAL,KCNJ10,LTB,MS4A1,MYO1G,PATL2,PDE6G,POU2AF1,SEPT1,SNAI3,SPIB,TNFRSF8,LOC96610
Luminal B	MIR155HG	hsa-mir-155	cluster8	AGAP2,APOBEC3D,CCL19,CLEC12A,CXCL13,GPR114,IGJ,IKZF3,MCOLN2,P2RX1,PIM2,TIMD4,TSPAN32,VCAM1,CCL18,SEL1L3,IL1R2,KIF21B
Luminal B	MIR155HG	hsa-mir-155	cluster9	C3AR1,CCRL2,CD300A,CD300C,CSF1R,FCGR1A,FCGR1B,FCGR1C,HK3,IL4I1,LAT2,LILRA6,LSP1,NFAM1,PRAM1,SIGLEC14,SIGLEC1,SIGLEC5,SLC2A5,SLCO2B1,APOE,C1orf204,LY86,TLR7,VSIG4
Luminal B	RGS5	hsa-mir-139	cluster1	LPPR4
Luminal B	RGS5	hsa-mir-139	cluster2	AOC3,CCL14,IL33,PGM5
HER2	C14orf72	hsa-mir-150	cluster1	CD19,FCRL6,FCRLA,PLCG2,POU2F2
HER2	C14orf72	hsa-mir-150	cluster2	ASB2,FCN1,LAMP3,PLAC8,PTGDS,XCL2
HER2	C14orf72	hsa-mir-150	cluster3	CCL4,GPR183,HLA-DMB,TNFAIP3
HER2	C14orf72	hsa-mir-150	cluster4	C4orf7,FAM65B,GZMM,XCL1
HER2	C14orf72	hsa-mir-150	cluster5	ARHGAP25,CD28,CD40LG,CD52,CD6,CSF2RA,CTSS,CYTIP,FUT7,HLA-DOB,IL18RAP,LCP2,NCR3,NLRC3,PIK3CD,PTPN7,RASGRP2,SELL,SERPINB9,SLA2,SLAMF1,TAGAP,TIGIT,TMC8,TNFRSF1B,TNFRSF8
HER2	C17orf44	hsa-mir-146a	cluster1	PDE6G
HER2	C17orf44	hsa-mir-146a	cluster2	CCR7,RLTPR
HER2	C17orf44	hsa-mir-146a	cluster3	FCRL3,GPR171,NCR3,THEMIS,TNFRSF8,TRAF1
HER2	C17orf44	hsa-mir-146a	cluster4	AMICA1,CD3D,CD3E,CD5,CXCR3,DOK2,GFI1,IKZF1,IL2RB,LCK,PTPN7,SIT1,SLAMF1,SLAMF6,TBC1D10C,TMC8,TNFRSF1B,UBASH3A,WAS,ZAP70
HER2	C17orf44	hsa-mir-146a	cluster5	AOAH,CSF2RB,FGD2,LRMP,PLEK,PTPRC
HER2	C17orf44	hsa-mir-29b-1	cluster1	C1QA,C1orf204,CTSS,FGD2,NCF1B
HER2	C17orf44	hsa-mir-29b-1	cluster2	HLA-DMB,HLA-DPA1,HLA-DRB5
HER2	C17orf44	hsa-mir-29b-1	cluster3	MEI1,PTK2B,RLTPR,XCL2
HER2	C21orf34	hsa-let-7c	cluster1	PELI2
HER2	C21orf34	hsa-let-7c	cluster2	F2RL1,OXCT1,PIK3R1
HER2	C21orf34	hsa-let-7c	cluster3	CDO1,COL14A1,CORO2B,FLRT2,GLI2,LRRC32,MFAP4,RASL12
HER2	C21orf34	hsa-mir-125b-2	cluster1	ALDH1A3
HER2	C21orf34	hsa-mir-125b-2	cluster2	PIK3R1
HER2	C21orf34	hsa-mir-125b-2	cluster3	AKAP12,CORO2B,EBF1,ELN,LHFP,LRRC32,MFAP4,RASL12
HER2	C21orf34	hsa-mir-99a	cluster1	ARHGAP24,TBX18
HER2	C21orf34	hsa-mir-99a	cluster2	ABCA6,AKAP12,EBF1,ELN,IGDCC4,JAM3,LAMA2,PCDH18,RBMS3
HER2	C21orf34	hsa-mir-99a	cluster3	CDO1,IGSF10
HER2	C5orf58	hsa-mir-142	cluster1	BIN2,BIRC3,IL18RAP,GZMB,ZNF683
HER2	C5orf58	hsa-mir-142	cluster10	ARHGAP30,BTK,C10orf128,CD300LF,CLIC2,CMKLR1,DOCK2,DPEP2,HLA-DMB,HLA-DOA,HLA-DQA1,IL16,KLHL6,LILRB4,LST1,MPEG1,MS4A6A,P2RY13,PARVG,RGS18,SLA,SLC9A9,TLR8,AKNA,GGTA1,IL7R,TNFRSF9
HER2	C5orf58	hsa-mir-142	cluster2	C10orf54,CCR2,CD8B,FCRL5,GPR114,ITGB7,LAX1,MEI1,POU2F2,SPIB,STAP1,JAK3,POU2AF1
HER2	C5orf58	hsa-mir-142	cluster3	LY75,MCTP1
HER2	C5orf58	hsa-mir-142	cluster4	ARHGAP15,C1orf38,CD72,CLEC12A,FCRL6,HMHA1,IGSF6,MS4A4A,PLCB2,SIRPB2,CR1,EVI2A,HCK,MGAT3
HER2	C5orf58	hsa-mir-142	cluster5	ACAP1,CD247,CD3D,CD3E,CD48,CD6,CXCR3,GIMAP5,KLRK1,LCK,LY9,MAP4K1,P2RY8,PRKCB,PSTPIP1,SIRPG,SLAMF6,SPOCK2,TBC1D10C,TIGIT,TRAT1,CD2,CD3G,CD5,IL2RB,IL2RG,ITK,PRKCQ,PYHIN1,TNFRSF1B,UBASH3A
HER2	C5orf58	hsa-mir-142	cluster6	CCL5,CD27,CD38,CD8A,CRTAM,CTLA4,CYTIP,FASLG,GIMAP7,GMFG,GPR171,GPR18,GZMK,NCR3,PRF1,PTPRCAP,SCML4,SLAMF7,STAT4,TIFAB,ZBED2,GRAP2,LAT,PVRIG,SAMD3,SP140,TNFRSF8,TRAF1
HER2	C5orf58	hsa-mir-142	cluster7	C16orf54,GZMM,CCDC88B
HER2	C5orf58	hsa-mir-142	cluster8	GBP4,IDO1,CTSC,CXCL10
HER2	C5orf58	hsa-mir-142	cluster9	CD200R1,GIMAP4,CARD11,CD4,FYB,HCLS1,IKZF1,PLEK,PTPRC,RCSD1
HER2	C5orf58	hsa-mir-146a	cluster1	CD8A,CORO1A,DOK2,GPR171,GZMK,LAT,LTA,NCR3,PDCD1,SAMD3,SEPT1,SLA2,STAT4,TNFRSF8,TOX,ZBED2
HER2	C5orf58	hsa-mir-146a	cluster2	ACAP1,AMICA1,ARHGAP9,BTLA,CCR5,CD2,CD3D,CD3E,CD3G,CD5,CD6,CD96,CRTAM,CSF2RB,CXCR3,CXCR6,EOMES,FCRL3,GFI1,GIMAP5,GPR174,GRAP2,GVIN1,HCLS1,IKZF1,IL2RB,IL2RG,ITK,LCK,LY9,MAP4K1,PRKCB,PRKCQ,PTPN7,PYHIN1,RASAL3,SCML4,SH2D1A,SIRPG,SIT1,SLAMF1,SNX20,SPN,TBC1D10C,TBX21,THEMIS,TIGIT,TMC8,TRAF1,TRAT1,UBASH3A,ZAP70
HER2	C5orf58	hsa-mir-146a	cluster3	ADAMDEC1,BCL2A1,CD244,FASLG,FGL2,GBP5,IL7R,LYZ,PARP15,PDCD1LG2,TLR8
HER2	C5orf58	hsa-mir-146a	cluster4	AKNA,CCDC69,CD28,CD4,CD53,CLIC2,CTSS,EVI2B,FYB,GAB3,GIMAP4,GIMAP8,IL12RB1,ITGAL,LCP2,MS4A1,PLEK,PTPRC,RGS18,SLAMF7
HER2	C5orf58	hsa-mir-146a	cluster5	C16orf54,CCL23,CD209,CTSC,LY75,PSMB9
HER2	C5orf58	hsa-mir-146a	cluster6	ARHGAP15,CCDC88B,CD8B,CR1,FCRL6,GGTA1,HMHA1,JAK3,KLRG1,LAX1,MEI1,PDE6G,POU2AF1,RAB37,STAP1
HER2	C5orf58	hsa-mir-146a	cluster7	GTSF1
HER2	C5orf58	hsa-mir-150	cluster1	DOCK8,IGSF6,C20orf118,LY75,PLA2G7,SELE
HER2	C5orf58	hsa-mir-150	cluster2	C10orf128,CERKL,CLIC5,HMHA1,RAB37,ABCB1,CAMK4,CR1,EVI2A,GGTA1,MGAT3
HER2	C5orf58	hsa-mir-150	cluster3	C16orf54,CCDC88B,GZMM,IL1R2,IPCEF1
HER2	C5orf58	hsa-mir-150	cluster4	ARHGAP15,CCR2,CLEC12A,FCRL5,FCRL6,GPR114,GZMH,LAX1,MEI1,POU2AF1,POU2F2,CD19,CD79A,IGLL1,IRF4,LOC96610,PDE6G
HER2	C5orf58	hsa-mir-150	cluster5	BIN2,BIRC3,GBP4,GZMB,IL18RAP,CLEC4E,GBP1,GBP5,HLA-E,IDO1,UBD
HER2	C5orf58	hsa-mir-150	cluster6	ACAP1,AMICA1,ARHGAP25,CD247,CD2,CD3D,CD3E,CD48,CXCR3,CXCR6,GIMAP5,KLRK1,LCK,LY9,MAP4K1,PRKCB,PSTPIP1,RASAL3,SIRPG,SIT1,SLAMF6,TBC1D10C,TIGIT,TRAT1,ZAP70,CCR5,CD3G,UBASH3A,TRAF3IP3,TMC8,TBX21,SPOCK2,PYHIN1,PRKCQ,ITK,IL2RG,IL2RB,IKZF1,HCLS1,CD6,CD5
HER2	C5orf58	hsa-mir-150	cluster7	BTLA,CD27,CD38,CD40LG,CD8A,CORO1A,CTLA4,CYTIP,FASLG,GMFG,GPR171,GPR18,GZMA,GZMK,ICOS,LST1,MS4A1,NCR3,NKG7,S1PR4,SCML4,SLAMF7,SP140,STAP1,STAT4,TIFAB,TRAF1,ZBED2,APOBEC3G,XCL2,TNFRSF8,SAMD3,PRF1,PLA2G2D,LAT,KIAA0748,JAK3,HSD11B1,HLA-DOB,GRAP2,FUT7,CD8B,CD52,CCL5
HER2	C5orf58	hsa-mir-150	cluster8	BTK,CCDC69,CD200R1,CD28,CLIC2,CXorf21,DOCK2,DPEP2,GIMAP1,GIMAP8,HLA-DOA,IL16,IL7R,ITM2A,TNFRSF9,LYZ,P2RY8,PARP15,RGS18,SLA,SLC9A9,WDFY4,AKNA,AOAH,APOBEC3C,BANK1,CD226,CMKLR1,FLI1,FYB,GPR55,GVIN1,IL2RA,KCNA3,LRMP,PLEK,PPP1R16B,PTPRC
HER2	C5orf58	hsa-mir-150	cluster9	RAB3C
HER2	H19	hsa-mir-379	cluster1	C10orf72,GFPT2,GLI2,LRRC32
HER2	H19	hsa-mir-379	cluster2	COL6A3,JAM3,LAMB1,NID1,PDGFRB,PODN,SNAI2,SPON1
HER2	H19	hsa-mir-379	cluster3	AEBP1,COL1A1,EFEMP2,EHD2,GLT8D2,HTRA1,OLFML1,P4HA3,SFRP2,SPARC,TGFB1I1
HER2	H19	hsa-mir-379	cluster4	DACT1,FGF14,HAND2,HSPB2,PCOLCE,TMEM90B,VIM
HER2	H19	hsa-mir-379	cluster5	CSDC2,ID3,PDLIM7,PROCR,SPSB1
HER2	H19	hsa-mir-379	cluster6	CORO2B,RHOJ,TSPAN2
HER2	H19	hsa-mir-675	cluster1	THBS4
HER2	H19	hsa-mir-675	cluster2	AOC3,CORO2B,FXYD1,TSPAN2
HER2	H19	hsa-mir-675	cluster3	PCDHB15
HER2	HCP5	hsa-mir-150	cluster1	CD8A,GPR171,GZMA,PDCD1,PTPRCAP
HER2	HCP5	hsa-mir-150	cluster2	IRF4,ITGAL,SLAMF7,TSPAN32
HER2	HCP5	hsa-mir-150	cluster3	AMICA1,ARHGAP25,CD3E,CD5,CXCR3,DOK2,FCRL3,GFI1,GPR174,GRAP2,HCLS1,ITK,MAP4K1,PYHIN1,RASAL3,SIRPG,SLAMF1,THEMIS,TIGIT,TRAT1,UBASH3A
HER2	HCP5	hsa-mir-150	cluster4	BTK,CXorf21,FYB,NCKAP1L,PARP15,PLEK,TAGAP
HER2	HCP5	hsa-mir-150	cluster5	ASB2,BIN2,CTSW,STAP1
HER2	KIAA0125	hsa-mir-146a	cluster1	C2,CCL2,HLA-DQB2,LPXN,NCF2,ZMYND15
HER2	KIAA0125	hsa-mir-146a	cluster10	AIM2,C5orf56,CASP5,LOC400759,PATL2,PSMB9,SAMD9L,ZBP1
HER2	KIAA0125	hsa-mir-146a	cluster11	IL22RA2,TNIP3
HER2	KIAA0125	hsa-mir-146a	cluster12	AGAP2,C2orf89,CCL22,CHIT1,FAM46C,FCRL2,FMO2,GABBR1,GCET2,NFKBID,PI16,RHOF
HER2	KIAA0125	hsa-mir-146a	cluster13	ASB2,BIRC3,CCL13,CD274,CD74,CIITA,GBP1,GBP4,GBP5,GNLY,GZMB,HLA-DMA,HLA-DPA1,HLA-DRB1,HLA-DRB5,IDO1,IFI30,IL15RA,IRF1,KLRC1,KLRC3,LAMP3,NLRC5,TNFAIP3,TRIM22,WARS
HER2	KIAA0125	hsa-mir-146a	cluster14	APBB1IP,C17orf87,C1QC,CD68,CD83,CR1,CSF1R,DOCK8,DOK3,EMILIN2,EVI2A,FLVCR2,FOLR2,FPR1,FPR2,GGTA1,GPR65,HCK,HVCN1,ITGAM,LCP1,LRRC25,LRRC33,LYN,MARCH1,MNDA,MRC1,NPL,PIK3AP1,PLA2G7,PLCB2,PTGER4,SIGLEC7,SLC8A1,SUCNR1,TLR4,TYROBP
HER2	KIAA0125	hsa-mir-146a	cluster2	C16orf54,C20orf118,C3,CCL23,CD209,CFLAR,COL4A4,COL6A6,HLA-DQB1,IL9R,LY75,MCOLN2,MYO7A,PPP2R2B,RAB42,RAC2,SEMA4D,SOD2,STK10,XCL1
HER2	KIAA0125	hsa-mir-146a	cluster3	ABCB1,ABI3BP,CCL19,CCR6,CERKL,CHST2,CXCR5,DNASE1L3,FAM107A,GP1BA,GPR132,GPR133,IPCEF1,MEOX1,PLA1A,RAB37,SELP,STAG3,TNFRSF13B,TXK,XPNPEP2,
HER2	KIAA0125	hsa-mir-146a	cluster4	BCL11B,CADM3,CHRDL1,CLEC9A,FAM65B,MMRN1,PLAC8,TLR10
HER2	KIAA0125	hsa-mir-146a	cluster5	CARD11,CD37,CD4,DOK2,FERMT3,FMNL1,FYB,GIMAP4,GIMAP6,HCLS1,INPP5D,IRF8,LCP2,MYO1F,NCKAP1L,PLEK,RCSD1,SRGN,STX11,TNFRSF1B,WAS,WDFY4
HER2	KIAA0125	hsa-mir-146a	cluster6	AKNA,ARHGAP30,BANK1,C10orf128,CCR4,CD226,CD28,CLIC2,CRTAM,CSF2RA,GIMAP1,GIMAP8,GPR183,IL18R1,ITGAL,ITM2A,ITPRIPL1,KLRG1,LRRC8C,PIK3CD,RGS18,SERPINB9,SLC9A9,TNFRSF9
HER2	KIAA0125	hsa-mir-146a	cluster7	ABI3,AIF1,BCL2A1,BTK,C10orf54,C1QA,C1orf162,C1orf38,CCL4,CD33,CD40,CD86,CLEC12A,CLEC4A,CMKLR1,CORO1A,CTSS,DPEP2,GNGT2,HLA-DMB,HLA-DOA,HLA-DQA1,IL2RA,LAIR1,LAPTM5,LAT2,LILRB2,LST1,LYZ,MPEG1,NCF4,P2RY13,PARVG,PDCD1LG2,PLCG2,POU2F2,RNASE6,RUNX3,SELPLG,SLA,SPI1,TRPV2
HER2	KIAA0125	hsa-mir-146a	cluster8	AMICA1,ARHGAP9,BTLA,CD247,CD2,CD3D,CD3E,CD3G,CD40LG,CD6,CD8A,EOMES,FCRL3,FUT7,GFI1,GIMAP5,GPR171,GRAP2,GZMK,IL2RB,KIAA0748,LCK,NCR3,PSTPIP1,PTPN7,PYHIN1,RASAL3,SAMD3,SCML4,SELL,SH2D1A,SLA2,STAT4,TBC1D10C,THEMIS,TIGIT,TMC8,TNFRSF8,TRAF1,TRAT1,ZAP70
HER2	KIAA0125	hsa-mir-146a	cluster9	BIN2,CCL5,CCR7,CD244,CD69,CD7,CD8B,CLEC10A,FASLG,FCN1,FOXP3,HCST,HLA-DOB,IL32,JAK3,LAT,LTB,MS4A1,NKG7,PDCD1,PDE6G,PRF1,PTGDS,RASGRP2,RLTPR,SEPT1,STAP1,TMEM149,TOX,TSPAN32,ZBED2,ZNF683
HER2	KIAA0125	hsa-mir-148a	cluster1	PTAFR
HER2	KIAA0125	hsa-mir-148a	cluster2	CTSC,NFAM1
HER2	KIAA0125	hsa-mir-148a	cluster3	C3AR1,LILRB5,PTPRO,SLC1A3,SLC8A1,SLCO2B1,TLR4,TLR7
HER2	KIAA0125	hsa-mir-150	cluster1	CXCL13,GNLY,IDO1,IRF1,KLRC1,KLRC3,UBD
HER2	KIAA0125	hsa-mir-150	cluster10	HLA-DPB2,ACSL5,ETV7,GABBR1,VNN1
HER2	KIAA0125	hsa-mir-150	cluster11	ABI3,AIF1,APBB1IP,BTK,CD33,CD86,CLEC4A,CMKLR1,CSF1R,DOCK10,DPEP2,GPR65,HLA-DOA,IL2RA,LAPTM5,LAT2,MS4A6A,PIK3R5,SAMSN1,SELPLG,SLA,SPI1,WIPF1,CD83,FAM20A,LYN,PIK3AP1,TRPV2
HER2	KIAA0125	hsa-mir-150	cluster12	C10orf128,DOCK8,EVI2A,HCK,IGSF6,KBTBD8,MARCH1,NLRP1,NLRP3,PLEKHO2,SIGLEC5,ST8SIA4,TLR4,TLR7,CELF2,FLVCR2,FOLR2,HVCN1,ITGA4,LRRC33,NPL,PLA2G7,PLCB2,RASSF2,SAMHD1,TYROBP
HER2	KIAA0125	hsa-mir-150	cluster13	AMICA1,ARHGAP25,ARHGAP9,BTLA,CD3G,CD48,CD5,CD96,CRTAM,DOK2,EOMES,GIMAP5,GRAP2,HCLS1,IKZF1,IL2RB,KIAA0748,KLRK1,LCK,MFNG,NLRC3,PTPN7,PYHIN1,RASAL3,SASH3,SCML4,SELL,SH2D1A,SLA2,SPN,TBC1D10C,THEMIS,TIGIT,TMC8,TNFRSF1B,TRAF1,TRAF3IP3,TRAT1,UBASH3A,WAS,CD37,CD6,GFI1,PRKCQ,PSTPIP1
HER2	KIAA0125	hsa-mir-150	cluster14	ADAM28,CCRL2,CFLAR,P2RY12,SLC8A1,STAB1,STK10,VAV1,ZEB2,COL4A4,FAM49A,MGAT3,NFATC2,PLCL2,RASGRP3,SIRPA,SUCNR1,TLR1
HER2	KIAA0125	hsa-mir-150	cluster15	APOBEC3H,ARHGAP15,BIN2,C1orf38CCL4,CD74,CIITA,CTSW,FOXP3,GBP4,GPR183,GZMB,HLA-DMA,HLA-DMB,HLA-DPA1,HLA-DPB1,HLA-DRB1,HLA-E,PDE6G,STAP1,XCL2,ZNF683,ASB2,BCL2A1,BIRC3,CHST2,CLEC12A,ICAM3,IL32,LAMP3,LGALS2,RUNX3
HER2	KIAA0125	hsa-mir-150	cluster16	AOAH,CCR4,CD200R1,CD226,CD28,CD4,CLIC2,CSF2RA,CSF2RB,CXorf21,FERMT3,FGL2,FLI1,FMNL1,FYB,GAB3,GIMAP6,GIMAP8,GVIN1,INPP5D,IRF8,LCP2,MPEG1,MYO1F,NCKAP1L,PLEK,PTPN22,PTPRC,SERPINB9,SLC9A9,SRGN,STX11,TAGAP,TNFRSF9,WDFY4,BANK1,IL16,IL18R1,IL7R,ITPRIPL1,RCSD1,RGS18
HER2	KIAA0125	hsa-mir-150	cluster2	BTN3A2,BTN3A3,C5orf56,CARD16,GBP1,HLA-DRB5,IFI30,IL15RA,NLRC5,PSMB9,SAMD9L,SLC15A3,TRANK1,TRIM22,WARS,CASP1,CCL2,TAP2
HER2	KIAA0125	hsa-mir-150	cluster3	GPR132,GPSM3,GZMM,IPCEF1,XCL1,C16orf54,SH2D2A
HER2	KIAA0125	hsa-mir-150	cluster4	CCR6,CLIC5,FCRL6,HMHA1,MAL,PTGDS,TXK,CR1,CXCR5,FCN1,GP1BA,LCP1,TNFRSF13B
HER2	KIAA0125	hsa-mir-150	cluster5	APOBEC3C,C10orf54,CCR7,CLEC10A,EBI3,FUT7,GPR55,HSD11B1,ITGAL,JAK3,PARVG,PIK3CD,PLCG2,SPIB,TOX,TSPAN32,CCDC69,CD8B,MS4A1,RLTPR
HER2	KIAA0125	hsa-mir-150	cluster6	AKNA,APOBEC3G,C1orf162,CCL5,CD244,CD247,CD2,CD3D,CD3E,CD40LG,CD40,CD52,CD7,CD8A,CORO1A,FASLG,FGR,GIMAP1,GMFG,GNGT2,	GPR171,GPR18,GZMA,GZMK,HCST,LAT,LST1,LTA,LTB,NCF4,NKG7,PRF1,PVRIG,S1PR4,SAMD3,SEPT1,STAT4,TNFRSF8,ZBED2,NCR3,PTPRCAP,
HER2	KIAA0125	hsa-mir-150	cluster7	C20orf118,HLA-DQB1,HLA-DQB2,IL9R,CLEC7A,CTSC,IFNAR2,ITGAE,LIME1,RAB42,SEMA4D,TCN2
HER2	KIAA0125	hsa-mir-150	cluster8	BCL11B,DENND1C,MYO7B,C3,EMR2,KIF21B,RHOF,TLR10,TMEM156,TNFRSF13C
HER2	KIAA0125	hsa-mir-150	cluster9	C2orf89,C2orf88,P2RY6,PLCXD2
HER2	KIAA0125	hsa-mir-155	cluster1	HLA-DQB1,KCNJ10,MYO7A,RAC2,SEMA4D,VAV1,CCL23,CD209,KCNN3,LY75
HER2	KIAA0125	hsa-mir-155	cluster10	ACSL5,APOL3,HLA-F,LOC400696,LOC400759,PATL2,TRIM69,ZBP1,SAMD9L
HER2	KIAA0125	hsa-mir-155	cluster11	APOL1,B2M,C5orf56,CD274,CXCL10,CXCL11,EPSTI1,GBP4,HLA-B,HLA-DRB5,HLA-E,IDO1,IRF1,KLRC3,NLRC5,PSMB9,CCL13,CCL2,CCL8,CLEC7A,CTSC,GBP1,TRIM22
HER2	KIAA0125	hsa-mir-155	cluster12	C3AR1,CD68,DOCK8,MARCH1,PLCL2,PRAM1,SIGLEC7,SLC6A12,SLC8A1,SUCNR1,TMEM150B,TNFSF8,EMILIN2,FLVCR2,FPR2,ITGAM,LRRK1,PAG1,PLA2G7,SLC1A3,TLR4,VCAM1
HER2	KIAA0125	hsa-mir-155	cluster13	APOBEC3H,CCL5,CD69,CD7,CD8A,FOXP3,FUT7,GPR171,GPR183,GZMA,IL18RAP,JAK3,LAT,LTB,PDE6G,S1PR4,SAMD3,STAP1,STAT4,TNFRSF8,	TSPAN32,ZNF683,ASB2,BANK1,BIRC3,CCDC88B,CCL19,CCR7,CHST2,CLEC4E,CYTIP,FCN1,IL32,ITM2A,KLRG1,LAMP3,PTPRCAP,RASGRP2,RLTPR,SEPT1,TOX,UBD
HER2	KIAA0125	hsa-mir-155	cluster14	KIF19,SLCO5A1,TOX2,VNN1
HER2	KIAA0125	hsa-mir-155	cluster2	ARHGAP15,CAMK4,IPCEF1,TXK,ABCB1,C17orf87,CCR6,CR1,ENPP2,FAM107A,ICAM2,LRRC8C,MEOX1,NLRP1,PLA1A,PLCB2,RASGRP1,RSPO3,SNAI3,STAG3,XPNPEP2
HER2	KIAA0125	hsa-mir-155	cluster3	CD226,CD4,CYTH4,DOK2,FERMT3,FMNL1,FYB,GIMAP4,IRF8,LCP2,MYO1F,MYO1G,NCKAP1L,PLEK,PTPN22,SASH3,STX11,CARD11,CD40,CECR1,GIMAP6,INPP5D
HER2	KIAA0125	hsa-mir-155	cluster4	AKNA,APOBEC3C,ARHGAP30,C10orf54,CD28,CLIC2,CRTAM,CSF2RA,IL12RB1,P2RY13,PARVG,PIK3CD,PLCG2,RGS18,SERPINB9,CCDC69,FLI1,GIMAP8,HVCN1,IL18R1,ITGAL,POU2F2
HER2	KIAA0125	hsa-mir-155	cluster5	HK3,NFAM1,CCL18,CHIT1,XIRP1
HER2	KIAA0125	hsa-mir-155	cluster6	CD1E,CLEC9A,GZMM,PLAC8,PTK2B,BCL11B,C16orf54,C3,FAM65B,SOD2
HER2	KIAA0125	hsa-mir-155	cluster7	AMICA1,CD247,CD3G,CD52,CD96,CTLA4,CXCR3,GFI1,GIMAP5,GRAP2,ICOS,IL2RB,KIAA0748,KLRK1,PSTPIP1,PYHIN1,RASAL3,SH2D1A,SIRPG,SLA2,THEMIS,TIGIT,TNFRSF1B,TRAF1,TRAF3IP3,TRAT1,ZAP70,ZBED2,ARHGAP9,CD6,PTPN7,TBC1D10C,TMC8
HER2	KIAA0125	hsa-mir-155	cluster8	APBB1IP,BTK,C10orf128,C1QB,C1QC,CD300LF,CD33,CMKLR1,CYBB,FGL2,GPR65,HAVCR2,HLA-DOA,IGSF6,ITGAX,ITGB2,KCNAB2,LAIR1,LAPTM5,LAT2,LILRB1,LILRB4,MPEG1,MS4A4A,MS4A6A,PDCD1LG2,PIK3AP1,PIK3R5,PLEKHO2,SAMSN1,SELPLG,SIGLEC10,SIRPB2,SLA,SPI1,TFEC,TRPV2,WIPF1,CCR1,CD83,DPEP2,NPL,ST8SIA4
HER2	KIAA0125	hsa-mir-155	cluster9	ADAMDEC1,APOBEC3G,BIN2,C1QA,C1orf38,CIITA,CLEC12A,CTSS,CXCL9,FGR,GBP5,GNGT2,HLA-DMA,HLA-DMB,HLA-DOB,HLA-DPA1,HLA-DPB1,HLA-DQA1,HLA-DRB1,IL2RA,LYZ,NCF1,SLAMF8,CCL4,RASSF4,RUNX3
HER2	KIAA0125	hsa-mir-29b-1	cluster1	APOBEC3D,MYO7A
HER2	KIAA0125	hsa-mir-29b-1	cluster2	FAM26F,IL4I1,PTK2B
HER2	KIAA0125	hsa-mir-29b-1	cluster3	BATF2,HCG26
HER2	KIAA0125	hsa-mir-29b-1	cluster4	C1orf38,HCK,LILRA5,NR1H3,RAB42
HER2	LOC100188949	hsa-mir-142	cluster1	APOC1,CCL2,HLA-DQB2,LPXN,MLKL,NFAM1,DPYD,GLIPR2,ITGAE,XIRP1,ZMYND15
HER2	LOC100188949	hsa-mir-142	cluster10	APBB1IP,C10orf128,CD300LF,CD86,CSF1R,DOCK10,DPEP2,HAVCR2,IGSF6,ITGAX,ITGB2,KCNAB2,LAIR1,LILRB1,LILRB4,MS4A4A,MS4A6A,MYO1G,PIK3CG,PIK3R5,PLEKHO2,SIGLEC10,SIRPB2,SLC7A7,ST8SIA4,TRPV2,ZC3H12D,CCR1,CD83,KBTBD8,PIK3AP1
HER2	LOC100188949	hsa-mir-142	cluster11	ARHGAP30,BTK,C1orf162,CARD11,CCR4,CD200R1,CD226,CD28,CD40,CD4,CD53,CECR1,CMKLR1,CSF2RA,CSF2RB,CTSS,CXorf21,CYBB,DOCK2,DOK2,FGD2,	FGL2,FGR,FYB,GIMAP8,HLA-DMB,HLA-DOA,HLA-DQA1,IL10RA,IL12RB1,IL21R,IL7R,INPP5D,IRF8,KCNA3,KLHL6,LCP2,LYZ,MPEG1,NCKAP1L,P2RY13,PARP15,PDCD1LG2,PLEK,PTPN22,PTPRC,RGS18,SAMSN1,SLAMF8,	SLA,SRGN,STX11,TAGAP,TFEC,TLR8,TNFRSF1B,TNFRSF9,	WDFY4,PPP1R16B
HER2	LOC100188949	hsa-mir-142	cluster12	CD1C,DNASE1L3,ENPP2,MCTP1,MEOX1,SELP,ABCB1,ABI3BP,C7,CADM3,	CHRDL1,FAM107A,GPR133,S100B,S1PR1,SELE,TM7SF4,XPNPEP2
HER2	LOC100188949	hsa-mir-142	cluster13	ACSL5,AIM2,LOC400696,LOC400759,PATL2,RUFY4,SAMD9L,ZBP1,FCRL2,GABBR1,VNN1
HER2	LOC100188949	hsa-mir-142	cluster14	C2orf89,CCL22,APOL4,AVPR2,C2orf88,DUSP2,ECEL1,ELF4,IL34,L3MBTL4,PCSK1,PI16,PPARG,SEPT6,TLE4,TOX2
HER2	LOC100188949	hsa-mir-142	cluster15	BTN3A1,CASP1,CXCL10,CXCL11,GBP1,GBP4,GNLY,IDO1,IFI30,IRF1,KLRC1,KLRC3,NLRC5,SLC15A3,TRIM22,TAP2,WARS
HER2	LOC100188949	hsa-mir-142	cluster16	ARHGAP4,TNIP3,IGF2BP3,PBX4,RAB39B,SLAIN1,SLCO5A1
HER2	LOC100188949	hsa-mir-142	cluster2	ADAM28,CYSLTR2,DENND3,MCOLN2,MYO7A,PLCL2,PTGER4,PTK2B,SEL1L3,SEMA4D,AKAP2,ATP8B4,CFLAR,EMR2,FAM49A,FLJ40330,IFNAR2,SIRPA,STAG3,UBASH3B
HER2	LOC100188949	hsa-mir-142	cluster3	CFP,CLEC9A,DEF6,FAM65B,PLAC8,TLR10,C4orf7,CD1E,IL27RA,IL33,TCF7,TMEM71
HER2	LOC100188949	hsa-mir-142	cluster4	CCR6,CXCL13,CXCR5,FAM26F,GPR132,GPSM3,HLA-DQB1,IPCEF1,LOC606724,MAL,RAC2,TNFRSF13B,XCL1
HER2	LOC100188949	hsa-mir-142	cluster5	AMICA1,CD40LG,CTLA4,CXCR6,CYTIP,ICOS,IL2RB,NCR3,PDCD1,PRF1,PRKCB,PRKCQ,STAT4,THEMIS,TIGIT,TNFRSF8,TRAF1,ZBED2
HER2	LOC100188949	hsa-mir-142	cluster6	C17orf87,CCR2,CCR7,CD69,CD8B,CLEC10A,CLEC4E,FCN1,FCRL5,FCRL6,FCRLA,FOXP3,GPR183,HSD11B1,IRF4,JAK3,LAX1,PIM2,PLA2G2D,POU2AF1,POU2F2,RLTPR,RNASE6,SPIB,TIFAB,BANK1,MS4A1
HER2	LOC100188949	hsa-mir-142	cluster7	ADAMDEC1,BIN2,C1orf204,CCL4,CD244,CD74,CD7,CIITA,CLEC12A,CORO1A,CTSW,CXCL9,FASLG,GBP5,GNGT2,GZMB,HLA-DMA,HLA-DPB1,HLA-DRA,HLA-DRB5,IL18RAP,LAMP3,TNFAIP3,BIRC3,C1orf38
HER2	LOC100188949	hsa-mir-142	cluster8	CD72,EVI2A,GGTA1,HCK,IL18,ITGA4,KCNJ10,LSP1,NAPSB,NLRP1,NLRP3,P2RY10,P2RY12,PLCB2,TMEM150B,VAV1,VCAM1,FOLR2,FPR2,GRK5,PLA1A
HER2	LOC100188949	hsa-mir-142	cluster9	ALOX5,C17orf60,C2,C3AR1,CD180,CD68,CD84,CPVL,DOCK8,FPR3,LILRB5,MARCH1,MPP1,NCF2,P2RX7,PTPRO,SAMHD1,SIGLEC5,SLCO2B1,SUCNR1,TLR4,TLR7,CCDC88A,CD14,FCGR2C,FLVCR2,LRRK1,SIRPB1,TGFBR2
HER2	LOC100188949	hsa-mir-146a	cluster1	C4orf7,CD1E,CFP,DARC,DNASE1L3,FAM107A,IL33,KLRF1,MEOX1,SELE
HER2	LOC100188949	hsa-mir-146a	cluster10	AIM2,APOL3,BTN3A1,BTN3A3,C5orf56,CCL2,CLEC7A,CTSC,EPSTI1,GBP1,IFI30,IL15RA,JAK2,LOC400759,PATL2,PSMB9,STAT1,TAP1,TAP2,TRIM22,ZBP1
HER2	LOC100188949	hsa-mir-146a	cluster11	CCL13,CCL23,CCL3,CCL4L2,CCR1,CD163,CD209,DOCK8,EMILIN2,FLVCR2,HLA-DRB5,ITGAM,KCNJ10,LY75,MARCH1,MNDA,MRC1,MYO7A,NFATC2,NR1H3,P2RY10,PLA2G7,RAB42,STAT5A,STK10,SUCNR1,TCN2
HER2	LOC100188949	hsa-mir-146a	cluster2	CD19,CLEC9A,CXCR5,DENND1C,GP1BA,PLAC8,SEMA4D,TLR10,TNFRSF13B,TNFRSF13C
HER2	LOC100188949	hsa-mir-146a	cluster3	BANK1,CLEC4A,CR1,CYBB,FPR2,IL2RA,IL7R,LCP1,LYZ,SRGN,TLR8,TXK,ZC3H12D
HER2	LOC100188949	hsa-mir-146a	cluster4	BIRC3,CCL19,CD69,CD7,CLEC10A,FCN1,GPR183,LAMP3,LTB,MS4A1,PDE6G,RNASE6,SPIB,STAP1,TIFAB,TNFAIP3,TNFAIP8
HER2	LOC100188949	hsa-mir-146a	cluster5	C3,C5orf39,DEF6,FCRL2,GABBR1,IL1R2,IL27RA,PIM1,RHOF,SOD2,TMEM71
HER2	LOC100188949	hsa-mir-146a	cluster6	APOC1,CHIT1,CTSZ,HLA-DQA2,HLA-DQB2,IL9R,KLRC2,LAIR2,NCF2,RTN1,SGK1,TMEM194B,ZMYND15
HER2	LOC100188949	hsa-mir-146a	cluster7	CCL17,CCL22,EHBP1L1,FGFBP2,FMO2,FNBP1,IGF2BP3,LIMD2,PDE3B,SCARA5
HER2	LOC100188949	hsa-mir-146a	cluster8	CASP10,CPM,CYSLTR2,ELF4,FAM135A,FLJ40330,IL6R,L3MBTL4,RAB39,VNN1
HER2	LOC100188949	hsa-mir-146a	cluster9	BCL2A1,CCL4,CIITA,CXCL13,DOK3,FLT3LG,GBP4,HLA-DMB,HLA-DRB1,HLA-E,IDO1,IL32,	IRF1,KLRC1,LAG3,NLRC5,WARS
HER2	LOC100188949	hsa-mir-150	cluster1	CXCR5,FCRLA,MAL,PDE6G,TNFRSF17,WNT10A,CD19,ICAM3,IGLL1,TNFRSF13B
HER2	LOC100188949	hsa-mir-150	cluster10	CASP10,CCL22,DEF6,EFHD2,FLT3,ALDH1A1,ALPL,APOL4,C5orf39,DDX26B,DUSP2,ELF4,GABBR1,MGC29506,NPC2,PPP2R2B,TOX2,VNN1
HER2	LOC100188949	hsa-mir-150	cluster11	CD84,DOCK8,FLVCR2,IGSF6,ITGAM,MARCH1,MRC1,P2RX7,PLA2G7,PTGER4,SIGLEC5,SUCNR1,TLR4,TNFSF8,VAV1,C17orf60,COL4A4,IRF5,LY75,TLR2
HER2	LOC100188949	hsa-mir-150	cluster12	BANK1,C10orf128,CCR4,CD200R1,CD226,CLEC4A,CMKLR1,CR1,CSF1R,CSF2RB,CXorf21,CYBB,DOCK10,DOCK2,GIMAP6,GIMAP8,HLA-DOA,HLA-DQA1,IL18R1,IL2RA,IL7R,IRF8,ITGA4,KCNA3,LYZ,MPEG1,NCKAP1L,PIK3CG,PIK3R5,PPP1R16B,PRKCB,PTPN22,PTPRC,RGS18,SAMSN1,SERPINB9,SLC9A9,SRGN,TFEC,THEMIS,TLR8,TNFRSF9,WDFY4,ZC3H12D,CD83,FAM20A,KBTBD8,LYN
HER2	LOC100188949	hsa-mir-150	cluster13	ABCB1,CAMK4,CCL19,CERKL,CLIC5,ETS1,EVI2A,FOLR2,FREM1,GGTA1,ITM2A,KLRG1,LRRC8C,P2RY12,P2RY14,PLA1A,WIPF1,ASGR2,ENPP2,LY96,MEOX1,S100B,SELP
HER2	LOC100188949	hsa-mir-150	cluster14	CD1D,RAMP3,ADCY4,ADD2,AQP1,BMP6,C20orf160,CARD6,CLEC14A,EBF3,GRASP,GRRP1,INMT,ITGA7,LGI4,LOC90586,MYO7B,PEAR1,SHE,SLCO3A1
HER2	LOC100188949	hsa-mir-150	cluster15	C3,CCR6,CFP,CXCL13,DNASE1L3,FAIM3,FAM26F,FAM65B,IPCEF1,PLAC8,RAB37,TLR10,TXK,XCL1,XPNPEP2,DENND1C,FLT3LG,GPR133,IL1R2,IL27RA,MGAT3,RASA4,RTN1,STAG3,TMEM71,TNFRSF13C
HER2	LOC100188949	hsa-mir-150	cluster2	ADAMDEC1,APOBEC3H,BCL2A1,BIN2,BIRC3,CCR2,CLEC4E,CTSW,FASLG,GPR183,HLA-DMB,HLA-DPA1,ICOS,IL18RAP,IL18,KLRC1,LAMP3,STAP1,TNFAIP3,UBD,ZBED2,CCL4,CD79A,GZMB,RUNX3
HER2	LOC100188949	hsa-mir-150	cluster3	BHLHE22,C20orf118,CFLAR,IL3RA,LY86,PAPLN,ABCA9,CLEC1A,COL6A6,IL9R,MCTP1,RSPO3,SH3KBP1,SLC16A7,TM7SF4
HER2	LOC100188949	hsa-mir-150	cluster4	ACSM5,ADAM28,DOCK11,GNG2,KCTD12,PECAM1,PLCL2,SH2B3,TGFBR2,A2M,AKAP2,APLNR,CPM,FMNL3,JAM2,PALM2-AKAP2,PZP,QKI,S1PR1
HER2	LOC100188949	hsa-mir-150	cluster5	ACSL5,CCL2,CLEC7A,CTSC,EPSTI1,HLA-DPB2,HLA-DQB2,JAK2,MLKL,TRANK1,CCL3,IL15,ZMYND15
HER2	LOC100188949	hsa-mir-150	cluster6	AIM2,B2M,BTN3A1,BTN3A2,C5orf56,CARD16,CASP1,CD274,CIITA,GBP1,GBP4,HLA-DMA,HLA-DRB1,HLA-DRB5,HLA-E,IDO1,IRF1,NLRC5,PSMB9,STAT1,TAP1,TRIM22,WARS,GNLY,KLRC3
HER2	LOC100188949	hsa-mir-150	cluster7	C10orf54,CCR7,CD40LG,CD69,CLEC10A,CORO1A,EBI3,FCN1,FUT7,HMHA1,HSD11B1,LGALS2,LTB,MS4A1,NLRC3,PLA2G2D,PTGDS,PVRIG,RASGRP2,SELL,SPIB,STAT4,TIFAB,TOX,TRAF1,NCR3
HER2	LOC100188949	hsa-mir-150	cluster8	APOL3,HLA-F,LOC400696,LOC400759,PATL2,PSMB10,TRIM69,ZBP1
HER2	LOC100188949	hsa-mir-150	cluster9	ARAP2,C2orf89,FNBP1,FUCA1,GM2A,LPXN,RASSF5,RHOF,SEL1L3,APOC1P1,CCL18,CCRL2,CHIT1,MAP3K14,RAB42,SGK1,SIRPA,TMEM156,UBASH3B,VAMP5
HER2	LOC100188949	hsa-mir-155	cluster1	APOBEC3G,	CIITA,GBP5,HLA-DOB,HLA-DRB1,CD74,HLA-DMA,HLA-DPA1,HLA-DPB1
HER2	LOC100188949	hsa-mir-155	cluster10	ADAMDEC1,C1QA,C1QB,C1QC,C1orf38,CCL4,CD300LF,CD40,CLEC12A,CMKLR1,CTSS,CYBB,DOK2,FGR,HAVCR2,HLA-DOA,HLA-DQA1,IL2RA,ITGAX,ITGB2,KCNAB2,LAIR1,LAPTM5,LILRB1,LILRB4,LST1,LYZ,MS4A4A,MYO1G,NCF1,PDCD1LG2,PTPN22,SIGLEC10,SLAMF8,SPI1,STX11,TFEC,TLR8,TMEM150B,TNFRSF1B,TRPV2,C1orf204,CD83,FPR2,LAT2,NPL,PIK3AP1,PIK3R5,PLEKHO2
HER2	LOC100188949	hsa-mir-155	cluster2	BIRC3,CCL5,CD7,CLEC4E,FCN1,IL18RAP,LOC96610,PDE6G,RLTPR,SPIB,ZBED2,ZNF683,CD69,CD79A,GZMA,IL32,LTB,MEI1
HER2	LOC100188949	hsa-mir-155	cluster3	B2M,C5orf56,CXCL10,CXCL11,GBP1,GBP4,HLA-B,HLA-E,IDO1,IRF1,NLRC5,PSMB9,TRIM22,STAT1,TAP1,TAP2
HER2	LOC100188949	hsa-mir-155	cluster4	CCL13,FAM26F,HLA-DQB1,HLA-DRB5,KLRC3,LAG3,LAMP3,NFAM1,UBD,CCL8,CFHR1,CLEC7A,CTSC,CXCL13,WARS
HER2	LOC100188949	hsa-mir-155	cluster5	HLA-F,LOC400696,LOC400759,TRIM69,ZBP1,PATL2
HER2	LOC100188949	hsa-mir-155	cluster6	FAM135A,LIMD2,RAB39,SLCO5A1,VNN1
HER2	LOC100188949	hsa-mir-155	cluster7	C3,CD1E,IL18BP,PTK2B,SEL1L3,ALDH1A1,CLEC9A,COTL1,DEF6,DUSP2,EMR2,FAM107A,GM2A,IL27RA,LPXN,MGC29506,N4BP2L1,PIP4K2A,PLAC8,PLEKHO1,RTN1,SELE,SGK1,SOD2
HER2	LOC100188949	hsa-mir-155	cluster8	CCL23,GPR132,GPR183,IL18,KCNJ10,MYO7A,SEMA4D,ASGR2,BANK1,C17orf87,CD19,CD209,CR1,	GP1BA,ITGAE,LY75,PTGER4,TNFAIP8,TXK
HER2	LOC100188949	hsa-mir-155	cluster9	C3AR1,CCL4L2,CD163,CD68,CD84,FCGR1B,FCGR1C,FLVCR2,ITGAM,MPP1,PLA2G7,SIGLEC1,SIGLEC7,SLC6A12,VAV1,CPM,DOCK8,FCGR3B,LRRK1,LSP1,LY86,MARCH1,MRC1,SIRPA,SIRPB1,SLC1A3,SUCNR1,TCN2,TMEM176B,TNFSF8
HER2	LOC100188949	hsa-mir-210	cluster1	PLD4,TMEM100
HER2	LOC100188949	hsa-mir-210	cluster2	ARHGEF15,EBF3,EMCN,PTPRB,TEK,TSPAN7
HER2	LOC100188949	hsa-mir-210	cluster3	C20orf160,KANK3
HER2	LOC100188949	hsa-mir-511-2	cluster1	CTSZ
HER2	LOC100188949	hsa-mir-511-2	cluster2	CCL18,MRC1
HER2	LOC100233209	hsa-mir-142	cluster1	CCR6,CFP,CXCR5,GP1BA,GPR132,HMHA1,IPCEF1,MAL,PLAC8,TLR10,FAM65B,TNFRSF13B,TNFRSF13C
HER2	LOC100233209	hsa-mir-142	cluster10	APBB1IP,CD163,CD84,FPR3,IGSF6,ITGAM,MARCH1,MRC1,MS4A4A,PIK3AP1,PTPRO,SAMHD1,SIGLEC5,SLCO2B1,TLR7,VCAM1,FOLR2,TLR4
HER2	LOC100233209	hsa-mir-142	cluster11	C17orf87,CAMK4,DOCK10,ETS1,ITGA4,ITGAX,LCP1,NLRP1,P2RY12,PIK3CG,PLCB2,SIRPB2,ZC3H12D,BANK1,C10orf128,CR1,FPR2,GGTA1,KBTBD8,LRRC8C,NLRP3,P2RY14,RASSF2
HER2	LOC100233209	hsa-mir-142	cluster12	AIM2,LOC400696,LOC400759,NFAM1,PATL2,RUFY4,GABBR1,ICAM1,IL15
HER2	LOC100233209	hsa-mir-142	cluster13	EFHD2,ARHGAP4,ECEL1,LIMD2,MICAL1,PCSK1,POMC,RAB39B,SLAIN1,SLCO5A1
HER2	LOC100233209	hsa-mir-142	cluster14	C2orf89,CCL22,VNN1,ALDH1A1,APOL4,ELF4,FAM135A,FAM46C,L3MBTL4,PPP2R2B,RAB39,RHOF,SEPT6,TBXAS1,TMEM37,TOX2,TTC7A
HER2	LOC100233209	hsa-mir-142	cluster15	C1orf204,CCR4,CD226,CD28,CD86,CLIC2,CMKLR1,CXorf21,CYBB,DOCK2,FGL2,GIMAP6,HLA-DOA,HLA-DQA1,IL7R,IRF8,LYZ,MPEG1,NCKAP1L,P2RY13,PDCD1LG2,PIK3R5,PLEK,PTPN22,RGS18,SAMSN1,SERPINB9,SLA,SRGN,STX11,TFEC,TLR8,TNFRSF9,CD83,CSF2RA,GIMAP8,LYN,PPP1R16B,WDFY4
HER2	LOC100233209	hsa-mir-142	cluster16	CASP1,CD274,CD74,CTSW,	CXCL13,GBP4,GNLY,GZMB,HLA-DMA,IDO1,IL18RAP,KLRC1,TRIM22,CCL13,CLEC4E,CLEC7A,CTSC,CXCL10,UBD,WARS
HER2	LOC100233209	hsa-mir-142	cluster2	CD1C,DNASE1L3,SELP,ABCB1,ABI3BP,CADM3,CHRDL1,CLIC5,ENPP2,	FREM1,GPR133,MEOX1,MMRN1,S100B,XPNPEP2
HER2	LOC100233209	hsa-mir-142	cluster3	MCTP1,NR3C1,PLCL2,A2M,DOCK11,FAM49A,KCTD12,MEF2C,PAG1,PPARG,RASGRP3,TGFBR2
HER2	LOC100233209	hsa-mir-142	cluster4	AMPD3,CPVL,EMILIN2,FCGR3B,LILRA6,LILRB5,NFATC2,PTAFR,SLC6A12,SUCNR1,VAV1,ANKRD44,F5,IL6R,P2RY10,SIRPA,SIRPB1,SLC1A3,TLR2
HER2	LOC100233209	hsa-mir-142	cluster5	ADAMDEC1,APOBEC3H,BIN2,C1orf162,C1orf38,CCL4,CCL5,CD244,CD7,CIITA,CLEC12A,CORO1A,CTLA4,FASLG,GBP5,GNGT2,HLA-DMB,HLA-DPB1,HLA-DRA,NKG7,PRF1,ZBED2
HER2	LOC100233209	hsa-mir-142	cluster6	CD69,CD8B,CLEC10A,FCN1,GPR171,GPR183,GRAP2,HSD11B1,JAK3,NCR3,PLA2G2D,PRKCQ,PVRIG,SAMD3,SCML4,SLA2,SPIB,SPOCK2,STAT4,TIFAB,TIGIT,TNFRSF1B,TNFRSF8,TRAF1,TRAT1,BIRC3,LAMP3,MS4A1,PRKCB,RASGRP2,TNFAIP3
HER2	LOC100233209	hsa-mir-142	cluster7	C2,CCL2,CCL3,CHIT1,GM2A,HLA-DQA2,HLA-DQB2,KCNJ10,LPXN,APOC1,CCL18,ITGAE,NR1H3,RAB42,TMEM194B,XIRP1
HER2	LOC100233209	hsa-mir-142	cluster8	BCL11B,C3,DEF6,FAM26F,HLA-DPB2,HLA-DQB1,KLRC2,KLRC3,LOC606724,MCOLN2,RASSF5,XCL1,C4orf7,CD1E,EMR2,FAIM3,GLIPR2,IL27RA,LGI4,MBP,N4BP2L1,PI16,PIM1,RAMP3,RTN1,SOD2,TCF7,	TMEM71
HER2	LOC100233209	hsa-mir-142	cluster9	C20orf118,CCL4L2,CD209,FLVCR2,HLA-DRB5,PLA2G7,PTGER4,SEMA4D,STK10,TNFAIP8,CFLAR,COL4A4,ELMO1,IFNAR2,MGAT3,NAPSB,PAQR8,PLA1A,PNOC,RASA4,RSPO3,STAG3
HER2	LOC100233209	hsa-mir-146a	cluster1	CASP10,ELF4,FAM135A,L3MBTL4,VNN1
HER2	LOC100233209	hsa-mir-146a	cluster10	BANK1,BIRC3,CCL19,CCR7,CD69,CD7,CLEC10A,FCN1,GPR183,IL7R,KIAA0748,LAMP3,LTB,MS4A1,PTGDS,RASGRP2,SELL,SPIB,STAP1,TNFAIP3,TXK
HER2	LOC100233209	hsa-mir-146a	cluster2	CCL22,FAM46C,FCRL2,FLJ40330,IGF2BP3,LAIR2
HER2	LOC100233209	hsa-mir-146a	cluster3	AIM2,APOL3,ETV7,LOC400759,PATL2,ZBP1
HER2	LOC100233209	hsa-mir-146a	cluster4	BCL2A1,C5orf56,CCL4,CD274,CIITA,GBP1,GBP4,GNLY,IDO1,IRF1,NLRC5,PSMB9,TRIM22
HER2	LOC100233209	hsa-mir-146a	cluster5	CD19,CD209,CXCR5,DENND1C,FAM65B,GP1BA,GPR132,IPCEF1,KLRG1,PLA1A,PLAC8,TCF7,TLR10,TNFRSF13B,TNFRSF13C
HER2	LOC100233209	hsa-mir-146a	cluster6	ABCB1,ABI3BP,C4orf7,CADM3,CCL17,CD1E,CFP,CLEC1A,DNASE1L3,FAM107A,KLRF1,MEOX1,MMRN1,PI16,S1PR1,SELE,SELP,TMEM71,XPNPEP2
HER2	LOC100233209	hsa-mir-146a	cluster7	CHIT1,CPM,DUSP2,ECEL1,EFHD2,EHBP1L1,FNBP1,IL27RA,LIMD2,MICAL1,NR1H3,SGK1
HER2	LOC100233209	hsa-mir-146a	cluster8	CCL23,CCL3,DOCK8,FLVCR2,GRK5,HLA-DRB5,ITGAM,LCP1,LY75,PTGER4,RASGRP1,STAT5A,TLR2,TNFAIP8
HER2	LOC100233209	hsa-mir-146a	cluster9	CASP5,CLEC7A,CTSC,CXCL13,DEF6,FAIM3,GABBR1,GLIPR2,HLA-DQA2,HLA-DQB1,IL15,KLRC2,LAG3,MLKL,MYO7A,RASGEF1B,RTN1
HER2	LOC100233209	hsa-mir-150	cluster1	FAM65B,MYO7B,TLR10,COL6A6,DENND1C,RAB37,RASA4,STAG3,TNFRSF13C
HER2	LOC100233209	hsa-mir-150	cluster10	CCL19,CCR6,CFP,CLEC10A,CLIC5,CXCR5,GP1BA,GPR183,IPCEF1,ITM2A,KLRG1,LCP1,MS4A1,SPIB,TXK,CD19,CR1,HMHA1,HSD11B1,ICAM3,IL3RA,PTGDS,TNFRSF13B
HER2	LOC100233209	hsa-mir-150	cluster11	DOCK11,GNG2,NR3C1,SH2B3,AKAP2,FMNL3,MEF2C,PALM2-AKAP2,PECAM1,PLCL2,PPARG,TGFBR2,TLR1
HER2	LOC100233209	hsa-mir-150	cluster12	BHLHE22,C10orf128,CAMK4,CERKL,ENPP2,ETS1,GGTA1,IL18,ITGA4,LGI2,MARCH1,MCTP1,NFATC2,P2RY12,P2RY14,RAB8B,RASSF2,ASGR2,CD83,GPR133,GRK5,KBTBD8,LRRC8C,LY86,LY96,MGAT3,PAQR8,PLA1A,RSPO3,SLC16A7,TM7SF4
HER2	LOC100233209	hsa-mir-150	cluster13	CCR4,CCR7,CD226,CD28,CD69,EBI3,GIMAP6,GIMAP8,GRAP2,IL7R,IRF8,PVRIG,RASGRP2,RGS18,SCML4,SELL,SERPINB9,SLC9A9,STAT4,	TOX,IL18R1,NCR3
HER2	LOC100233209	hsa-mir-150	cluster2	C3,FLT3LG,GLIPR2,IL1R2,MBP,PIM1,RASGEF1B,RTN1,TMEM71
HER2	LOC100233209	hsa-mir-150	cluster3	C20orf118,CFLAR,FLVCR2,PLA2G7,PTGER4,SAMHD1,SUCNR1,HLA-DRB5,IL9R,IRF5,LY75,MCOLN2
HER2	LOC100233209	hsa-mir-150	cluster4	C2orf89,FNBP1,IKZF3,RHOF,CARD6,EPHB2,GM2A,IL6R,LPXN,MAP3K14,SGK1,STK10,TMEM156,TMEM194B,UBASH3B
HER2	LOC100233209	hsa-mir-150	cluster5	CCL22,DEF6,ALDH1A1,APOL4,BMP6,DUSP2,GABBR1,IL27RA,PPP2R2B,TNF,TOX2
HER2	LOC100233209	hsa-mir-150	cluster6	ACHE,CASP10,EFHD2,ELF4,PCSK1,SLAIN1
HER2	LOC100233209	hsa-mir-150	cluster7	HCG26,LOC400696,LOC400759,PATL2,APOL3
HER2	LOC100233209	hsa-mir-150	cluster8	ACSL5,BTN3A3,CARD16,CASP1,CCL2,CD274,GBP1,IDO1,IFI16,IL15,IRF1,JAK2,KLRC2,SAMD9L,TRIM22,WARS,GNLY,HLA-DQA2,HLA-DQB2,TAP2
HER2	LOC100233209	hsa-mir-150	cluster9	APOBEC3H,BIRC3,CIITA,CTSW,GBP4,KLRC1,LGALS2,LTB,STAP1,TNFAIP3,UBD,LAMP3
HER2	LOC100233209	hsa-mir-155	cluster1	CCL18,	CHIT1,IL4I1,KCNJ10,MYO7A,NR1H3,XIRP1
HER2	LOC100233209	hsa-mir-155	cluster10	IGF2BP3,LIMD2,SLCO5A1
HER2	LOC100233209	hsa-mir-155	cluster11	BIRC3,CCL19,FAM26F,FOXP3,KLRC3,SEMA4D,UBD,BATF3,CD19,CD69,CLEC9A,CXCL13,GP1BA,GPR132,GPR183,HLA-DQB1,IL18,LAMP3,MS4A1,PLA1A,PLAC8,PTGER4,TNFAIP8,TXK,WARS
HER2	LOC100233209	hsa-mir-155	cluster12	CD163,CD300C,FCGR1A,HK3,MPP1,ACP5,AKR1B1,APOE,CD68,FCGR1B,FCGR3B,LILRA6,LY86,NCF2,SIRPA,SLC1A3,	TMEM176B
HER2	LOC100233209	hsa-mir-155	cluster2	C3,DRAM1,RASGEF1B,ALDH1A1,CCL23,CD209,COTL1,CPM,EMR2,FAM135A,FMNL2,IL1R2,IL27RA,ITGAE,LPXN,LY75,MGC29506,N4BP2L1,PAG1,PIM1,PIP4K2A,PTK2B,SGK1
HER2	LOC100233209	hsa-mir-155	cluster3	C1orf54,CFHR1,ENG,IL18BP,PLEKHO1,SERPING1
HER2	LOC100233209	hsa-mir-155	cluster4	B2M,C5orf56,	CD274,CXCL10,	CXCL11,GBP1,GBP4,HLA-B,IDO1,IRF1,NLRC5,PSMB9,TRIM22,	APOL1,HLA-DRB5,HLA-E,STAT1
HER2	LOC100233209	hsa-mir-155	cluster5	CCL2,EPSTI1,GPR84,	IL15,MLKL,NFAM1,STAC3,ACSL5,CCL8,CLEC7A,CTSC,ICAM1
HER2	LOC100233209	hsa-mir-155	cluster6	CD1E,FNBP1,CFP,FAM107A,	SCARA5,SELE,SLCO3A1,XPNPEP2
HER2	LOC100233209	hsa-mir-155	cluster7	ADAMDEC1,APOBEC3G,APOBEC3H,CCL4,CCL5,CLEC4E,GBP5,IL18RAP,PDCD1LG2,STX11,ZNF683,CD7,CIITA,GZMA,HLA-DMA,HLA-DPB1,HLA-DRB1,IL32,NCF1
HER2	LOC100233209	hsa-mir-155	cluster8	C1QB,C1QC,C1orf38,CCL3,CCL4L2,CCR1,FLVCR2,PIK3AP1,PLA2G7,SERPINB9,TMEM150B,CD300LF,DOCK8,FPR2,HAVCR2,LYZ
HER2	LOC100233209	hsa-mir-155	cluster9	HLA-A,HLA-F,IL7,ISG20,LOC400696,LOC400759,TRIM69,ZBP1,PATL2
HER2	LOC100233209	hsa-mir-29b-1	cluster1	IGF2BP3
HER2	LOC100233209	hsa-mir-29b-1	cluster2	IL4I1
HER2	LOC100233209	hsa-mir-29b-1	cluster3	APOL3,HCG26,ISG20
HER2	LOC100233209	hsa-mir-29b-2	cluster1	CA11
HER2	LOC100233209	hsa-mir-29b-2	cluster2	BATF2,ISG20
HER2	LOC100233209	hsa-mir-511-2	cluster1	CTSZ
HER2	LOC100233209	hsa-mir-511-2	cluster2	CCL18,MARCO
HER2	LOC100233209	hsa-mir-511-2	cluster3	FMNL2,SGK1
HER2	LOC283867	hsa-mir-127	cluster1	EHD2,MMP2
HER2	LOC283867	hsa-mir-127	cluster1	OLFML1,CERCAM
HER2	LOC339524	hsa-mir-101-1	cluster1	GRRP1
HER2	LOC339524	hsa-mir-101-1	cluster2	ALDH1A2,CILP
HER2	LOC339524	hsa-mir-101-1	cluster3	SFRP1,SNCAIP
HER2	LOC339524	hsa-mir-150	cluster1	C7,CD1C,DNASE1L3,FREM1,MEOX1,S100B,SELP
HER2	LOC339524	hsa-mir-150	cluster2	ADCY4,APLNR,BTNL9,EDNRB,EMCN,FCER1A,IGF1,IL33,ITGA7,PLD4,S1PR1,SEMA3G,TEK,TSPAN7
HER2	LOC339524	hsa-mir-150	cluster3	C2orf89,MAP3K14,SHE,STK10,STK17A,UBASH3B
HER2	LOC339524	hsa-mir-150	cluster4	AMPD3,ANKRD29,CREBL2,FRMD3,GPR133,LCP1,LGI2,PAPLN,PAQR8,PLCL2,PTGER4,RAB8B,RASGRP1,SLC14A1,STAG3,TCF7,TM7SF4,TNFAIP8
HER2	LOC339524	hsa-mir-150	cluster5	ATP1A2,CCL14,CMA1,CTSG,PI16,PLIN1,RBP4,SCARA5,TNXB
HER2	LOC339524	hsa-mir-150	cluster6	RAB3C,RERGL,SFRP1,TGFBR3
HER2	LOC339524	hsa-mir-150	cluster7	ABCB1,AKNA,BHLHE22,C10orf128,CAMK4,CCR4,CD226,CD28,CD83,CELF2,CLIC2,CLIC5,DOCK10,EOMES,	ETS1,FLI1,GGTA1,GPR183,GPRIN3,GRK5,IRF8,ITGA4,ITM2A,ITPRIPL1,LRRC33,LRRC8C,MEF2C,MGAT3,NFATC2,P2RY12,P2RY14,PECAM1,PPP1R16B,RASSF2,SELE,ST8SIA4
HER2	MIAT	hsa-mir-142	cluster1	CCL4,CD3D,CD3E,SLA2,STAT4,TIGIT,ABCB1,C10orf128,C1orf162,CERKL,CLEC10A,CLIC2,CYSLTR1,GIMAP6,GIMAP8,ITM2A,P2RY12,PDE6G,RGS18,SLC9A9,TNFAIP8
HER2	MIR155HG	hsa-mir-142	cluster1	CD226,CECR1,CMKLR1,DOCK2,FGL2,GIMAP6,GIMAP8,HLA-DOA,INPP5D,IRF8,MPEG1,NCKAP1L,P2RY13,PIK3R5,PTPN22,RCSD1,SIGLEC10,SLA,SLC9A9,WDFY4
HER2	MIR155HG	hsa-mir-142	cluster10	APOC1,CCL3,CLEC7A,CTSC,GM2A,HLA-DRB5,JAK2,LPXN,MYO7A,NFAM1,TNFAIP8,CCL18,CHIT1,ITGAE,TMEM194B,UBASH3B
HER2	MIR155HG	hsa-mir-142	cluster11	APOL4,C2orf89,FCRL2,GCET2,PLEKHA2,TOX2,CARD6,MATK,MICAL1,PI16,SLCO5A1,TNF
HER2	MIR155HG	hsa-mir-142	cluster12	ALOX5,ANKRD44,CD209,EMILIN2,FLVCR2,FPR1,ITGAM,LILRA6,LILRB5,MRC1,P2RY10,PLA2G7,PLCL2,PTAFR,RAB8B,SH2B3,SLC1A3,TLR2,P2RX7,PAQR8,RASGRP3,SIRPA,SIRPB1,TLR1
HER2	MIR155HG	hsa-mir-142	cluster2	AKNA,AMICA1,ARHGAP30,BANK1,CCR4,CD28,CD3G,CD6,CLIC2,CRTAM,EOMES,GPR55,IL10RA,IL7R,KCNA3,LRMP,P2RY8,PIK3CD,PPP1R16B,TAGAP,TNFRSF1B
HER2	MIR155HG	hsa-mir-142	cluster3	CAMK4,CERKL,ETS1,IL16,LRRC33,NLRP1,NLRP3,ST8SIA4,ITPRIPL1,LRRC8C,P2RY14,RASSF2
HER2	MIR155HG	hsa-mir-142	cluster4	BIN2,C1orf162,C1orf38,CCL4,CD244,CLEC12A,DPEP2,HCK,HLA-DPB1,HLA-DQA1,ITGAX,ITGB2,KCNAB2,LYZ,PLCB2,PLEKHO2,RNASE6,SELPLG,SIRPB2,TLR8,ELMO1,RUNX3
HER2	MIR155HG	hsa-mir-142	cluster5	C16orf54,CXCL13,FAM26F,GZMM,HLA-DQB1,IPCEF1,KCNJ10,NR1H3,RAC2,SH2D2A,XCL1,KCNN3
HER2	MIR155HG	hsa-mir-142	cluster6	BCL11B,CLEC9A,FAIM3,FAM65B,HLA-DPB2,IL15,KLRC2,LOC606724,PLAC8,RASSF5,SOD2,WARS,GLIPR2,IFNAR2,PIM1,TNFRSF13C
HER2	MIR155HG	hsa-mir-142	cluster7	APBB1IP,C10orf128,C17orf60,CD84,CSF1R,DOCK10,EVI2A,GPRIN3,IGSF6,ITGA4,MARCH1,MS4A4A,MS4A6A,PIK3CG,SIGLEC5,SLCO2B1,TLR4,TLR7,VCAM1,CD83,FOLR2,KBTBD8,LYN
HER2	MIR155HG	hsa-mir-142	cluster8	BIRC3,C10orf54,CCR7,CD69,CD8A,CD8B,CLEC10A,CORO1A,CYTIP,FOXP3,GIMAP7,GPR183,GZMK,HSD11B1,ITM2A,JAK3,MS4A1,NCR3,PLA2G2D,PLCG2,RASGRP2,RLTPR,SEPT1,SPIB,STAT4,TNFAIP3,TOX,TSPAN32,FCN1
HER2	MIR155HG	hsa-mir-142	cluster9	ARHGAP15,C17orf87,CCR6,CLIC5,CR1,CXCR5,FCRL5,FCRL6,FCRLA,GP1BA,GPR132,GPSM3,LCP1,LSP1,MAL,PIM2,PLA1A,RAB33A,RAB37,SNAI3,TNFRSF13B,TSHR,XPNPEP2,CPNE5,DNASE1L3,GPR133,ICAM2,IGJ,KLRG1,MGAT3,SELE,TM7SF4
HER2	MIR155HG	hsa-mir-150	cluster1	BCL11B,FAIM3,FAM65B,IGLL1,KLRC3,FLT3LG,IL1R2,IL3RA
HER2	MIR155HG	hsa-mir-150	cluster2	C3,GM2A,RAC2,RASGEF1B,RTN1,TMEM156,APOC1P1,COL4A4,COTL1,EMR2,IFNAR2,IL9R,MCOLN2,PPARG
HER2	MIR155HG	hsa-mir-150	cluster3	APOL4,C2orf89,IKZF3,MGC29506,DAPK1,FAM46C,MICAL1,PDE3B,PLCXD2
HER2	MIR155HG	hsa-mir-150	cluster4	KLRC2,ALDH1A1,BCL2L14,IL15,PPP2R2B,RUFY4,SOCS1,TOX2,VNN1
HER2	MIR155HG	hsa-mir-150	cluster5	ARHGAP15,ASGR2,CERKL,DPEP2,ELMO1,EVI2A,LSP1,NLRP1,PLA1A,GNG2,GYPC,ICAM2,STAG3
HER2	MIR155HG	hsa-mir-150	cluster6	APBB1IP,C10orf128,CAMK4,CSF1R,ETS1,FLI1,GIMAP6,	GIMAP8,IL16,ITGA4,LRRC8C,PIK3CG,SLC9A9,C17orf60,GGTA1,ITPRIPL1,KBTBD8,RASSF2
HER2	MIR155HG	hsa-mir-150	cluster7	DOCK8,IL18,PTGER4,RAB8B,SH2B3,SUCNR1,TNFAIP8,ADAM28,AMPD3,CCL4L2,CFLAR,CSF1,FLVCR2,FMNL3,IRF5,MAP3K14,P2RX7,PAQR8,PLCL2,SIRPA,UBASH3B
HER2	MIR155HG	hsa-mir-150	cluster8	ASB2,BIRC3,C16orf54,CCR6,CD19,CD8B,CLIC5,CR1,CXCR5,FCRL6,FCRLA,GP1BA,GPR183,GZMM,HMHA1,ICAM3,IPCEF1,KLRG1,LAMP3,LCP1,LGALS2,PDE6G,PLAC8,TNFRSF13B,TXK,WNT10A,CHST2,GPR133,RUNX3,TNFAIP3
HER2	MIR155HG	hsa-mir-150	cluster9	AKNA,C10orf54,CCDC69,CCR4,CCR7,CD28,CD69,CLEC10A,EBI3,FCN1,GIMAP1,GPR55,GRAP2,HSD11B1,IL18R1,IL7R,IRF8,ITM2A,KCNA3,LRMP,LTB,MFNG,MS4A1,NCR3,P2RY8,PIK3CD,PVRIG,RASGRP2,SELL,SEPT1,SPIB,STAP1,STAT4,TAGAP,TSPAN32,BANK1,EOMES,PPP1R16B,PTGDS
HER2	MIR155HG	hsa-mir-155	cluster1	C16orf54,CXCL13,FAM26F,GZMM,HLA-DQB1,IPCEF1,RAC2
HER2	MIR155HG	hsa-mir-155	cluster10	ADAMDEC1,APOBEC3C,ARHGAP30,BANK1,BIN2,BTK,C1QA,C1orf38,CCDC69,CCL4,CCR2,CCR4,CD28,CD38,CD4,CECR1,CLEC12A,CLEC4A,CRTAM,CXCL9,EOMES,EVI2B,FCRLA,FGR,GIMAP4,GNGT2,HLA-DMB,HLA-DOA,HLA-DOB,HLA-DPA1,HLA-DPB1,HLA-DQA1,IL10RA,INPP5D,ITGAL,KCNA3,LAT2,LRMP,LST1,LYZ,MPEG1,MS4A6A,MYO1F,NCF1,P2RY13,PARVG,PIK3CD,PLCG2,PTPN22,SELPLG,SLAMF7,SLA,STX11,TAGAP,TLR8,TNFAIP8L2,C10orf128,CD83,PPP1R16B,RUNX3
HER2	MIR155HG	hsa-mir-155	cluster11	AMICA1,ARHGAP9,CD247,CD27,CD3G,CD52,CD6,CD96,DOK2,FCRL3,GFI1,GIMAP5,KIAA0748,KLRK1,LY9,MAP4K1,RASAL3,S1PR4,SH2D1A,SIRPG,SPOCK2,TIGIT,TNFRSF1B,TNFRSF8
HER2	MIR155HG	hsa-mir-155	cluster12	APOBEC3H,ASB2,C10orf54,CCDC88B,CCL19,CCL5,CCR7,CD19,CD69,CD7,CD8A,CLEC4E,CYTIP,FCN1,FOXP3,GPR171,GPR183,GPR55,GZMA,JAK3,LAT,LTB,MS4A1,PDE6G,PLA2G2D,POU2F2,PTPRCAP,RASGRP2,SAMD3,SEPT1,SERPINB9,SLA2,SPIB,STAP1,STAT4,TOX,TSPAN32,WNT10A,ZNF683,ITM2A,KLRG1
HER2	MIR155HG	hsa-mir-155	cluster13	BCL11B,CD1C,CD1E,CLEC9A,SELP,MEOX1,S100B,SELE,XPNPEP2
HER2	MIR155HG	hsa-mir-155	cluster14	MARCO,KIF19,SLCO5A1,TNFRSF6B
HER2	MIR155HG	hsa-mir-155	cluster2	ARHGAP15,ASGR2,CXCR5,IL16,LSP1,PLCB2,SNAI3,TXK,ABI3BP,CR1,ENPP2,GP1BA,ICAM2,ITPRIPL1,RAB33A,RSPO3
HER2	MIR155HG	hsa-mir-155	cluster3	CD79A,FCRL5,IGJ,MEI1,P2RX1,PIM2,POU2AF1,TSHR,LOC96610
HER2	MIR155HG	hsa-mir-155	cluster4	ALDH1A1,CMTM7,FAM135A,MATK,TNF,TOX2
HER2	MIR155HG	hsa-mir-155	cluster5	APOL3,C3,CASP4,DEF6,ICAM1,IL15,IL18BP,KLRC3,LAG3,MLKL,NFKBIE,PATL2,PSMB10,PTK2B,RELB,WARS,ZBP1,BATF3,RTN1,SOD2
HER2	MIR155HG	hsa-mir-155	cluster6	ACP5,CSF1,EMILIN2,FCGR1A,FLVCR2,HK3,ITGAM,LILRA6,MPP1,PLA2G7,TMEM150B,DOCK8,FPR2,IRF5,SIRPA,SIRPB1,SLC1A3TCN2
HER2	MIR155HG	hsa-mir-155	cluster7	CCL2,CCL3,CCL4L2,CD209,HLA-DRB5,IL4I1,KCNJ10,LPXN,MYO7A,NFAM1,STAC3,STK10,TIMD4,TMEM156,TNFAIP8,XIRP1,C1orf54,CCL18,CCL23,CFHR1,CHIT1,CLEC7A,COL4A4,CPM,CTSC,DERL3,JAK2,LGI2,PPARG,SEL1L3,TMEM194B
HER2	MIR155HG	hsa-mir-155	cluster8	BIRC3,CD74,CXCL10,CXCL11,GBP4,HLA-DMA,HLA-DRB1,IDO1,LAMP3,UBD
HER2	MIR155HG	hsa-mir-155	cluster9	C1QB,C1QC,CD300LF,CD68,CMKLR1,DPEP2,HAVCR2,ITGAX,ITGB2,LAIR1,LAPTM5,LILRB4,MS4A4A,PIK3R5,PLEKHO2,SIGLEC10,SIGLEC7,SPI1
HER2	RGS5	hsa-mir-210	cluster1	SOX17
HER2	RGS5	hsa-mir-210	cluster2	RAMP2,RASL12,SOX7
HER2	RGS5	hsa-mir-210	cluster3	BHLHE22,FLI1,GAPT,GIMAP8,IGF1,PLA1A,PLD4
HER2	RGS5	hsa-mir-210	cluster4	BTNL9,F2RL2,IGDCC4,MOBKL2B,PCSK5
HER2	RGS5	hsa-mir-210	cluster5	ACVRL1,AQP1,ARHGEF15,CCL14,GRAP,ICAM2,LGI4,LMO2,PDE2A,S1PR1,SH2D3C,TSPAN7
Basal	C5orf58	hsa-mir-142	cluster1	AMICA1,ARHGAP15,ARHGAP25,CD48,CRTAM,CYTIP,DOK2,EOMES,GIMAP1,GIMAP4,GIMAP5,GIMAP7,GMFG,GPR174,IL16,NAPSB,P2RY13,P2RY8,PRKCB,RHOH,STAT4,THEMIS,TIFAB
Basal	C5orf58	hsa-mir-142	cluster10	CD72,FCRL5,FCRL6,HLA-DQB2,HMHA1,IL18BP,MAP4K1,PAPLN,POU2F2,TLR10,TXK
Basal	C5orf58	hsa-mir-142	cluster2	ACAP1,BTLA,C16orf54,CCR7,CD27,CD3D,CD3E,CD8A,CXCR3,GPR171,GPR18,GZMK,GZMM,KLRK1,LY9,NCR3,PTPRCAP,SCML4,SEPT1,SIRPG,SLAMF1,SLAMF6,TBC1D10C,TIGIT,TRAT1
Basal	C5orf58	hsa-mir-142	cluster3	APOL3,CD38,CD74,CXCR6,FASLG,HLA-DMA,HLA-DPB1,HLA-DQA1,IL18RAP,ITGB7,PRF1,PSTPIP1,SLAMF7
Basal	C5orf58	hsa-mir-142	cluster4	CD247,CD6,CD7,CTLA4,CXCL9,FOXP3,GPR114,HSH2D,LAX1,LCK,MEI1,PATL2,PDCD1,STAP1,XCL1,ZBED2
Basal	C5orf58	hsa-mir-142	cluster5	CD8B,SERPINB9,SPIB,SPOCK2
Basal	C5orf58	hsa-mir-142	cluster6	APOB48R,BIRC3,C1orf38,CD300C,CLEC12A,LAIR2,LAP3,SAMHD1,SIRPB2,SLC15A3,VNN2
Basal	C5orf58	hsa-mir-142	cluster7	ADAMDEC1,CD300LF,CMKLR1,FGR,LILRB4,MS4A4A,TLR8,TMEM150B,TRPV2
Basal	C5orf58	hsa-mir-142	cluster8	ADAM28,ARHGAP30,BIN2,BTK,C10orf128,C10orf54,C1orf162,CCR2,CD200R1,CLIC2,CYSLTR1,DOCK2,DPEP2,GIMAP6,HLA-DMB,HLA-DOA,IGSF6,KLHL6,LAT2,LPXN,LST1,MPEG1,MS4A6A,PARVG,PLCB2,PTK2B,RGS18,RNASE6,SLA,SLC9A9,TNFAIP8L2
Basal	C5orf58	hsa-mir-142	cluster9	AIM2,B2M,CCL5,CD274,GBP4,HLA-E,IDO1,NLRC5
Basal	C5orf58	hsa-mir-150	cluster1	CCR4,LILRA4,PAPLN,PLAC8,TLR10,TXK
Basal	C5orf58	hsa-mir-150	cluster10	BTLA,CCR7,CD28,CD40LG,FCRL3,GPR18,IL16,MS4A1,P2RY8,PARP15,RAB37,SCML4,SELL,STAP1,TMEM156
Basal	C5orf58	hsa-mir-150	cluster11	ACAP1,ARHGAP15,C16orf54,CD27,CD2,CD3D,CD3E,CD48,CD8A,CORO1A,CRTAM,CXCR3,EOMES,GIMAP5,GPR171,GPR174,GZMK,GZMM,ICOS,KLRK1,LTA,LY9,NCR3,PRKCB,PTPRCAP,RASAL3,S1PR4,SH2D1A,SIRPG,SIT1,SLA2,SLAMF1,SLAMF6,SP140,SPN,STAT4,TBC1D10C,THEMIS,TIGIT,TRAT1
Basal	C5orf58	hsa-mir-150	cluster2	C10orf128,CD1D,CERKL,CLIC2,CLIC5,GCET2,GPR183,IL7R,ITM2A,RGS18,SLC9A9
Basal	C5orf58	hsa-mir-150	cluster3	C1orf162,CD300LF,FGR,IGSF6,LST1
Basal	C5orf58	hsa-mir-150	cluster4	AMICA1,ARHGAP25,ARHGAP30,BTK,CCDC69,CCR2,CD200R1,CXorf21,CYTIP,DOCK2,DOCK8,DOK2,DPEP2,GIMAP1,GIMAP6,GIMAP8,GMFG,HCST,KLHL6,LPXN,PSTPIP1,SLA,TIFAB,WDFY4
Basal	C5orf58	hsa-mir-150	cluster5	CD274,CXCL9,GBP4,GZMB,GZMH,XCL1,ZBED2
Basal	C5orf58	hsa-mir-150	cluster6	APOL3,CD247,CD38,CTLA4,CXCR6,FASLG,FOXP3,GPR114,GZMA,HSH2D,IL18RAP,LAX1,LCK,MEI1,NKG7,PATL2,SLAMF7,ZAP70
Basal	C5orf58	hsa-mir-150	cluster7	CYSLTR2
Basal	C5orf58	hsa-mir-150	cluster8	B2M,BIRC3,CLEC12A,FCN1,LYZ,SPIB,VNN2
Basal	C5orf58	hsa-mir-150	cluster9	BIN2,CCDC88B,FCRL5,FCRL6,GFI1,HLA-DOA,HMHA1,MAP4K1,POU2AF1,POU2F2,TRAF1
Basal	C5orf58	hsa-mir-342	cluster1	BIN2,PARVG
Basal	C5orf58	hsa-mir-342	cluster2	APOL3,CXCL9,FASLG,GBP4,HLA-DOA,IL18BP,XCL1
Basal	C5orf58	hsa-mir-342	cluster3	C16orf54,CD3D,CD3E,CRTAM,CTLA4,CXCR3,GPR171,RHOH,SLA2,TRAT1
Basal	C5orf58	hsa-mir-342	cluster4	AMICA1,BTLA,CCDC69,GIMAP2,HSH2D,PATL2,SCML4,SELL,STAP1,
Basal	C5orf58	hsa-mir-342	cluster5	LAP3
Basal	HCP5	hsa-mir-142	cluster1	ADAMDEC1,C3AR1,CD300LF,CD80,CD86,CMKLR1,CSF2RB,CYBB,HAVCR2,ITGAX,ITGB2,LAIR1,LILRB4,PDCD1LG2,PLEKHO2,SIGLEC10,SLAMF8,SLC7A7,SLCO2B1,SRGN,TFEC,TLR8,TNFRSF9,TRPV2
Basal	HCP5	hsa-mir-142	cluster10	CASP10,GFI1,HLA-DQB2,IGJ,IKZF3,IRF4,KCNJ10,MAP4K1,MYO7A,NLRP1,PIM2,PLCXD2,PTPN6,RASSF5,TRAF3IP3
Basal	HCP5	hsa-mir-142	cluster11	C2,CCL4,CD7,CD97,CTSW,CXCL13,CXCL9,FAM26F,GALM,GNLY,GZMB,IL18BP,IL9R,KLRC1,KLRC3,PDCD1,TARP,XCL1,ZBED2,ZBP1,ZNF683
Basal	HCP5	hsa-mir-142	cluster12	ACAP1,ARHGAP15,C16orf54,CARD11,CD2,CD37,CD3D,CD3E,CD3G,CD48,CD5,CRTAM,CXCR3,EOMES,GIMAP4,GIMAP5,GPR174,ICOS,IL2RB,IL2RG,ITGAL,ITK,JAK3,KIAA0748,LY9,NLRC3,P2RY10,PARP15,PRKCB,PTPN7,PYHIN1,SAMD3,SH2D1A,SIRPG,SLAMF1,SLAMF6,SP140,SPN,STAT4,TBC1D10C,TBX21,THEMIS,TMC8,TRAT1,UBASH3A,
Basal	HCP5	hsa-mir-142	cluster13	APOBEC3G,APOBEC3H,APOL1,CCL5,CD27,CD38,CD69,CD6,CD8A,CD96,CORO1A,CTLA4,CXCR6,FASLG,FOXP3,GBP5,GPR171,GZMK,HSH2D,IL18RAP,KLRK1,NKG7,PATL2,PRF1,RAC2,RHOH,SLA2,SLAMF7,TIGIT
Basal	HCP5	hsa-mir-142	cluster14	ALDH3B1,APOBEC3A,C19orf38,CD14,CFB,CYSLTR2,EMR1,KLHDC7B
Basal	HCP5	hsa-mir-142	cluster15	CD8B,DEF6,GP1BA,IPCEF1,KLRC2,MAL,MCOLN2,RHOF,SPIB,SPOCK2,SUSD3
Basal	HCP5	hsa-mir-142	cluster16	AKNA,ARHGAP25,BTK,CCR2,CD226,CD4,CD53,CXorf21,CYTH4,CYTIP,DOCK10,DOCK2,DOCK8,EVI2B,FERMT3,FGD2,FGL2,FMNL1,FYB,GAB3,IKZF1,IL10RA,IL12RB1,IL21R,ITGB7,KLHL6,LCP2,LILRB1,MPEG1,MYO1F,MYO1G,NCF4,NCKAP1L,P2RY13,PIK3CG,PIK3R5,PLEK,PSTPIP1,PTPRC,SAMSN1,SASH3,SELPLG,SLA,TIFAB,TNFRSF1B,VAV1,WAS,WDFY4,
Basal	HCP5	hsa-mir-142	cluster2	ADAM28,APBB1IP,CECR1,DOK3,EVI2A,GNGT2,GPSM3,HCLS1,IGSF6,LAT2,LPXN,LST1,LY86,MS4A6A,RGS18,RNASE6,TLR7,TNFAIP8L2,WIPF1
Basal	HCP5	hsa-mir-142	cluster3	ALOX5,C17orf60,C1orf38,CCR1,CD300C,DPYD,FCGR3A,GPR141,HCK,ITGAM,LYZ,MPP1,PTGER4,PTPRO,SIGLEC14,SIGLEC9,VCAM1,VNN2
Basal	HCP5	hsa-mir-142	cluster4	ADAP2,ALOX5AP,AMPD3,CD33,CD84,CSF1R,FCGR1A,FCGR1C,FPR3,IFI30,MARCH1,NFAM1,NLRP3,SIGLEC1,SIGLEC5,SLC8A1,TLR4,TMEM150B
Basal	HCP5	hsa-mir-142	cluster5	APOL2,CARD16,CASP1,GBP2,GMIP,LAIR2,SP110,SP140L,STAC3,TNFRSF14
Basal	HCP5	hsa-mir-142	cluster6	ADAM8,ARL11,C1orf204,CCL2,CCL3,FLVCR2,FNBP1,GPR84,IL18,IL4I1,OBFC2A,RAB27A,SERPINA1,SERPINB1,SLC15A3,SNX10,TNFAIP3,TNFSF13B
Basal	HCP5	hsa-mir-142	cluster7	C10orf128,C20orf118,CSF2RA,EMB,GPR183,ITGA4,PARP8,PIK3CD,RAB8B,RIPK3,SH2B3,ST8SIA4,STK10
Basal	HCP5	hsa-mir-142	cluster8	BTLA,CD40LG,FAIM3,FAM65B,FCRL3,GPR114,GPR18,GRAP2,GZMM,KCNA3,LAX1,LCK,MEI1,NCR3,PAPLN,PLA2G2D,PLAC8,PLD4,PVRIG,RAB37,SCML4,SEPT1,STAP1,TLR10,TSPAN32,TXK,ZC3H12D
Basal	HCP5	hsa-mir-142	cluster9	ARHGAP30,BIN2,C10orf54,CCND2,CD200R1,CD244,CD28,CD72,CEACAM21,CERKL,CLIC2,CYSLTR1,FCRL6,GCET2,GIMAP6,GIMAP7,GIMAP8,GPR132,IL16,INPP5D,NAPSB,P2RY12,P2RY8,PARVG,PLCB2,PTK2B,SLC9A9,TRAF1
Basal	HCP5	hsa-mir-150	cluster1	AMICA1,ARHGAP15,ARHGAP25,ARHGAP9,CARD11,CCDC69,CD37,CD48,CYTIP,DOK2,GIMAP1,GNGT2,GPSM3,HCLS1,HCST,IKZF1,IL21R,ITGAL,JAK3,PRKCB,PTPN7,SP140,SPN,TIFAB,TMC8,VAV1
Basal	HCP5	hsa-mir-150	cluster10	ADAP2,ALOX5AP,CD33,CD68,CD84,CLEC4A,CSF1R,FCER1G,FPR3,IFI30,LILRB2,MARCH1,NLRP3,PTAFR,SIGLEC7,SIRPB2,SLC8A1,TLR4,TMEM150B,TYROBP
Basal	HCP5	hsa-mir-150	cluster11	ARHGAP30,BIN2,C10orf54,C17orf87,CCND2,CCR8,CD200R1,CD244,CD80,CEACAM21,CECR1,CERKL,CLIC2,CYSLTR1,EBI3,GCET2,GIMAP6,GIMAP8,IRF8,KCNA3,LILRA4,LPXN,PDCD1LG2,PLCB2,PTK2B,SLC9A9,TRAF1,ZC3H12D
Basal	HCP5	hsa-mir-150	cluster12	BTK,CCR2,CCR5,CD226,CD4,CD53,CYTH4,DOCK2,EVI2B,FAM78A,FERMT3,FGD2,GAB3,FGL2,FYB,IL10RA,KLHL6,LCP2,MYO1F,NCF4,NCKAP1L,PLEK,PTPRC,SAMSN1,SASH3,SELPLG,SLA,TNFRSF1B,WAS,WDFY4
Basal	HCP5	hsa-mir-150	cluster13	ABI3,ADAMDEC1,AIF1,AOAH,APBB1IP,C1QA,C1QB,C1orf162,CCRL2,CD300LF,CD86,CMKLR1,CSF2RB,CXorf21,CYBB,DOCK10,DOK3,EVI2A,GPR65,HAVCR2,IGSF6,ITGAX,ITGB2,LAIR1,LAPTM5,LAT2,LILRB1,LILRB4,LST1,LY86,LY96,MPEG1,MS4A4A,MS4A6A,NCF1,PIK3CG,PIK3R5,PLEKHO2,RGS18,SIGLEC10,SLAMF8,SLC7A7,SLCO2B1,SPI1,SRGN,TFEC,TLR7,TLR8,TRPV2
Basal	HCP5	hsa-mir-150	cluster14	CCDC88B,CD72,CD7,CTSW,CXCL13,FCRL5,FCRL6,GFI1,GZMB,GZMH,IL9R,IRF4,KLRC3,MAP4K1,P2RX1,PDCD1,PIM2,PRF1,PTPN6,TARP,XCL1,XCL2,ZBED2,ZBP1
Basal	HCP5	hsa-mir-150	cluster2	ACAP1,C16orf54,CD28,CD2,CD3D,CD3E,CD3G,CD5,CD69,RTAM,CXCR3,CXCR6,EOMES,GIMAP5,GPR174,GVIN1,GZMK,ICOS,IL16,IL2RG,ITK,KIAA0748,KLRK1,LTA,LY9,NLRC3,P2RY8,PARP15,PYHIN1,RASAL3,RHOH,SAMD3,SH2D1A,SIRPG,SLAMF1,SLAMF6,STAT4,TBC1D10C,TBX21,THEMIS,TIGIT,TMEM156,TRAT1,UBASH3A
Basal	HCP5	hsa-mir-150	cluster3	EMB,LGALS2,NLRP1,PAPLN,PARP8,RASSF5,SERPINB9,TRAF3IP3,TXK
Basal	HCP5	hsa-mir-150	cluster4	APOB48R,BATF,CASP10,CD40,GALM,GMIP,HLA-DQB2,KCNAB2,KCNJ10,LAIR2,MYO7A,STAC3
Basal	HCP5	hsa-mir-150	cluster5	AKNA,APOBEC3H,CD38,CD6,CD8A,CD96,CORO1A,CTLA4,FASLG,FOXP3,FUT7,GPR171,GZMA,IL18RAP,NKG7,PSTPIP1,RAC2,SLA2,SLAMF7
Basal	HCP5	hsa-mir-150	cluster6	BTLA,CD247,CD27,CD40LG,FAM65B,FCRL3,GPR114,GPR18,GRAP2,GZMM,HSH2D,LAT,LAX1,LCK,MEI1,NCR3,PLA2G2D,PLAC8,PTPRCAP,PVRIG,RAB37,SCML4,SEPT1,SIT1,STAP1,TSPAN32,ZAP70
Basal	HCP5	hsa-mir-150	cluster7	C10orf128,GPR183,ITGA4,PIK3CD,PTGER4,RAB8B,SH2B3,ST8SIA4,STK10,TAGAP,TNFSF8
Basal	HCP5	hsa-mir-150	cluster8	ALOX5,AMPD3,BIRC3,C1orf38,CD300C,DOCK11,HCK,IL18,IL2RA,LYZ,OBFC2A,PTPRO,SIGLEC14,SIGLEC9,VCAM1,VNN2
Basal	HCP5	hsa-mir-150	cluster9	ASB2,DEF6,GP1BA,IKZF3,IPCEF1,PLCXD2,RAB33A,RBP5,SPOCK2,TIMD4
Basal	HCP5	hsa-mir-155	cluster1	AKNA,APOBEC3H,CD38,CD6,CTLA4,CXCR6,FUT7,GZMA,ICOS,IL18RAP,MEI1,PSTPIP1,RAC2,SLAMF7
Basal	HCP5	hsa-mir-155	cluster10	AMICA1,APBB1IP,BTK,CCR2,CD226,CD4,DOCK2,DOK2,EVI2A,EVI2B,FAM78A,FERMT3,FGD2,GAB3,GNGT2,GPR65,IGSF6,KLHL6,LILRB1,MPEG1,MS4A6A,MYO1F,MYO1G,NCKAP1L,PIK3R5,PTPRC,SASH3,SELPLG,SLA,TIFAB,TNFAIP8L2,TNFRSF1B,WDFY4
Basal	HCP5	hsa-mir-155	cluster11	CCL8,CYSLTR2,IL32,IPCEF1,MCOLN2,PLCXD2,RGS13,RHOF,SPIB
Basal	HCP5	hsa-mir-155	cluster2	BTLA,CCR7,CD247,CD27,CD52,CD69,CD8A,CD96,EOMES,FCRL3,FOXP3,GPR171,GRAP2,GZMM,HSH2D,KLRK1,LAT,LTB,PLA2G2D,PLAC8,PTPRCAP,RHOH,S1PR4,SAMD3,SCML4,SEPT1,SIT1,SLA2,STAP1,STAT4,TIGIT,TSPAN32,ZAP70
Basal	HCP5	hsa-mir-155	cluster3	CCDC88B,CD19,CXCR5,FCRL5,GFI1,IGJ,IRF4,MAP4K1,MS4A1,P2RX1,PIM2,POU2AF1,TLR10,TXK,ZBP1
Basal	HCP5	hsa-mir-155	cluster4	BATF,CD7,CXCL13,IL18BP,KCNJ10,KLRC3,LAG3,MYO7A,RAB33A,RBP5,SERPINB9,SPOCK2,ZBED2,ZNF683
Basal	HCP5	hsa-mir-155	cluster5	C3AR1,CCL4,CD300A,CD300C,CD33,CD68,CSF1R,FCGR1A,FCGR1C,ITGAM,MS4A4A,PTAFR,SIGLEC1,SIGLEC7,SIRPB2,TMEM150B
Basal	HCP5	hsa-mir-155	cluster6	C1orf38,CCL3,CCR1,CD40,CD97,DPYD,IL2RA,IL4I1,KCNAB2,LYZ,MPP1,PARP8,SIGLEC14,SNX10,STAC3,VCAM1,VNN2
Basal	HCP5	hsa-mir-155	cluster7	ARHGAP15,ARHGAP9,C16orf54,CARD11,CD28,CD3G,CRTAM,CXCR3,CYTIP,GIMAP4,GIMAP5,GPR174,IKZF1,IL16,ITGAL,ITK,JAK3,KIAA0748,LY9,PARP15,PRKCB,PTPN7,PYHIN1,RASAL3,SH2D1A,SIRPG,SLAMF1,SLAMF6,SP140,SPN,TBC1D10C,THEMIS,TMC8,TMEM156,TRAT1,UBASH3A
Basal	HCP5	hsa-mir-155	cluster8	ADAM28,ADAMDEC1,C1QA,C1QB,C1QC,CCRL2,CD300LF,CD84,CLEC4A,CMKLR1,CSF2RB,CYBB,FGR,HAVCR2,ITGAX,ITGB2,LAIR1,LAPTM5,LILRB4,LST1,NCF1,NFAM1,PLEKHO2,SIGLEC10,SLAMF8,SLCO2B1,SPI1,TFEC,TLR8,TRPV2
Basal	HCP5	hsa-mir-155	cluster9	ARHGAP30,BIN2,C10orf128,C17orf87,CCDC69,CCND2,CCR4,CD1D,CD200R1,CLIC2,DPEP2,GCET2,GIMAP6,GPR183,IL7R,KCNA3,LY86,PLCB2,PTK2B,RGS18,TNFAIP8,TNFSF8,TRAF1,ZC3H12D
Basal	HCP5	hsa-mir-342	cluster1	ACAP1,CD27,CD2,CD3D,CD3E,CD52,CD8A,CD96,CORO1A,CRTAM,CXCR3,GPR171,GZMK,GZMM,IL2RG,KLRB1,KLRK1,NCR3,PTPRCAP,RASAL3,RHOH,S1PR4,SEPT1,SIRPG,SIT1,SLA2,TBC1D10C,TBX21,TIGIT,UBASH3A
Basal	HCP5	hsa-mir-342	cluster10	APBB1IP,ARHGAP30,BIN2,C10orf54,C17orf87,CCND2,CCR4,CCR8,CD200R1,CD72,CD80,CEACAM21,CECR1,CERKL,CLEC10A,CXCR2P1,CYSLTR1,DPEP2,EBI3,FCRL6,GCET2,GIMAP6,GIMAP8,GPR132,INPP5D,LPXN,LTB,P2RY12,PARVG,PLCB2,PLD4,SLC9A9,TNFAIP8,TRAF1,TRANK1
Basal	HCP5	hsa-mir-342	cluster11	AMICA1,AOAH,ARHGAP25,BTK,CCDC69,CCR2,CCR5,CD226,CD48,CD4,CD53,CXorf21,CYTIP,DOCK10,DOCK2,DOK2,EVI2B,FAM78A,FERMT3,FGD2,FGL2,GAB3,GIMAP1,GIMAP2,GIMAP4,GIMAP5,GIMAP7,GNGT2,GPSM3,HCLS1,HCST,ICOS,IKZF1,IL10RA,IL21R,KLHL6,MYO1G,NCF4,NCKAP1L,P2RY13,PIK3CG,PIK3R5,PTPRC,SAMSN1,SASH3,SELPLG,SLA,TIFAB,TNFRSF1B,WAS,WDFY4
Basal	HCP5	hsa-mir-342	cluster12	ACY3,APOL4,C19orf38,CYSLTR2,DEF6,IFI16,IFI44L,ISG20,OAS1,RSAD2,SUSD3
Basal	HCP5	hsa-mir-342	cluster13	ABI3,ADAMDEC1,AIF1,C1QA,C1QB,C1QC,C1orf162,CCRL2,CD300LF,CD86,CLEC4A,CSF2RB,DOK3,FCER1G,FGR,GPR65,HAVCR2,IGSF6,LAIR1,LAPTM5,LILRB1,LILRB2,LST1,LY86,LY96,MS4A4A,MS4A6A,PLEKHO2,RGS18,RNASE6,SIGLEC10,SRGN,TLR7,TLR8,TNFAIP8L2,TRPV2,TYROBP
Basal	HCP5	hsa-mir-342	cluster2	ARHGAP15,ARHGAP9,C16orf54,CARD11,CD28,CD37,CD3G,CD5,CD69,EOMES,GPR174,IL16,ITGAL,ITK,JAK3,KIAA0748,LY9,NLRC3,P2RY10,P2RY8,PARP15,PRKCB,PTPN7,PYHIN1,SAMD3,SH2D1A,SLAMF1,SLAMF6,SP140,SPN,STAT4,THEMIS,TMC8,TMEM156,TRAT1
Basal	HCP5	hsa-mir-342	cluster3	CCDC88B,CD7,CTSW,CXCL13,GFI1,GZMH,IL18BP,IL9R,KLRC3,LAG3,MAP4K1,PDCD1,PRF1,TARP,ZBED2
Basal	HCP5	hsa-mir-342	cluster4	AKNA,APOBEC3H,CD247,CD6,CST7,CTLA4,CXCR6,FASLG,FOXP3,FUT7,GZMA,HSH2D,IL18RAP,LAT,LAX1,LCK,MEI1,NCF1B,NCF1C,NKG7,PATL2,PLA2G2D,PSTPIP1,PVRIG,RAC2,SLAMF7,TSPAN32,ZAP70
Basal	HCP5	hsa-mir-342	cluster5	CLEC9A,GP1BA,IKZF3,IPCEF1,MAL,PLCXD2,PPM1K,RGS13,TIMD4
Basal	HCP5	hsa-mir-342	cluster6	CD79A,CD79B,FCRL5,IGJ,IRF4,P2RX1,PIM2,POU2AF1,RAB33A,RBP5,SPOCK2
Basal	HCP5	hsa-mir-342	cluster7	ADAP2,ALOX5AP,C10orf128,CD1D,GPR183,IL7R,NLRP3,RAB8B,SIGLEC1,
Basal	HCP5	hsa-mir-342	cluster7	SIRPB2,ST8SIA4,TNFSF8
Basal	HCP5	hsa-mir-342	cluster8	ALOX5,APOB48R,BATF,C20orf118,CASP10,CCL2,CD40,CLEC12A,EMB,HLA-DQB2,KCNJ10,LAIR2,LYZ,NLRP1,PARP8,REC8,SERPINB9,SERPING1,SIGLEC14,STAC3,VCAM1
Basal	HCP5	hsa-mir-342	cluster9	BTLA,CCR7,CD19,CD40LG,CXCR5,FAIM3,FAM65B,FCRL3,GPR18,GRAP2,KCNA3,LILRA4,PLAC8,RAB37,SCML4,SELL,STAP1,TLR10,TXK
Basal	HCP5	hsa-mir-3614	cluster1	CMPK2,IFIT1,IFIT2,IFIT3,MX1,OAS1,OAS2,OAS3,OASL,RSAD2
Basal	HCP5	hsa-mir-3614	cluster2	CCL8,DDX60L,DHX58,HERC5,PARP12,SIGLEC1
Basal	HCP5	hsa-mir-3614	cluster3	BST2,C19orf66,IFI27,ISG15,USP18
Basal	HCP5	hsa-mir-3614	cluster4	CCR1,FLVCR2,IFI30,SERPINB1,SIGLEC14,STAC3
Basal	HOTAIR	hsa-mir-196a-1	cluster1	HOXC8
Basal	HOTAIR	hsa-mir-196a-1	cluster2	HOXC4,HOXC5,HOXC6
Basal	HOTAIR	hsa-mir-196a-1	cluster3	HOXC10,HOXC11,HOXC13
Basal	HOTAIR	hsa-mir-196a-2	cluster1	HOXC6
Basal	HOTAIR	hsa-mir-196a-2	cluster2	HOXC10,HOXC13
Basal	KIAA0125	hsa-mir-150	cluster1	BCL11B,CCL21,FAM177B,FCER2,SIDT1,SMPD3
Basal	KIAA0125	hsa-mir-150	cluster10	ABI3,ADAM28,AIF1,C1orf162,CCRL2,CD300LF,CD86,CLEC4A,CMKLR1,CTSS,CYBB,FGR,GPR65,HAVCR2,IGSF6,ITGAX,LAIR1,LAPTM5,LAT2,LILRB1,LST1,LY86,LY96,MS4A4A,MS4A6A,PLEKHO2,SLC7A7,SLCO2B1,SPI1,SRGN,STX11,TFEC,TLR7,TLR8
Basal	KIAA0125	hsa-mir-150	cluster11	AOAH,APBB1IP,BTK,CCR2,CCR5,CD226,CD4,CD53,CXorf21,DOCK10,DOCK2,DOCK8,EVI2A,FERMT3,FGL2,FYB,GAB3,HLA-DMB,IL10RA,IRF8,LCP2,LPXN,MPEG1,MYO1F,MYO1G,NCF4,NCKAP1L,PIK3CG,PIK3R5,PLEK,PTPRC,SAMSN1,SASH3,SLA,SNX20,TIFAB,TNFRSF1B,WDFY4,WIPF1,
Basal	KIAA0125	hsa-mir-150	cluster12	GBP1,HLA-A,HLA-B,HLA-C,HLA-DOB,HLA-F,HLA-G,LOC400696,LOC400759,UBE2L6,WARS
Basal	KIAA0125	hsa-mir-150	cluster13	APOBEC3C,APOBEC3D,APOBEC3F,APOL6,BATF,BTN3A1,BTN3A2,C1S,CARD16,CD40,CD97,GALM,HCG26,HLA-DQA2,HLA-DQB2,IL15RA,LAIR2,LAP3,LGALS9,MLKL,MYO7A,NR1H3,REC8,RUFY4,SLC15A3,STAC3
Basal	KIAA0125	hsa-mir-150	cluster14	ABI3BP,CASP10,CCR6,CHRNA6,DHRS9,DOCK11,GNG2,HSD17B11,IKZF3,IL3RA,KCNK13,LOC647121,LRRK2,MCTP1,PECAM1,PLEKHA2,SIGLEC6,SMAP2,ST3GAL5,STAB1,TIMD4,ZEB2
Basal	KIAA0125	hsa-mir-150	cluster15	CCL19,DEF6,DENND1C,GMIP,HLA-DPB2,IL24,KLRC2,MAL,NLRP1,PTGDS,RAB33A,RASGRP2,RASSF5,RBP5,SERPINB9,SPIB,TNFRSF8,TRAF3IP3
Basal	KIAA0125	hsa-mir-150	cluster16	CDX1,GPR55,MYO7B,PLCG2
Basal	KIAA0125	hsa-mir-150	cluster17	AIM2,B2M,BTN3A3,CCL4,CCL5,CD274,CD7,CD80,CTSW,CXCL13,CXCL9,EPSTI1,FAM26F,GBP4,GBP5,GNLY,GZMB,HLA-DQB1,HLA-DRB5,HLA-E,IDO1,IL18BP,IL9R,IRF1,KLRC1,KLRC3,LAG3,NLRC5,PDCD1LG2,PSMB9,PTPN6,SAMD9L,TARP,TRIM22,UBA7,XCL1,XCL2,ZBED2,ZNF683,
Basal	KIAA0125	hsa-mir-150	cluster18	AKNA,AMICA1,ARHGAP15,ARHGAP25,ARHGAP9,CD2,CD3D,CD3E,CD3G,CD48,CD5,CD69,CRTAM,CXCR3,DOK2,EOMES,FAM78A,FMNL1,GIMAP5,GNGT2,GPR174,GPSM3,GZMK,HCLS1,HCST,ICOS,IKZF1,IL12RB1,IL2RB,IL2RG,ITGAL,ITK,JAK3,KIAA0748,NLRC3,PRKCB,PTPN7,PYHIN1,RASAL3,SAMD3,SELPLG,SH2D1A,SIRPG,SPN,STAT4,TBC1D10C,TBX21,THEMIS,TMC8,TRAT1,UBASH3A,VAV1,WAS
Basal	KIAA0125	hsa-mir-150	cluster2	ADRA2A,ATP8A1,C7,CAMK4,ENPP2,FLT3,IGF1,IPCEF1,KBTBD8,LRMP,PI16,PPP1R16B
Basal	KIAA0125	hsa-mir-150	cluster3	ADAMDEC1,ADAP2,ALOX5AP,CD33,CD84,CSF1R,FCER1G,FCGR1A,FCGR1C,FPR3,IFI30,LILRB2,LILRB4,LRRC25,MARCH1,NFAM1,NLRP3,PTAFR,SIGLEC10,SIGLEC5,SIGLEC7,SIRPB2,SLAMF8,SLC8A1,TLR4,TMEM150B
Basal	KIAA0125	hsa-mir-150	cluster4	ACP5,ALOX5,C1orf38,C20orf118,CD163,CD300C,CSF2RA,EMB,GM2A,HCK,IL2RA,KCNAB2,LYZ,MPP1,PARP8,PIK3CD,PTPRO,RIPK3,SIGLEC1,SIGLEC9,STK10,TAGAP,TMEM106A,TMEM140,TRANK1,VNN2
Basal	KIAA0125	hsa-mir-150	cluster5	APOBEC3H,CD247,CD8A,CD96,CORO1A,CTLA4,EBI3,FOXP3,FUT7,GPR171,GZMM,KLRK1,LAT,LCK,LTA,LTB,PVRIG,SEPT1,SIT1,SLA2,TIGIT,TSPAN32,ZAP70
Basal	KIAA0125	hsa-mir-150	cluster6	APOBEC3G,APOL1,APOL3,C10orf54,C1QA,C5orf56,CCR8,CD244,CD74,CIITA,CSF2RB,CXCR6,FASLG,GPR132,GZMA,GZMH,HLA-DMA,HLA-DOA,HLA-DPA1,HLA-DPB1,HLA-DQA1,HLA-DRB1,IL18RAP,JAK2,NKG7,PARVG,PATL2,PRF1,PTK2B,PTPN22,TNFRSF9,TRAF1,
Basal	KIAA0125	hsa-mir-150	cluster7	BLNK,C2orf89,CFLAR,CYSLTR2,DUSP5,PARM1,SLC6A12,SUSD3,TOX,TRIM69
Basal	KIAA0125	hsa-mir-150	cluster8	ARHGAP30,BTLA,CCR4,CCR7,CD200R1,CD28,CD40LG,CD52,CEACAM21,CLEC10A,CLIC2,CYSLTR1,DPEP2,GIMAP1,GIMAP6,GIMAP8,GMFG,GPR18,GRAP2,GVIN1,INPP5D,P2RY12,PARP15,PDE6G,S1PR4,SCML4,SELL,SLC9A9,TNFAIP8
Basal	KIAA0125	hsa-mir-150	cluster9	ABCB1,ADRB2,BIN2,C10orf128,CD1D,CLIC5,FAM65B,FCRL6,FLI1,GAPT,GCET2,GPR183,GPR34,HMHA1,HSD11B1,ITM2A,LILRA4,MFNG,PAPLN,PLAC8,PLD4,PREX1,PTGER4,SNAI3,ST8SIA4,STAP1,TNFSF8,TXK
Basal	KIAA0125	hsa-mir-155	cluster1	CCR4,CERKL,CLIC2,GCET2,GPR183,IL7R,KCNAB2,PDE6G,TNFAIP8,TNFSF8
Basal	KIAA0125	hsa-mir-155	cluster10	BLNK,C2orf89,HLA-DOB,ISG20,LOC400696,PLCG2,STARD5
Basal	KIAA0125	hsa-mir-155	cluster11	APOL1,APOL3,CCL5,CD74,CIITA,GBP4,GBP5,HLA-DMA,HLA-DPA1,HLA-DPB1,HLA-DQA1,HLA-DRB1,IRF1
Basal	KIAA0125	hsa-mir-155	cluster12	AGAP2,CD1C,CD1E,CLEC9A,DEF6,RBP5,SERPINB9,SPOCK2,SUSD3,TMEM163,TNFRSF8,TRAF3IP3,TXK
Basal	KIAA0125	hsa-mir-155	cluster13	ACP5,C1orf38,CD163,CD300A,CD300C,CLEC12A,FCGR2B,GPR141,HK3,IL2RA,IL4I1,KCNK13,LYZ,MPP1,PIK3AP1,PRAM1,PTGER4,PTPRO,SUCNR1,VNN2
Basal	KIAA0125	hsa-mir-155	cluster14	AMICA1,APBB1IP,BTK,CD226,CD4,CTSS,CXorf21,CYTH4,DOCK10,DOCK2,DOCK8,DOK2,EVI2A,FAM78A,FERMT3,FGL2,FYB,GAB3,GNGT2,GPR65,HLA-DMB,IGSF6,IL10RA,IRF8,JAK3,LCP2,LILRB1,LPXN,MPEG1,MS4A6A,MYO1F,MYO1G,NCKAP1L,P2RY13,PIK3R5,PLEK,PTPRC,SAMSN1,SASH3,SELPLG,SLA,SNX20,SPN,STX11,TIFAB,TNFRSF1B,VAV1,WIPF1
Basal	KIAA0125	hsa-mir-155	cluster2	ADAM28,APOBEC3D,BIN2,C10orf128,C10orf54,CD274,EPSTI1,GPR132,HLA-DOA,JAK2,PARVG,PDCD1LG2,PIK3CD,PTK2B,PTPN22,RGS18,SIGLEC1,SLC9A9,STK10,TAGAP,TLR7,TMEM140,TRAF1,TRANK1
Basal	KIAA0125	hsa-mir-155	cluster3	CD247,CD52,FOXP3,GRAP2,GZMM,LAT,LTB,PLAC8,S1PR4,SCML4,STAP1,TSPAN32,ZAP70
Basal	KIAA0125	hsa-mir-155	cluster4	AKNA,APOBEC3G,APOBEC3H,ARHGAP15,ARHGAP30,C5orf56,CD200R1,CD28,CD3G,CD69,CD8A,CD96,CRTAM,CTLA4,CXCR3,CXCR6,EOMES,FUT7,GIMAP4,GIMAP5,GPR171,GZMA,ICOS,IKZF1,IL12RB1,IL18RAP,IL2RB,ITK,KIAA0748,KLRK1,LTA,NLRC3,PATL2,PSTPIP1,PYHIN1,RAC2,RASAL3,SAMD3,SH2D1A,SIRPG,SLA2,STAT4,THEMIS,TIGIT,TRAT1,UBASH3A
Basal	KIAA0125	hsa-mir-155	cluster5	ADAP2,C3AR1,CD33,CD68,CD84,CLEC4A,CSF1R,MARCH1,MS4A4A,PLEKHO2,PTAFR,SIGLEC5,SIGLEC7,SIRPB2,SLC8A1,TMEM150B,TRPV2
Basal	KIAA0125	hsa-mir-155	cluster6	ADAMDEC1,C1QA,C1QB,C1QC,CCRL2,CD300LF,CMKLR1,CSF2RB,CYBB,FGR,FMNL1,HAVCR2,ITGAX,ITGB2,LAIR1,LAPTM5,LAT2,LILRB4,LST1,NCF1,NFAM1,SIGLEC10,SLAMF8,SLCO2B1,SPI1,TFEC,TLR8,TNFAIP8L2,
Basal	KIAA0125	hsa-mir-155	cluster7	B2M,BTN3A1,BTN3A3,CD7,CXCL11,CXCL13,CXCL9,GFI1,HLA-DQB1,HLA-DRB5,HLA-E,IDO1,IL18BP,KLRC3,LAG3,NLRC5,PSMB9,UBA7,ZBED2,ZBP1,ZNF683,
Basal	KIAA0125	hsa-mir-155	cluster8	ACSL5,APOBEC3C,APOBEC3F,APOL2,APOL6,BATF,C1S,CD97,CSF2RA,CXCL10,FAM26F,GBP2,HLA-A,HLA-B,HLA-C,HLA-F,KCNJ10,LOC400759,MYO7A,PARP8,STAC3
Basal	KIAA0125	hsa-mir-155	cluster9	CAMK4,CHRNA6,CYSLTR2,HLA-DPB2,IPCEF1,MAP3K14,MCOLN2,PLCL2,PLCXD2,SEMA4D,SLC6A12,TRIM69
Basal	KIAA0125	hsa-mir-342	cluster1	C20orf118,JAK2,PTPN22,SAMHD1,SIGLEC1
Basal	KIAA0125	hsa-mir-342	cluster2	CD40,CERKL,GALM,GCET2,LAIR2,PARP8
Basal	KIAA0125	hsa-mir-342	cluster3	APOBEC3H,GBP2,GIMAP2,GNLY,HLA-DQA1,HLA-DQB1,KLRC1,LST1
Basal	KIAA0125	hsa-mir-342	cluster4	LOC400696,REC8,TRIM69
Basal	KIAA0125	hsa-mir-342	cluster5	CHRNA6,DEF6,GAPT,SMAP2
Basal	KIAA0125	hsa-mir-342	cluster6	APOL6,B2M,BTN3A3,C5orf56,CXCL10,CXCL11,CXCR2P1,EPSTI1,GBP4,HLA-A,HLA-B,IDO1,IRF1,LAP3,LGALS9,LOC400759,NLRC5,PSMB9,RUFY4,SAMD9L,TRIM22,UBA7,UBD,UBE2L6,XAF1
Basal	LOC100188949	hsa-mir-142	cluster1	CACNA2D4,CD209,CPVL,CR1,ENPP2,LGI2,LRRK2,MCTP1,PLCL2
Basal	LOC100188949	hsa-mir-142	cluster10	ARHGAP4,CPNE5,DPEP1,EAF2,GGTA1,ICAM3,JSRP1,KCNN3,KEL,LIMD2,MEOX1,NUAK2,PRKCQ,RAMP3,RLTPR,SEL1L3,SMPD3,TSHR
Basal	LOC100188949	hsa-mir-142	cluster11	AKNA,AMICA1,C10orf54,CARD11,CD48,CXCR3,CYTIP,DOK2,FAM78A,FMNL1,	GIMAP4,GIMAP5,GNGT2,GPSM3,HCLS1,ICOS,IKZF1,IL12RB1,IL21R,IL2RB,IL2RG,ITGB7,JAK3,KIAA0748,LST1,P2RY10,P2RY13,PRKCB,PSTPIP1,PTPN7,SELPLG,SPN,TBX21,TIFAB,TNFAIP8L2,UBASH3A,VAV1,	WAS
Basal	LOC100188949	hsa-mir-142	cluster12	APBB1IP,BTK,CCR2,CD226,CD4,CD53,CD86,CXorf21,CYTH4,DOCK10,DOCK2,DOCK8,EVI2A,EVI2B,FERMT3,FGD2,FGL2,FYB,GAB3,HAVCR2,HLA-DMB,IGSF6,IL10RA,IRF8,KLHL6,LCP2,LILRB1,LPXN,MPEG1,	MS4A6A,MYO1F,MYO1G,NCF4,NCKAP1L,PIK3CG,PIK3R5,PLEK,PTPRC,SAMSN1,SASH3,SLA,SNX20,STX11,TNFRSF1B,WDFY4,WIPF1
Basal	LOC100188949	hsa-mir-142	cluster13	ACP5,ADAM19,ASGR2,FCN1,GPR34,LILRA2,LILRA6,LILRB5,LYZ,MPP1,MRC1,MS4A14,MS4A7,NCF2,PTPRE,PTPRO,SH2B3,SH3TC1,STAB1,SUCNR1,TMEM173,ZEB2
Basal	LOC100188949	hsa-mir-142	cluster14	ALOX5AP,ALOX5,AMPD3,APOBEC3D,APOBEC3F,C17orf60,C20orf118,CD163,CD300C,CSF2RA,EMB,ERAP1,FCGR1A,FCGR1C,FCGR3A,GPR141,HCK,IFI30,IL7,ITGAM,P2RX7,PARP8,PTGER4,RIPK3,SIGLEC14,SIGLEC5,SIGLEC9,VCAM1
Basal	LOC100188949	hsa-mir-142	cluster15	ADAM28,AIM2,BIN2,CD244,CD274,CD80,CECR1,EPSTI1,GPR132,HLA-DOA,JAK2,PARVG,PRDM1,PTK2B,PTPN22,SAMD9L,SAMHD1,SIGLEC1,STK10,TAGAP,TMEM140,TRAF1,TRANK1
Basal	LOC100188949	hsa-mir-142	cluster16	ADAMDEC1,ADAP2,C3AR1,CD300LF,CD33,CD68,CD84,CMKLR1,CSF1R,CSF2RB,CTSS,CYBB,DOK3,FGR,FPR3,ITGAX,ITGB2,LAIR1,LAT2,LILRB4,MARCH1,MS4A4A,NFAM1,NLRP3,PDCD1LG2,PLEKHO2,PTAFR,SIGLEC10,SIRPB2,SLAMF8,SLC7A7,SLC8A1,SLCO2B1,SRGN,TBXAS1,TFEC,TLR4,TLR8,TMEM150B,TNFRSF9,TRPV2
Basal	LOC100188949	hsa-mir-142	cluster17	ANKRD22,APOC1,APOC2,C19orf38,CD180,EFHD2,HERPUD1,NUDT18,PARM1,PLA2G7,RCSD1,SLC1A3,SLC6A12,SOCS1,SULT1C2,TNIP3
Basal	LOC100188949	hsa-mir-142	cluster18	ARAP2,ASPHD2,C12orf35,CAMK4,CD8B,CYSLTR2,DEF6,DENND1C,FCHSD2,FLT3,GIPR,HLA-DPB2,IKZF3,IL18R1,IPCEF1,,MAP3K14,MCOLN2,PLCXD2,RGS1,SEMA4D,SPIB,SPOCK2,STAMBPL1,SUSD3
Basal	LOC100188949	hsa-mir-142	cluster19	AGAP2,CCDC88B,CCR7,CD247,CD40LG,CD72,CD96,FAM113B,FCRL6,GFI1,GPR114,GPR18,GRAP2,GZMM,HMHA1,IL9R,IRF4,LAT,LAX1,LCK,MAP4K1,NCR3,PLA2G2D,PLAC8,POU2F2,PTPN6,PVRIG,RAB37,SNAI3,STAP1,TARP,TSPAN32
Basal	LOC100188949	hsa-mir-142	cluster2	ANKRD44,C1orf204,CHRNA6,CYLD,DENND3,LPAR5,NFATC2,PIP4K2A,PLEKHA2,PRKCH,PTGER2,RAB27A,STK17B,TNFAIP3,VPS13C
Basal	LOC100188949	hsa-mir-142	cluster20	APOBEC3G,APOBEC3H,APOL1,APOL3,C5orf56,CD38,CD6,CD74,CD7,CD8A,CIITA,CORO1A,CTLA4,CXCL13,CXCL9,CXCR6,FASLG,FOXP3,HLA-DMA,HLA-DPB1,HLA-DQA1,HLA-DRA,HSH2D,IL18RAP,KLRK1,NKG7,PATL2,PDCD1,PRF1,PTPRCAP,RAC2,SLA2,SLAMF7,TIGIT,XCL1,ZBED2,ZBP1
Basal	LOC100188949	hsa-mir-142	cluster21	ARHGAP30,C10orf128,C17orf87,C1orf162,CCR4,CD200R1,CD28,CD69,CEACAM21,CERKL,CLIC2,CYSLTR1,DPEP2,EOMES,GIMAP1,GIMAP6,GIMAP7,GIMAP8,GMFG,	GPR174,INPP5D,KCNA3,LY86,NAPSB,NLRC3,PARP15,PLCB2,RGS18,RNASE6,S1PR4,SAMD3,SLC9A9,ST8SIA4,STAT4,THEMIS,TLR7,TNFAIP8,ZC3H12D
Basal	LOC100188949	hsa-mir-142	cluster22	APOL6,BATF2,CARD16,CASP1,CMPK2,CXCL10,DDX60L,GBP1,HLA-B,HLA-C,HLA-F,IFI35,IFI44L,IFIT2,IFIT3,IFIT5,LAP3,LGALS9,LOC400759,MLKL,OAS2,OASL,RSAD2,SAMD9,SLC15A3,SP100,SP110,SP140L,STAT2,TNFSF13B,TRIM21,TRIM34,XAF1
Basal	LOC100188949	hsa-mir-142	cluster23	APOL2,B2M,BTN3A1,BTN3A2,BTN3A3,C1S,C2,CCL4,CCL5,CD40,CD97,CTSW,CXCL11,FAM26F,GALM,GBP2,GBP4,GBP5,GNLY,GZMB,HLA-DQA2,HLA-DQB1,HLA-DQB2,HLA-DRB5,HLA-E,IDO1,IL15RA,IL18BP,IRF1,KCNJ10,KLRC1,KLRC3,LOC606724,MYO7A,NLRC5,RUFY4,TRIM22,UBA7,ZNF683
Basal	LOC100188949	hsa-mir-142	cluster3	APOB48R,CASP10,CLEC12A,CLEC2B,DHRS9,DOK1,GMIP,LCP1,LSP1,LYL1,NLRP1,RASSF5,SERPINB9,SMAP2,TNFRSF8,TRAF3IP3,VNN2
Basal	LOC100188949	hsa-mir-142	cluster4	ADRB2,CCND2,CD1D,CLEC10A,CLIC5,FAM65B,FLI1,GAPT,GCET2,GPR183,HSD11B1,HVCN1,IL7R,ITGA4,KCNAB2,P2RY12,PAPLN,PIK3CD,PLD4,PREX1,RAB8B,SIGLEC6,TLR10,TXK
Basal	LOC100188949	hsa-mir-142	cluster5	ARHGAP26,EMR1,GCH1,IFI16,IL15,ISG20,KLRC2,LAMP3,LOC400696,NMI,PHF11,PPM1K
Basal	LOC100188949	hsa-mir-142	cluster6	ACSL5,C1R,C3,C4A,CCL2,CCL4L2,CLEC4E,DENND2D,FCGR2B,GM2A,IL18,KCNK13,KIAA1949,LACTB,LAIR2,MVP,RARRES3,SERPINA1,STAC3,TGM2,TMEM176A,TMEM176B,TNFRSF14,TNFSF13
Basal	LOC100188949	hsa-mir-142	cluster7	C2orf89,CCL22,CCR6,CD1C,CFP,CLEC9A,DNASE1L3,HHEX,MAL,RGS13,SELP
Basal	LOC100188949	hsa-mir-142	cluster8	CD22,CXCR5,FAM46C,FCRL5,FCRLA,IGJ,IL24,LOC96610,P2RX1,PIM2,POU2AF1,RASGRP2,TNFRSF13B
Basal	LOC100188949	hsa-mir-142	cluster9	CCL11,CDX1,WNT10A
Basal	LOC100188949	hsa-mir-150	cluster1	BHLHE22,CDX1,WNT10A
Basal	LOC100188949	hsa-mir-150	cluster10	APOL6,CMPK2,DDX60L,DDX60,IFI16,IFI35,IFI44L,IFIT2,IFIT3,LAP3,	MLKL,NMI,OAS2,PARP14,RNF213,RSAD2,SAMD9,SP100,STAT1,TRIM21,TRIM34,XAF1
Basal	LOC100188949	hsa-mir-150	cluster11	CD247,CD96,CORO1A,CXCL13,CXCL9,EBI3,FAM113B,FOXP3,FUT7,GPR114,HSH2D,IRF4,PATL2,PLA2G2D,PVRIG,SLA2,STAP1,TARP,XCL1,ZAP70,ZBED2,ZBP1
Basal	LOC100188949	hsa-mir-150	cluster12	APOBEC3H,APOL3,BIN2,C10orf54,C20orf118,C5orf56,CCR8,CECR1,CIITA,DOK2,EMB,FASLG,FGR,FMNL1,HCLS1,HLA-DMA,HLA-DOA,HLA-DPA1,HLA-DQA1,HLA-DRB1,IGSF6,IL18RAP,JAK2,LST1,PARP8,PIK3CD,PLCB2,PTK2B,PTPN22,SPI1,STK10,TAGAP,TRAF1,TRANK1
Basal	LOC100188949	hsa-mir-150	cluster13	AIM2,B2M,BTN3A1,BTN3A3,CD274,CD80,EPSTI1,GBP4,GBP5,HLA-E,IDO1,IRF1,KLRC1,NLRC5,PSMB9,RUFY4,SAMD9L,TRIM22,UBA7
Basal	LOC100188949	hsa-mir-150	cluster14	ACSL5,APOB48R,APOBEC3C,APOBEC3D,APOBEC3F,BIRC3,C1S,C1orf38,CD40,CD97,CSF1,DENND2D,DPYD,ERAP1,FAM26F,GALM,GFI1,GMIP,HCK,HLA-DQB2,IL15RA,IL18,IL2RA,IL7,ITGAM,MYO7A,SIGLEC14,UBD,VCAM1
Basal	LOC100188949	hsa-mir-150	cluster15	BANK1,CCL19,CCL22,CCR6,CD22,CLEC9A,CXCR5,FCRL5,FCRLA,GP1BA,IL24,MAL,MS4A1,P2RX1,PLA1A,PTGDS,RASGRP2,RBP5,TIMD4,TLR10,TNFRSF17
Basal	LOC100188949	hsa-mir-150	cluster16	ABCB1,ABI3BP,ADRB2,CASP10,CD1D,CLEC12A,CLEC2B,CLIC5,DHRS9,FAIM3,FAM65B,FLI1,GAPT,GCET2,HMHA1,HSD11B1,ITM2A,LGALS2,LTB,NLRP1,PAPLN,PLD4,POU2F2,PRKCH,RAB37,RASSF5,SERPINB9,SIGLEC6,SMAP2,TNFRSF8,TRAF3IP3,TXK
Basal	LOC100188949	hsa-mir-150	cluster17	ARHGAP30,CCDC69,CCR4,CCR7,CD200R1,CD28,CD40LG,CD69,CEACAM21,CERKL,CLEC10A,CLIC2,CYSLTR1,GIMAP1,GIMAP6,GIMAP8,GPR174,GPR18,GVIN1,INPP5D,KCNA3,LILRA4,LPXN,NLRC3,P2RY12,P2RY8,PDE6G,PLAC8,S1PR4,SAMD3,SELL,SLC9A9,STAT4,THEMIS,TNFAIP8,ZC3H12D
Basal	LOC100188949	hsa-mir-150	cluster18	BATF,BTN3A2,C3,C4A,CARD16,CASP1,CASP4,CCL4L2,CTSW,DEF6,EFHD2,GBP2,HCG26,HLA-DPB2,HLA-DQB1,HLA-DRB5,KLRC2,LAIR2,LGALS9,NR1H3,PSMB10,RARRES3,REC8,SP110,SP140L,SPIB,SUSD3,TNFRSF14
Basal	LOC100188949	hsa-mir-150	cluster19	AOAH,APBB1IP,BTK,C1orf162,CCR2,CD226,CD4,CXorf21,CYTIP,DOCK10,DOCK2,	DOCK8,EVI2A,FGL2,FYB,GPR65,HLA-DMB,ICOS,IKZF1,IRF8,KLHL6,LCP2,LY86,MPEG1,MS4A6A,MYO1F,MYO1G,NCKAP1L,PIK3CG,PIK3R5,PLEK,PRKCB,PTPRC,RGS18,SAMSN1,SLA,SNX20,STX11,TIFAB,TNFRSF1B,VAV1,WDFY4,WIPF1
Basal	LOC100188949	hsa-mir-150	cluster2	ATG16L2,BCL11B,CPNE5,DCLK1,FAM177B,FCER2,FREM1,GGTA1,KLRG1,MFAP4,RAMP3,RLTPR,SIDT1,SMPD3,TPK1,TSHR,XPNPEP2,ZNF101
Basal	LOC100188949	hsa-mir-150	cluster20	ADAM28,ADAMDEC1,ADAP2,ALOX5AP,AMPD3,CD163,CD300C,CD33,CD84,CD86,CLEC4A,CMKLR1,CSF1R,CSF2RB,CTSS,CYBB,FPR3,HAVCR2,LAIR1,LAPTM5,LILRB2,MARCH1,MS4A4A,PDCD1LG2,PLEKHO2,PRDM1,PTAFR,SAMHD1,SIGLEC10,	SIGLEC1,SIGLEC5,SIGLEC9,SIRPB2,SLAMF8,SLC7A7,SLC8A1,	SLCO2B1,SRGN,TFEC,TLR7,TLR8,TMEM150B,TNFRSF9
Basal	LOC100188949	hsa-mir-150	cluster21	ANKRD44,C10orf128,C7orf58,DOCK11,GNG2,GPR183,GPR34,IKZF3,IL7R,ITGA4,KCNAB2,KCTD12,MS4A7,NFATC2,NLRP3,PREX1,PTGER4,PTPRE,	PTPRO,RAB8B,SH2B3,ST8SIA4,SUCNR1,TLR4,TNFSF8,ZEB2
Basal	LOC100188949	hsa-mir-150	cluster3	ANKRD22,BCL2A1,CLEC7A,CTSC,IKBKE,LOC400696,MARCO,SAA1
Basal	LOC100188949	hsa-mir-150	cluster4	ARAP2,ATP8B4,C2orf89,CFLAR,CYSLTR2,EAF2,ELMO1,FCHSD2,FUCA1,IL18R1,LRRC8C,PARM1,RCSD1,RHOF,SEL1L3,SLC6A12,STAMBPL1,TCF7,TOX,VOPP1
Basal	LOC100188949	hsa-mir-150	cluster5	CACNA2D4,CD209,CD300LB,CPVL,CR1,HSD17B11,LGI2,LRRK2,MRC1,PECAM1,PLA2G7,PLCL2,TGFBR2
Basal	LOC100188949	hsa-mir-150	cluster6	ACSM5,ATP8A1,CAMK4,CFP,CH25H,DNASE1L3,FAM70A,FLT3,FOLR2,HHEX,IL3RA,IPCEF1,LOC647121,LRMP,LYL1,P2RY14,PIK3IP1,PPP1R16B
Basal	LOC100188949	hsa-mir-150	cluster7	CHRNA6,CYLD,ETS1,FAM69A,FNBP1,KCNK13,LCP1,LPAR5,LPAR6,PLEKHA2,PPM1K,PTGER2,RAB27A,STK17B,TNFAIP3,VPS13C
Basal	LOC100188949	hsa-mir-150	cluster8	ACP5,ADAM19,ARHGAP26,ARL11,CCL2,CCR1,CFB,CLEC4E,EMILIN2,EMR1,FAS,FCN1,FLVCR2,FPR1,GM2A,GPR84,IFI30,LACTB,LYZ,MPP1,NCF2,NPL,OLR1,P2RX7,PHF11,RASSF4,SERPINA1,SERPINB1,SLC15A3,TMEM106A,VNN2
Basal	LOC100188949	hsa-mir-150	cluster9	BATF2,ETV7,GBP1,HLA-A,HLA-B,HLA-C,HLA-DOB,HLA-F,HLA-H,LAMP3,LOC400759,OASL,PSMB8,TAP1,TAP2,TRIM69,UBE2L6,WARS
Basal	LOC100188949	hsa-mir-155	cluster1	GCET2,GMIP,GPR183,IL7R,KCNAB2,PDE6G,SERPINB9,TNFRSF8
Basal	LOC100188949	hsa-mir-155	cluster10	ADAMDEC1,C3AR1,CD163,CD300A,CD300C,CD300LF,CD68,CD84,CMKLR1,CSF1R,CSF2RB,CYBB,FGR,ITGAM,ITGAX,MS4A4A,NFAM1,PTAFR,SIGLEC10,SIGLEC7,TFEC,TLR8,TMEM150B,TRPV2
Basal	LOC100188949	hsa-mir-155	cluster11	RLTPR,TSHR
Basal	LOC100188949	hsa-mir-155	cluster12	BATF,CD7,HLA-DQB1,HLA-DRB5,IL18BP,KLRC3,PSMB10,ZBED2,ZNF683
Basal	LOC100188949	hsa-mir-155	cluster13	ACP5,ADAM8,ARL11,CCL3,CCL4L2,CCR1,CLEC12A,CLEC4E,EMILIN2,FCN1,FLVCR2,GPR84,HK3,IL4I1,KCNJ10,LILRA6,LYZ,MARCO,MPP1,MYO7A,NCF2,NR1H3,OBFC2A,OLR1,P2RX7,PRAM1,RASSF4,SLC2A5,STAC3,TGM2
Basal	LOC100188949	hsa-mir-155	cluster14	APOBEC3G,APOBEC3H,APOL1,APOL3,CCL4,CCL5,CD274,CIITA,EPSTI1,GBP4,GBP5,HLA-DQA1,HLA-DRB1,HSH2D,IDO1,IL18RAP,IRF1,LAG3,PDCD1LG2,SAMD9L,SLA2,ZBP1
Basal	LOC100188949	hsa-mir-155	cluster15	ADAM28,APOBEC3C,APOBEC3D,APOBEC3F,BIRC3,C1S,C1orf38,CD40,CD97,CSF1,DPYD,ERAP1,FAM26F,GALM,GPR132,HLA-DOA,IL2RA,IL7,PARP8,PIK3CD,PTK2B,PTPN22,SAMHD1,SIGLEC14,SIGLEC1,TAGAP,TMEM140,TRAF1,TRANK1,UBD,VCAM1
Basal	LOC100188949	hsa-mir-155	cluster2	IKBKE,KIAA1949,MCOLN2,RBP5,SPIB,TMEM163
Basal	LOC100188949	hsa-mir-155	cluster3	CCL13,CCL18,CCL23,PLA2G7
Basal	LOC100188949	hsa-mir-155	cluster4	C2orf89,CD1E,CFLAR,FCHSD2,FNBP1,IKZF3,LOC96610,MAP3K14,PLCL2,PLCXD2,PPM1K,SEL1L3,SEMA4D,SLC6A12,SUSD3
Basal	LOC100188949	hsa-mir-155	cluster5	GCH1,ISG20,LOC400696,PSME1,SOCS1
Basal	LOC100188949	hsa-mir-155	cluster6	ACSL5,ARHGAP26,C1R,C3,CASP4,CCL2,DENND2D,FAS,HLA-DOB,IFI16,IL15,IL18,LAMP3,MLKL,NMI,PML,SERPINB1,SP140L,TRIM69
Basal	LOC100188949	hsa-mir-155	cluster7	DDX60L,DDX60,IFI35,IFIT2,IFIT3,IFIT5,SAMD9,SP100,STAT2,TRIM21,UBE2L6
Basal	LOC100188949	hsa-mir-155	cluster8	APOL6,B2M,BTN3A1,BTN3A3,C5orf56,CXCL10,CXCL11,GBP1,HLA-A,HLA-B,HLA-C,HLA-E,HLA-F,LOC400759,NLRC5,PARP14,PSMB9,TRIM22,UBA7,XAF1
Basal	LOC100188949	hsa-mir-155	cluster9	C1QA,C1QB,C1QC,CD226,CTSS,DOK2,FCGR1A,FCGR1B,FCGR1C,FMNL1,FYB,HAVCR2,ITGB2,LAIR1,LAPTM5,LILRB1,LILRB4,LST1,MYO1G,NCF1,SLAMF8,SPI1,STX11,TNFRSF1B,VAV1
Basal	LOC100188949	hsa-mir-342	cluster1	C12orf35,CACNA2D4,FCHSD2,FNBP1,IKZF3,LOC647121,RBM43,RGS1
Basal	LOC100188949	hsa-mir-342	cluster2	AKAP5,ATG16L2,NAIP,PRKCQ,RLTPR
Basal	LOC100188949	hsa-mir-342	cluster3	GCH1,HCG26,HLA-DOB,ISG20
Basal	LOC100188949	hsa-mir-342	cluster3	LOC400696,PHF11
Basal	LOC100188949	hsa-mir-342	cluster3	PML,PSME1,RARRES3,REC8,TRIM69
Basal	LOC100188949	hsa-mir-342	cluster4	DEF6,FGD3,FLT3LG,GIPR,LGALS9B,LGALS9C,RHOF,SUSD3
Basal	LOC100188949	hsa-mir-342	cluster5	APOBEC3D,ARL11,BIRC3,C20orf118,C3,CCL2,CD40,CSF1,CYLD,DENND2D,DPYD,EMB,EMR1,ERAP1,GABBR1,GALM,GPR132,HLA-DOA,IFI16,IL18,INPP5D,JAK2,LILRA5,PARP8,PARVG,PPM1K,RAB8B,SIGLEC14,SP140L,TRIM34
Basal	LOC100188949	hsa-mir-342	cluster6	APOL6,CCL8,CMPK2,CXCL10,CXCL11,DDX60,EPSTI1,IFI35,IFI44L,IFIT2,IFIT3,LAMP3,LAP3,LGALS9,OAS2,OASL,PARP14,RNF213,RSAD2,SAMD9L,SAMD9,SAMHD1,SIGLEC1,SLC15A3,SP100,SP110,STAT1,STAT2,TRANK1,TRIM21,TRIM22,XAF1
Basal	LOC100188949	hsa-mir-342	cluster7	B2M,BATF2,BTN3A3,C5orf56,CXCR2P1,ETV7,GBP1,HLA-A,HLA-B,HLA-C,HLA-F,HLA-G,HLA-H,IDO1,IRF1,KLRC1,LOC400759,NLRC5,PSMB8,PSMB9,RUFY4,TAP1,UBA7,UBD,UBE2L6,WARS
Basal	LOC100233209	hsa-mir-142	cluster1	GPR183,IL7R,ITGA4,KCNAB2,PREX1,RAB8B,SH2B3,SIGLEC6
Basal	LOC100233209	hsa-mir-142	cluster10	CCR7,CD247,CD28,CD3G,CD40LG,CD69,CD6,CD8A,CD96,CORO1A,EOMES,FOXP3,GPR171,GPR174,GRAP2,ITK,KLRK1,LAT,LCK,NCR3,NLRC3,PARP15,PLA2G2D,PLAC8,PVRIG,RAC2,SAMD3,SCML4,SIRPG,SLA2,STAP1,STAT4,TIGIT,TRAT1,TSPAN32
Basal	LOC100233209	hsa-mir-142	cluster11	CCL11,CDX1,VNN1,WNT10A
Basal	LOC100233209	hsa-mir-142	cluster12	ABP1,AKAP5,BCL11B,CCL17,EAF2,ERAP2,ICAM3,JAKMIP1,KEL,LOC400696,PRKCQ,SH2D2A,SMPD3,ST6GALNAC4
Basal	LOC100233209	hsa-mir-142	cluster13	CD7,CTSW,CXCL13,CXCL9,GNLY,HSH2D,IL18BP,IL9R,KLRC1,KLRC3,LOC606724,PDCD1,RUFY4,TARP,XCL1,ZBED2,ZBP1,ZNF683
Basal	LOC100233209	hsa-mir-142	cluster14	AIM2,APOL1,B2M,BTN3A1,BTN3A3,C20orf118,C2,CCL4,CCL5,CD274,CD80,CXCL11,EPSTI1,ERAP1,FAM26F,GBP4,GBP5,GZMB,HLA-E,IDO1,IL15RA,IRF1,JAK2,LAP3,NLRC5,PDCD1LG2,PTPN22,SAMD9L,SAMHD1,SIGLEC1,TMEM140,TRIM22,UBA7,XAF1
Basal	LOC100233209	hsa-mir-142	cluster15	ATP8B4,C13orf31,CACNA2D4,CD209,CPVL,CYSLTR2,ETS1,GPRIN3,KAT2B,LRRK2,MCTP1,NR3C1,PLA2G7,PLCL2,PTGER2,RAB27A,STAMBPL1,VPS13C
Basal	LOC100233209	hsa-mir-142	cluster16	ANKRD22,C19orf38,CD14,CHIT1,EFHD2,EIF4E3,FCGR2C,FCGR3B,GPR120,PARM1,PHF11,RCSD1,RGS1,SLC31A2,SLC6A12,SOCS1,TCIRG1
Basal	LOC100233209	hsa-mir-142	cluster17	ALOX5AP,ALOX5,AMPD3,C17orf60,C1orf38,CCR1,CD163,CD300C,DPYD,FCGR1A,FCGR1C,FCGR3A,GPR141,HCK,IFI30,IL7,ITGAM,PTGER4,SIGLEC5,SIGLEC9,VCAM1,VNN2
Basal	LOC100233209	hsa-mir-142	cluster18	ACP5,ADAM8,ARL11,ASGR2,C1orf204,CCL3,CCL4L2,DENND3,DHRS9,EMILIN2,,FCGR2B,FCN1,FLVCR2,FPR1,GM2A,GPR84,HK3,IL4I1,KCNK13,KIAA1949,LACTB,LILRA6,LILRB5,LYZ,MARCO,MPP1,MRC1,NCEH1,NCF2,OLR1,OSCAR,P2RX7,PIK3AP1,PTPRO,RASSF4,SLC2A5,SUCNR1,TMEM176B,VSIG4
Basal	LOC100233209	hsa-mir-142	cluster19	AKNA,APOBEC3G,APOBEC3H,APOL3,C5orf56,CD226,CD38,CD74,CIITA,CTLA4,CXCR6,DOCK8,DOK2,FASLG,FMNL1,GIMAP5,GNGT2,HCLS1,HLA-DMA,HLA-DPB1,HLA-DQA1,HLA-DRA,ICOS,IKZF1,IL12RB1,IL18RAP,IL21R,IL2RB,IL2RG,ITGB7,JAK3,LST1,NKG7,P2RY13,PATL2,PRF1,PSTPIP1,PYHIN1,TBX21,TIFAB,TNFAIP8L2,TNFRSF1B,UBASH3A,VAV1
Basal	LOC100233209	hsa-mir-142	cluster2	ACSL5,AGAP2,CCDC88B,CD72,CLEC12A,DENND2D,EMB,GFI1,GMIP,HMHA1,HSD11B1,IL18,KCNJ10,LCP1,MAP4K1,MYO7A,NLRP1,PARP8,PRKCH,PTPN6,RASSF5,SERPINB9,SMAP2,TNFRSF8,TRAF3IP3
Basal	LOC100233209	hsa-mir-142	cluster3	C12orf35,CCR6,CD8B,CHRNA6,CYLD,DEF6,DENND1C,FGD3,FLT3,GIPR,HLA-DPB2,IKZF3,LOC647121,LOC96610,LPAR5,MCOLN2,NFATC2,PLCXD2,PPM1K,SEMA4D,SPIB,SPOCK2,STK17B,SUSD3
Basal	LOC100233209	hsa-mir-142	cluster4	C2orf89,CAMK4,CCL22,CD1C,CFP,CLEC9A,CXCR5,DNASE1L3,GP1BA,IL24,IPCEF1,MAL,RGS13,SELP,TLR10,TXK
Basal	LOC100233209	hsa-mir-142	cluster5	APOB48R,APOL2,CARD16,CASP1,CD40,CD97,GALM,GBP2,HLA-DQA2,HLA-DQB1,HLA-DQB2,HLA-DRB5,LAIR2,LGALS9,STAC3,TGM2,TNFRSF14
Basal	LOC100233209	hsa-mir-142	cluster6	APOBEC3F,C1R,C1S,C3,CCL2,EMR1,GCH1,HLA-A,HLA-B,HLA-C,HLA-F,HLA-G,HLA-H,HLA-L,IFI16,IFI35,IFIT5,KLRC2,LOC400759,MLKL,MVP,NMI,RARRES3,SERPINA1,SERPINB1,SLC15A3,SP100,SP110,SP140L,STAT2,TNFSF13B,TRIM21,TRIM34
Basal	LOC100233209	hsa-mir-142	cluster7	ADAM28,APBB1IP,C1orf162,CD4,CXorf21,CYTH4,DOCK10,DOCK2,FGL2,FYB,HLA-DMB,IGSF6,LCP2,LILRB1,LPXN,MPEG1,MS4A6A,MYO1F,MYO1G,NCKAP1L,PIK3CG,PIK3R5,PLEK,RGS18,SAMSN1,SLA,SLC9A9,SNX20,STX11,TLR7
Basal	LOC100233209	hsa-mir-142	cluster8	ADAMDEC1,ADAP2,C3AR1,CD300LF,CD33,CD68,CD84,CD86,CMKLR1,CSF1R,CSF2RB,CTSS,CYBB,DOK3,FGR,FPR3,HAVCR2,ITGAX,ITGB2,LAIR1,LILRB4,MARCH1,MS4A4A,NFAM1,PLEKHO2,PTAFR,SIGLEC10,SIRPB2,SLAMF8,SLC7A7,SLC8A1,SLCO2B1,SRGN,TFEC,TLR8,TMEM150B,TNFRSF9,TRPV2
Basal	LOC100233209	hsa-mir-142	cluster9	APOBEC3D,ARHGAP30,BIN2,C10orf54,C17orf87,CCR4,CD200R1,CD244,CEACAM21,CERKL,CLEC10A,CLIC2,GCET2,GIMAP6,GPR132,HLA-DOA,INPP5D,IRF8,P2RY12,PARVG,PIK3CD,PLCB2,PTK2B,STK10,TAGAP,TNFAIP8,TRAF1,ZC3H12D
Basal	LOC100233209	hsa-mir-150	cluster1	ACSL5,APOBEC3C,APOBEC3D,APOBEC3F,BIRC3,C1orf38,C3,DENND2D,GMIP,IL18,IL2RA,IL7,MYO7A,SIGLEC14,SPIB,TNFAIP3,VCAM1
Basal	LOC100233209	hsa-mir-150	cluster10	ADAMDEC1,ALOX5AP,AMPD3,BIN2,C20orf118,CCR8,CD84,CLEC4A,CSF1R,CSF2RB,CYBB,EMB,ERAP1,HLA-DOA,JAK2,MARCH1,PARP8,PDCD1LG2,PIK3CD,PTAFR,PTPN22,SAMHD1,SIGLEC5,STX11,TAGAP,TFEC,TLR7,TLR8,TNFRSF9,TRAF1,TRANK1
Basal	LOC100233209	hsa-mir-150	cluster11	BATF2,CFB,GBP1,HCG26,	HLA-A,HLA-B,HLA-C,HLA-DOB,HLA-F,HLA-G,HLA-L,IL15,KLRC2,LOC400696,LOC400759,PHF11,PSMB8,REC8,	TRIM69,UBE2L6,WARS
Basal	LOC100233209	hsa-mir-150	cluster12	APOL6,CARD16,CASP1,CCL2,GBP2,IFI16,IFI35,IFI44L,IFIT3,IFIT5,LACTB,LAP3,LGALS9,MLKL,NMI,OAS2,OBFC2A,PARP14,RNF213,SAMD9,SERPINB1,SP100,SP110,SP140L,STAT1,TRIM21,TRIM34,XAF1
Basal	LOC100233209	hsa-mir-150	cluster13	BHLHE22,CDX1,KLRF1,MYO7B,TMEM86A,WNT10A
Basal	LOC100233209	hsa-mir-150	cluster14	ABCA6,ALDH1A2,C7,FAM177B,FCER2,FREM1,GGTA1,IGF1,IL33,KLRG1,MFAP4,PI16,RAMP3,S1PR1,TLL1,XPNPEP2
Basal	LOC100233209	hsa-mir-150	cluster15	AIM2,B2M,BTN3A1,BTN3A3,CCL4,CCL5,CD274,CD80,EPSTI1,FAM26F,GBP4,GBP5,HLA-E,IDO1,IRF1,KLRC1,LAG3,NLRC5,PSMB9,RUFY4,SAMD9L,TRIM22,UBA7,UBD,ZBP1
Basal	LOC100233209	hsa-mir-150	cluster16	APOBEC3G,APOBEC3H,CD247,CIITA,CTLA4,CTSW,CXCL13,CXCL9,EBI3,FOXP3,FUT7,GFI1,ICOS,IL18RAP,LTB,PATL2,PLA2G2D,PVRIG,STAP1,TARP,XCL1,ZAP70,ZBED2
Basal	LOC100233209	hsa-mir-150	cluster17	ARHGEF3,ATP8A1,C12orf35,CAMK4,CHRNA6,CLEC12A,CTSO,CYLD,DDO,DHRS9,DOCK11,	ETS1,FAM69A,FCN1,	FLT3,FNBP1,IKZF3,IL1R1,IPCEF1,KCNK13,LCP1,LIPA,LOC647121,LPAR6,MCTP1,MRC1,NFATC2,NLRP1,NR3C1,PLCXD2,PPM1K,PTGER2,PTPRO,RBP5,SERPINB9,SMAP2,SPOCK2,STK17B,SUCNR1,TRAF3IP3,VNN2
Basal	LOC100233209	hsa-mir-150	cluster2	ARHGAP26,C13orf31,CCL4L2,CFLAR,CLEC4E,FAS,FLVCR2,GPR84,NCEH1,NPL,NR1H3,OLR1,	RAB27A,RASSF4,TLR2,TMEM106A,VPS13C
Basal	LOC100233209	hsa-mir-150	cluster3	AOAH,ARHGAP30,CD200R1,CD226,CXorf21,DOCK2,FYB,GIMAP6,GIMAP8,IKZF1,IRF8,PLEK,RGS18,SAMSN1,SLA,SLC9A9
Basal	LOC100233209	hsa-mir-150	cluster4	CCR4,CCR7,CD28,CD40LG,CD69,CD96,CERKL,CLEC10A,CLIC2,GCET2,GPR171,GRAP2,GVIN1,LGALS2,LILRA4,P2RY12,PDE6G,PLAC8,SCML4,SELL,STAT4,TNFAIP8
Basal	LOC100233209	hsa-mir-150	cluster5	ABCB1,ABI3BP,BANK1,CLIC5,CXCR5,FAIM3,FAM65B,GAPT,IL24,ITM2A,MS4A1,PAPLN,PLD4,RASGRP2,SIGLEC6,TLR10,TXK
Basal	LOC100233209	hsa-mir-150	cluster6	CCL19,CCL22,CCR6,CD1C,CFP,CH25H,CLEC9A,DNASE1L3,ENPP2,GP1BA,HHEX,MAL,P2RY14,TIMD4
Basal	LOC100233209	hsa-mir-150	cluster7	ANKRD22,C15orf48,CTSC,IKBKE,MARCO,NFKBIE,TNIP3
Basal	LOC100233209	hsa-mir-150	cluster8	ABP1,ADPRH,AKAP5,BLNK,C2orf89,CACNA2D4,CCL18,CYSLTR2,DEF6,EAF2,EIF4E3,HLA-DPB2,LGI2,PARM1,PLA2G7,RASSF2,RCSD1,RHOF,SEL1L3,STAMBPL1,TOX
Basal	LOC100233209	hsa-mir-150	cluster9	ADRB2,C10orf128,GNG2,GPR183,IL7R,ITGA4,KCTD12,PREX1,PRKCH,PTGER4,RAB8B,SH2B3,TNFSF8
Basal	LOC100233209	hsa-mir-155	cluster1	CCL2,CCR1,IFI35,IFIT5,MLKL,NMI,SAMD9,SP100,STAT2,TRIM21,UBE2L6,ZNFX1
Basal	LOC100233209	hsa-mir-155	cluster10	GCH1,ISG20,LOC400696,P2RY6,PSME1,SOCS1
Basal	LOC100233209	hsa-mir-155	cluster11	ADAMDEC1,APOBEC3G,APOBEC3H,C1QB,C1QC,CCL4,CCL5,CD274,EPSTI1,FCGR1A,GBP4,GBP5,IDO1,IL18RAP,IRF1,LAG3,LILRB4,NFAM1,PDCD1LG2,PSMB9,SAMD9L,SLAMF8,STX11,TMEM150B
Basal	LOC100233209	hsa-mir-155	cluster2	APOL6,B2M,C5orf56,CXCL10,CXCL11,GBP1,HLA-A,HLA-B,HLA-C,HLA-F,LOC400759,NLRC5,PARP14,PSMB10,TRIM22,UBA7,XAF1,ZBP1
Basal	LOC100233209	hsa-mir-155	cluster3	CCL13,CCL18,CHIT1,PLA2G7
Basal	LOC100233209	hsa-mir-155	cluster4	C2orf89,CCL19,CD1E,FNBP1,IL18R1,LOC96610,MAP3K14,MCOLN2,PLCXD2,PPM1K,RASGEF1B,SEMA4D
Basal	LOC100233209	hsa-mir-155	cluster5	ARHGAP26,C3,DAPP1,DRAM1,FAS,HLA-DOB,HLA-L,IFI16,IL15,NCEH1,PIK3AP1,TRIM69
Basal	LOC100233209	hsa-mir-155	cluster6	ADORA2A,FCN1,FLVCR2,IKBKE,LCP1,MARCO,NFKBIE,OBFC2A,OLR1,SERPINB9,SPIB,TNFRSF8
Basal	LOC100233209	hsa-mir-155	cluster7	ADAM8,C1orf38,CD163,CD300C,CLEC4E,GPR84,HK3,IL4I1,ITGAM,MPP1,RASSF4
Basal	LOC100233209	hsa-mir-155	cluster8	APOBEC3D,APOBEC3F,BIRC3,C1S,CSF1,DPYD,ERAP1,FAM26F,IL7,PARP8,SAMHD1,	SIGLEC1,TMEM140,UBD,VCAM1
Basal	LOC100233209	hsa-mir-155	cluster9	CCL3,CCL4L2,CD40,CLEC12A,CXCL9,FOXP3,GALM,IL2RA,KCNJ10,KLRC3,MYO7A,NR1H3,SIGLEC14,	STAC3,TRAF1,ZNF683
Basal	LOC100233209	hsa-mir-342	cluster1	LGALS9B,LGALS9C,PPM1K
Basal	LOC100233209	hsa-mir-342	cluster2	DENND2D,GCH1,ISG20,LOC400696,PHF11,PSME1,RARRES3,REC8
Basal	LOC100233209	hsa-mir-342	cluster3	APOL6,DDX60,IFI35,IFIT3,LAP3,LGALS9,OAS2,PARP14,RNF213,SAMD9L,SAMD9,SP100,SP110,STAT1,STAT2,TRIM21,TRIM22,XAF1,ZNFX1
Basal	LOC100233209	hsa-mir-342	cluster4	BATF2,CXCL10,CXCL11,CXCR2P1,GBP1,HLA-A,HLA-B,HLA-F,IDO1,LAG3,LOC400759,NLRC5,PSMB8,PSMB9,RUFY4,TAP1,UBA7,UBE2L6,WARS
Basal	LOC100233209	hsa-mir-342	cluster5	APOBEC3D,APOBEC3F,BIRC3,C20orf118,GABBR1,	HCG26,HLA-DOB,HLA-L,IFI16,LAMP3,SIGLEC14,TRIM69,UBD
Basal	LOC100233209	hsa-mir-342	cluster6	AKAP5,C12orf35,CACNA2D4,PLCXD2,PRKCQ,RGS1,SEMA4D,SH2D2A
Basal	LOC284749	hsa-mir-142	cluster1	EMR1
Basal	LOC284749	hsa-mir-142	cluster10	C10orf128,C10orf54,C17orf87,CD244,CEACAM21,CERKL,DPEP2,GCET2,GPR132,HLA-DOA,INPP5D,LY86,PARVG,	PLCB2,RGS18,SLC9A9,TLR7,TNFAIP8
Basal	LOC284749	hsa-mir-142	cluster11	APOBEC3H,BTLA,CCR7,CD27,CD40LG,CORO1A,FAM65B,FCRL3,FOXP3,GPR114,GPR18,GRAP2,GZMM,LAT,LCK,NCR3,PATL2,PDCD1,PLA2G2D,PLAC8,PTPRCAP,PVRIG,RAB37,S1PR4,SCML4,SEPT1,TSPAN32
Basal	LOC284749	hsa-mir-142	cluster12	ACAP1,ARHGAP15,ARHGAP25,C16orf54,CCR2,CD2,CD3D,CD3E,CD3G,CD48,CD5,CD69,CRTAM,CYTIP,EOMES,FAM78A,GIMAP4,GIMAP5,GIMAP7,GPR171,GPR174,ICOS,IKZF1,IL16,IL21R,IL2RB,IL2RG,ITGAL,ITK,JAK3,KLHL6,LY9,NAPSB,NLRC3,P2RY10,P2RY13,P2RY8,PRKCB,PTPN7,PYHIN1,SAMD3,SELPLG,SH2D1A,SIRPG,SLAMF1,SLAMF6,SPN,STAT4,TBC1D10C,THEMIS,TIFAB,TRAT1,UBASH3A,	WAS
Basal	LOC284749	hsa-mir-142	cluster2	BIRC3,C1orf38,C20orf118,DENND2D,HCK,IL18,SIGLEC14,TNFSF13B,VNN2
Basal	LOC284749	hsa-mir-142	cluster3	FCRL5,IGJ,P2RX1,PNOC,POU2AF1,TNFRSF13B
Basal	LOC284749	hsa-mir-142	cluster4	CASP10,CCL22,CD1C,LSP1,SERPINB9,SPOCK2,TNFRSF8
Basal	LOC284749	hsa-mir-142	cluster5	CD300LF,CD86,CYBB,ITGAX,LAIR1,PLEKHO2,SIGLEC10,SLC7A7,SRGN,TFEC,TNFRSF9,TRPV2
Basal	LOC284749	hsa-mir-142	cluster6	ALOX5AP,CD80,CD84,EPSTI1,IL7R,ITGA4,KCNAB2,NLRP3,PIK3CD,SAMHD1,SIGLEC1,SIGLEC5,SLC8A1
Basal	LOC284749	hsa-mir-142	cluster7	BTK,CD226,CD4,CD53,CYTH4,DOCK2,DOK3,EVI2B,FERMT3,	FGD2,FGL2,FYB,GAB3,IL10RA,ITGB2,LAT2,LCP2,LILRB1,MYO1F,MYO1G,NCF4,NCKAP1L,PIK3R5,PLEK,PTPRC,SAMSN1,SLA,SNX20,TNFRSF1B
Basal	LOC284749	hsa-mir-142	cluster8	APBB1IP,ARHGAP30,CCR4,CD200R1,CD6,CXorf21,CYSLTR1,DOCK10,DOCK8,FMNL1,GIMAP1,GIMAP6,GMFG,GNGT2,HCLS1,IL12RB1,ITGB7,MPEG1,PIK3CG,PSTPIP1,RAC2,RNASE6,TNFAIP8L2,VAV1,WIPF1
Basal	LOC284749	hsa-mir-142	cluster9	BANK1,CCDC88B,CCND2,GAPT,GFI1,HVCN1,MAP4K1,PLD4,POU2F2,PTPN6,RASGRP2,TLR10,TXK,ZBP1
Basal	LOC284749	hsa-mir-150	cluster1	BIRC3,C1orf38,C20orf118,CD80,EPSTI1,IL2RA,NLRC5,SAMHD1,SIGLEC1,TRIM22
Basal	LOC284749	hsa-mir-150	cluster10	BTLA,CCDC69,CCR7,CD27,CD3G,CD52,CD6,CORO1A,EOMES,FCRL3,GIMAP1,GIMAP5,GPR18,GRAP2,GVIN1,GZMM,LAT,LTB,	LY9,NCR3,NLRC3,P2RY8,PARP15,PTPRCAP,PVRIG,RHOH,SCML4,	SELL,SEPT1,SIT1,STAT4,THEMIS,TMEM156,TSPAN32
Basal	LOC284749	hsa-mir-150	cluster11	APOBEC3G,APOBEC3H,C5orf56,CCDC88B,FAM113B,GFI1,GPR114,HSH2D,MAP4K1,PDCD1,PTPN6,ZBP1
Basal	LOC284749	hsa-mir-150	cluster12	ARHGAP30,C10orf128,C10orf54,C17orf87,CCR4,CD244,CEACAM21,CERKL,DPEP2,GPR132,INPP5D,KCNA3,LY86,PARVG,PLCB2,SLC9A9,TAGAP,TLR7,TRAF1,ZC3H12D
Basal	LOC284749	hsa-mir-150	cluster13	CD300LF,CLEC4A,CSF2RB,CYBB,ITGAX,LAIR1,PLEKHO2,SIGLEC10,SLC7A7,SRGN,TFEC,TNFRSF9,TRPV2
Basal	LOC284749	hsa-mir-150	cluster14	C2orf89,CAMK4,CH25H,DDX60,FLT3,IL18R1,PARM1
Basal	LOC284749	hsa-mir-150	cluster15	CD79A,FCER2,FCRL2,GP1BA,IGLL1,P2RX1,PNOC,POU2AF1,TNFRSF13B
Basal	LOC284749	hsa-mir-150	cluster2	ALOX5AP,CD84,IL7R,ITGA4,KCNAB2,MARCH1,NLRP3,PIK3CD,PTPRO,SH2B3,SIGLEC5,SIGLEC7,SLC8A1,TNFSF8
Basal	LOC284749	hsa-mir-150	cluster3	BANK1,CD19,CD22,CXCR5,FCRLA,IL24,MS4A1,RASGRP2,TLR10
Basal	LOC284749	hsa-mir-150	cluster4	FAIM3,FAM65B,GAPT,GCET2,HVCN1,LILRA4,MFNG,PAPLN,PDE6G,PLAC8,PLD4,POU2F2,RAB37,SIGLEC6,STAP1,TXK
Basal	LOC284749	hsa-mir-150	cluster5	DENND2D,HCG26,HLA-F,IL18,REC8,SP100,SP110,XAF1
Basal	LOC284749	hsa-mir-150	cluster6	CASP10,CCR6,EMB,GMIP,NLRP1,PREX1,RAB33A,	SERPINB9,SPOCK2,TIMD4,TNFRSF8,VNN2
Basal	LOC284749	hsa-mir-150	cluster7	AOAH,APBB1IP,ARHGAP25,BTK,CCR5,CD226,CD4,CD53,CXorf21,CYSLTR1,CYTIP,DOCK10,DOCK2,DOCK8,EVI2A,EVI2B,FAM78A,	FGD2,FYB,GAB3,GIMAP6,IKZF1,IL10RA,IL21R,IRF8,KLHL6,LCP2,MPEG1,MYO1G,NCKAP1L,PIK3CG,PIK3R5,PLEK,PTPRC,SAMSN1,SASH3,SELPLG,SLA,SNX20,TIFAB,WAS,WDFY4,WIPF1
Basal	LOC284749	hsa-mir-150	cluster8	ABI3,AKNA,CD86,CYTH4,DOK3,FERMT3,FMNL1,FUT7,GNGT2,GPR65,GPSM3,HCLS1,HCST,IL12RB1,ITGB2,ITGB7,LAPTM5,LAT2,LILRB1,MYO1F,NCF1,NCF4,PSTPIP1,RAC2,SPI1,TBX21,TNFRSF1B,VAV1
Basal	LOC284749	hsa-mir-150	cluster9	ACAP1,ARHGAP15,ARHGAP9,C16orf54,ARD11,CD37,CD3E,CD48,CD5,IL16,IL2RB,IL2RG,ITGAL,JAK3,KIAA0748,LTA,PRKCB,PTPN7,PYHIN1,RASAL3,SIRPG,SLAMF6,SP140,SPN,TBC1D10C,TMC8,UBASH3A
Basal	LOC284749	hsa-mir-155	cluster1	P2RX1,POU2AF1
Basal	LOC284749	hsa-mir-155	cluster2	IL2RA,KCNAB2,SERPINB9,SPOCK2,TNFRSF8
Basal	LOC284749	hsa-mir-155	cluster3	CD27,CD52,GZMM,PLA2G2D,PTPRCAP,S1PR4,SEPT1,SIT1,TSPAN32,ZAP70
Basal	LOC284749	hsa-mir-155	cluster4	ARHGAP15,BTLA,C16orf54,CCR7,CD28,CD3G,CD69,CRTAM,CYTIP,EOMES,GIMAP4,GIMAP5,GPR171,GPR174,ICOS,IKZF1,IL2RB,ITK,JAK3,LTA,LY9,PRKCB,PYHIN1,RASAL3,SAMD3,SCML4,SH2D1A,SIRPG,SLAMF1,SLAMF6,STAT4,TBC1D10C,THEMIS,TIGIT,TRAT1,UBASH3A
Basal	LOC284749	hsa-mir-155	cluster5	IFI44L,IFIT3,XAF1
Basal	LOC284749	hsa-mir-155	cluster6	EPSTI1,NLRC5,SAMHD1,SIGLEC1,ZBP1
Basal	LOC284749	hsa-mir-155	cluster7	CLEC4A,CYBB,GPR65,ITGB2,LAIR1,LAPTM5,NCF1,SIGLEC10,SIGLEC7,SPI1,TFEC,TRPV2
Basal	LOC284749	hsa-mir-155	cluster8	ARHGAP30,CCR2,CD200R1,CD226,CD4,CXorf21,CYTH4,FAM78A,FERMT3,FGD2,FGL2,FUT7,GNGT2,IL10RA,IL12RB1,LCP2,LILRB1,MYO1F,MYO1G,NCKAP1L,P2RY13,PIK3R5,PLEK,PSTPIP1,SAMSN1,SELPLG,SLA,SNX20,TIFAB,TNFAIP8L2,TNFRSF1B,VAV1
Basal	LOC284749	hsa-mir-155	cluster9	APOBEC3H,C5orf56,CD7,FOXP3,GFI1,GPR114,HLA-DOA,MAP4K1,PARVG,PATL2,PDE6G,TNFAIP8,TXK
Basal	LOC284749	hsa-mir-342	cluster1	LCK,PLA2G2D,RAB37,SEPT1,SIT1,TSPAN32,ZAP70
Basal	LOC284749	hsa-mir-342	cluster2	APOBEC3H,C5orf56,CCR8,CD226,CD7,CD80,EBI3,FGL2,FOXP3,GNGT2,GPR132,HCST,HLA-DOA,P2RY13,PARVG,PATL2,RNASE6,TNFAIP8L2,VAV1
Basal	LOC284749	hsa-mir-342	cluster3	IFI44L,IFIT3,SP110
Basal	LOC284749	hsa-mir-342	cluster4	C20orf118,CCL22,NLRC5,REC8
Basal	LOC284749	hsa-mir-342	cluster5	ARHGAP15,CD28,CD2,CD3D,CD3E,CD40LG,CD69,CRTAM,CXCR3,GIMAP4,GIMAP5,GIMAP7,GPR171,GPR174,GZMK,ICOS,IL2RG,ITK,PYHIN1,SAMD3,SCML4,SH2D1A,SIRPG,SLAMF1,STAT4,TBX21,THEMIS,TRAT1
Basal	LOC388692	hsa-mir-142	cluster1	CCL5,GBP5,IRF1,KLRC1,ZNF683
Basal	LOC388692	hsa-mir-142	cluster10	CD86,DOK2,DOK3,FERMT3,HCLS1,,IGSF6,LILRB1,LST1,MS4A6A,NCF4,PLEK,	SLA,STX11,TNFAIP8L2,TNFRSF1B,WAS
Basal	LOC388692	hsa-mir-142	cluster11	BTLA,CCR7,CD28,CD40LG,CD6,CXCL13,FCRL3,HSH2D,LAX1,LCK,MEI1,P2RY8,PATL2,PDCD1,PLAC8,PVRIG,TSPAN32,ZC3H12D
Basal	LOC388692	hsa-mir-142	cluster12	APOB48R,	B2M,C2,CARD16,CCL4,CD300C,CD40,FCGR1A,HLA-DQA2,KLRC2,NR1H3,	RUFY4,SAMHD1,SIGLEC1,SLC15A3,UBD
Basal	LOC388692	hsa-mir-142	cluster2	APOBEC3H,APOL3,CD74,CIITA,CXCR6,HLA-DMA,HLA-DPB1,HLA-DQA1,HLA-DRA,IL18RAP,ITGB7,PRF1,SLAMF7,VAV1
Basal	LOC388692	hsa-mir-142	cluster3	ARHGAP30,C10orf54,C1orf162,CD200R1,CD244,CECR1,HLA-DOA,LPXN,PTK2B,RGS18,RNASE6,TRAF1
Basal	LOC388692	hsa-mir-142	cluster4	AGAP2,BIN2,CD1D,CD72,CLEC10A,CLIC2,DPEP2,FCRL6,GCET2,GPR183,HVCN1,MAP4K1,PTPN6
Basal	LOC388692	hsa-mir-142	cluster5	AMICA1,ARHGAP25,CCR2,CYTIP,FAM78A,GIMAP4,GIMAP5,GIMAP7,GMFG,IKZF1,IL21R,KLHL6,NAPSB,P2RY13,SNX20,TIFAB
Basal	LOC388692	hsa-mir-142	cluster6	C16orf54,CARD11,CD27,CD3D,CD3E,CD5,CD69,CD96,CORO1A,CXCR3,GPR171,GZMK,GZMM,ICOS,IL2RB,IL2RG,ITK,KLRK1,LY9,NCR3,P2RY10,PTPRCAP,RHOH,SEPT1,SH2D1A,SIRPG,SLA2,SLAMF1,SLAMF6,STAT4,TBC1D10C,TIGIT,TRAT1
Basal	LOC388692	hsa-mir-142	cluster7	C2orf89
Basal	LOC388692	hsa-mir-142	cluster8	CCL22,CD22,CFP,CXCR5,MS4A1,TXK
Basal	LOC388692	hsa-mir-142	cluster9	C3AR1,CD300LF,CSF2RB,CTSS,FGR,ITGB2,LILRB4,PDCD1LG2,SLAMF8,SLCO2B1,SRGN,TLR8
Basal	LOC388692	hsa-mir-150	cluster1	CCL22
Basal	LOC388692	hsa-mir-150	cluster2	FGR
Basal	LOC388692	hsa-mir-150	cluster3	APOBEC3H,ICOS,PTPRCAP,SLAMF1,ZAP70
Basal	LOC388692	hsa-mir-150	cluster4	CD28,LAX1,MS4A1,TXK
Basal	LOC388692	hsa-mir-155	cluster1	CD74,DOK2,FUT7,HLA-DPB1,TNFRSF1B
Basal	LOC388692	hsa-mir-155	cluster2	APOBEC3H,CD27,HSH2D,ICOS,LTA,PTPRCAP,SIT1,SLA2,SLAMF1,TIGIT,ZAP70
Basal	LOC388692	hsa-mir-155	cluster3	CCL4,CCL5,GBP5,IRF1,LAG3,ZNF683
Basal	LOC388692	hsa-mir-155	cluster4	CSF2RB,FGR,LILRB4,UBD
Basal	LOC388692	hsa-mir-342	cluster1	CYTIP,GPR171,ICOS,ITK,LTA,SIRPG,SLA2,SLAMF1,SLAMF6,TIGIT
Basal	LOC388692	hsa-mir-342	cluster2	BTLA,CD28,CD40LG,CD96,LCK,NCR3,PTPRCAP,SIT1,ZAP70
Basal	LOC388692	hsa-mir-342	cluster3	TXK
Basal	LOC388692	hsa-mir-342	cluster4	B2M,REC8,XAF1
Basal	LOC388692	hsa-mir-342	cluster5	APOBEC3H,CCL5,CD74,CXCL13,GBP5,HSH2D,IRF1,LAG3,PATL2
Basal	LOC678655	hsa-mir-200c	cluster1	DDX11
Basal	LOC678655	hsa-mir-200c	cluster2	MAGOHB
Basal	LOC678655	hsa-mir-200c	cluster3	EMG1,NCAPD2,NDUFA9,USP5
Basal	MEG3	hsa-mir-10b	cluster1	PGR
Basal	MEG3	hsa-mir-10b	cluster2	JAM3,LAYN,SMOC2,TNN
Basal	MEG3	hsa-mir-10b	cluster3	ACVRL1,ADAM33,EBF1,ERG,JAM2,MAB21L1,SPARCL1,SVEP1
Basal	MEG3	hsa-mir-10b	cluster4	ABCA8,ABCA9,FOXO1,GCNT4,HTR2B
Basal	MEG3	hsa-mir-1245	cluster1	COL6A1
Basal	MEG3	hsa-mir-1245	cluster2	COL12A1,COL3A1,COL5A2,ODZ3
Basal	MEG3	hsa-mir-127	cluster1	CILP,ITGBL1,MFAP5,NEGR1,OMD,PRDM6,SFRP2,SFRP4,SSC5D,VCAN,WISP2
Basal	MEG3	hsa-mir-127	cluster2	CCRL1,CFHR1,CFH,DAB2,F13A1,FSTL1,HRH1,ODZ3,PDPN,PRRX1,SPON1,SULF1,WISP1,WNT2,ZEB2
Basal	MEG3	hsa-mir-127	cluster3	FGF10,GALNTL2,KERA,LAMA2,MAB21L1,OGN
Basal	MEG3	hsa-mir-127	cluster4	C20orf103,COL16A1,FGF14,FOXO1,GALNT10,GCNT4,GPR1,MMP23B,NNMT,TNFSF12,TNFSF4,TWIST2
Basal	MEG3	hsa-mir-127	cluster5	BMP1,CMTM3,COL6A1,CPXM1,CPZ,EMILIN1,MRGPRF,NDN,OLFML3,PCOLCE
Basal	MEG3	hsa-mir-127	cluster6	ADAM12,CCDC80,CDH11,CHSY3,COL1A2,COL3A1,COL5A2,CTSK,DACT1,DCN,FAM26E,FAP,GLT8D2,HTRA1,LUM,MMP2,NID2,OLFML1,OLFML2B,POSTN,PRSS23,SPARC
Basal	MEG3	hsa-mir-136	cluster1	COL6A1,COL6A2,NDN,SPON1,SSC5D,WISP2
Basal	MEG3	hsa-mir-136	cluster2	CILP,CPZ,FGF1,FSTL1,GLT8D2,LAYN,MRGPRF,NEGR1,PDPN,PRRX1,TIMP2,WNT2
Basal	MEG3	hsa-mir-136	cluster3	TMEM200A,TNFSF4
Basal	MEG3	hsa-mir-136	cluster4	ADRA2A,F13A1,FOXO1,GALNT10,GCNT4,PLXNC1,SYNE1
Basal	MEG3	hsa-mir-136	cluster5	FAT4,FGF10,GALNTL2,MAB21L1
Basal	MEG3	hsa-mir-136	cluster6	CCDC80,CFH,DCN,PDGFRA
Basal	MEG3	hsa-mir-199a-1	cluster1	CMTM3,MXRA8,WISP2
Basal	MEG3	hsa-mir-199a-1	cluster2	AXL,F13A1,GALNT10,GREM2,NUAK1,TNFSF4
Basal	MEG3	hsa-mir-199a-1	cluster3	C20orf103,FOXO1,GCNT4,HTR2B,TNN
Basal	MEG3	hsa-mir-199a-1	cluster4	CCDC80,CHSY3,CPZ,FGF1,LAYN,NTM,OLFML1,POSTN,PRSS23,SFRP2,SPARC,SSC5D
Basal	MEG3	hsa-mir-199a-2	cluster1	FGF1,LAYN,NTM,SSC5D
Basal	MEG3	hsa-mir-199a-2	cluster2	C20orf103,CMTM3,CPZ,TNFSF4,WISP2
Basal	MEG3	hsa-mir-199a-2	cluster3	GCNT4
Basal	MEG3	hsa-mir-199b	cluster1	CMTM3,CPZ
Basal	MEG3	hsa-mir-199b	cluster2	FGF1,	NTM,SSC5D,TNFSF4
Basal	MEG3	hsa-mir-409	cluster1	SFRP2,VCAN
Basal	MEG3	hsa-mir-409	cluster2	F13A1,KERA,LAMA2,MAB21L1
Basal	MEG3	hsa-mir-409	cluster3	EMX2
Basal	MIAT	hsa-mir-142	cluster1	BIN2,C10orf128,CCND2,CCR4,CERKL,CLIC2,GCET2,GPR183,IL7R,ITGA4,KCNA3,LAX1,MEI1,P2RY12,PRDM1,ST8SIA4,STK10,TNFAIP8
Basal	MIAT	hsa-mir-142	cluster1	ZC3H12D
Basal	MIAT	hsa-mir-142	cluster10	APOL2,C1R,CD8B,GBP2,GCH1,HERPUD1,HLA-DPB2,	HLA-L,ISG20,KLRC2,LAIR2,MVP,SLC6A12,STAC3,	TGM2,TNFRSF14,TRIM69
Basal	MIAT	hsa-mir-142	cluster11	AIM2,APOBEC3D,B2M,BTN3A1,BTN3A2,BTN3A3,C1S,C5orf56,CCL4,CCL5,CD274,CXCL11,EPSTI1,FAM26F,GBP4,GBP5,HLA-E,IDO1,IL15RA,IRF1,JAK2,NLRC5,PDCD1LG2,PIK3CD,PTPN22,RUFY4,SAMD9L,SAMHD1,SIGLEC1,TAGAP,TRAF1,TRIM22,UBA7,UBD
Basal	MIAT	hsa-mir-142	cluster12	ADAMDEC1,CD300LF,CD86,CMKLR1,CSF2RB,CTSS,CYBB,FGR,HAVCR2,ITGB2,LAIR1,LILRB1,LILRB4,NFAM1,PLEKHO2,SIGLEC10,SLAMF8,SLCO2B1,SRGN,STX11,TBXAS1,TLR8,TNFRSF9,TRPV2
Basal	MIAT	hsa-mir-142	cluster13	ADAM28,ARHGAP30,C17orf87,C1orf162,CD200R1,CD244,CEACAM21,CECR1,CYSLTR1,DOK2,DOK3,DPEP2,GIMAP1,GIMAP6,GIMAP7,GIMAP8,GNGT2,GPR132,GPSM3,HCLS1,HLA-DOA,INPP5D,LAT2,LST1,LY86,PARVG,PLCB2,PTK2B,RGS18,SLC9A9,TLR7,TNFAIP8L2
Basal	MIAT	hsa-mir-142	cluster14	ADAP2,ALOX5AP,ALOX5,AMPD3,C1orf38,CCR1,CD163,CD300C,CD33,CD68,CSF1R,DPYD,FCGR1A,FCGR1C,FPR3,GPR141,HCK,ITGAM,MARCH1,MS4A4A,NLRP3,PTAFR,SIGLEC14,SIGLEC5,SIGLEC9,SLC15A3,TMEM150B
Basal	MIAT	hsa-mir-142	cluster15	BTLA,CCR7,CD247,CD27,CD40LG,CD96,FAIM3,	FAM65B,FCRL3,FOXP3,GPR114,GPR18,GRAP2,GZMM,	LAT,LCK,NCR3,PLA2G2D,	PLAC8,PTPRCAP,PVRIG,RAB37,SCML4,SEPT1,TSPAN32
Basal	MIAT	hsa-mir-142	cluster16	ACAP1,AKNA,APOBEC3H,	C16orf54,CARD11,CD28,CD2,CD38,CD3D,CD3E,CD3G,CD5,CD69,CD6,CD8A,CRTAM,CTLA4,CXCR3,EOMES,FMNL1,GIMAP5,GPR171,GPR174,	GZMK,ICOS,IL12RB1,IL16,IL2RB,IL2RG,ITGAL,ITGB7,ITK,JAK3,KIAA0748,KLRK1,LY9,NAPSB,P2RY10,P2RY8,PATL2,PRKCB,PSTPIP1,PTPN7,PYHIN1,RAC2,RHOH,SAMD3,SH2D1A,SIRPG,SLA2,SLAMF1,SLAMF6,SLAMF7,SP140,STAT4,TBC1D10C,TBX21,THEMIS,TIGIT,TMC8,TRAT1,UBASH3A,VAV1
Basal	MIAT	hsa-mir-142	cluster17	AMICA1,APBB1IP,ARHGAP15,ARHGAP25,BTK,CCR2,CD226,CD37,CD48,CD4,CD53,CXorf21,CYTH4,DOCK2,DOCK8,EVI2A,EVI2B,FAM78A,FERMT3,FGL2,FYB,GIMAP4,HLA-DMB,IGSF6,IKZF1,IL10RA,IRF8,KLHL6,LCP2,LPXN,MPEG1,MS4A6A,MYO1F,MYO1G,NCF4,NCKAP1L,P2RY13,PIK3CG,PIK3R5,PLEK,PTPRC,RNASE6,SAMSN1,SASH3,SELPLG,SLA,SNX20,TIFAB,TNFRSF1B,WAS,WDFY4,WIPF1
Basal	MIAT	hsa-mir-142	cluster18	APOBEC3F,APOL6,CCL8,,DDX60,GBP1,HLA-B,HLA-C,HLA-F,IFI44L,IFIH1,IFIT3,LAP3,LOC400759,OAS2,PARP14,PARP9,RNF213,SAMD9,SP100,SP110,SP140L,STAT1,TAP1,TNFSF13B,XAF1
Basal	MIAT	hsa-mir-142	cluster19	ADORA2A,ALDH3B1,CAMK4,CD209,FCHSD2,FLT3,IPCEF1,PLCL2,PPP1R16B,SMPD3,STAMBPL1,STARD5,TNIP3
Basal	MIAT	hsa-mir-142	cluster2	ABCB1,ADRB2,CCDC88B,CCL22,CD72,CLEC10A,CLIC5,EMB,FAM113B,FCRL6,FLI1,FLT3LG,GAPT,GFI1,HSD11B1,HVCN1,ITM2A,LSP1,MAP4K1,PAPLN,PLD4,POU2F2,PTPN6,RASSF5,SIGLEC6,SNAI3,TRAF3IP3,TXK
Basal	MIAT	hsa-mir-142	cluster3	ABI3BP,CASP10,CCR6,DENND1C,DHRS9,FAM46C,FCRL2,GIPR,GP1BA,IKZF3,LOC96610,MAL,PNOC,RAB33A,SPOCK2,TNFRSF13B
Basal	MIAT	hsa-mir-142	cluster4	BANK1,CD22,CXCR5,FCRL5,IGJ,IRF4,MS4A1,P2RX1,PIM2,POU2AF1,RASGRP2,TLR10,TNFRSF17
Basal	MIAT	hsa-mir-142	cluster5	C20orf118,CD40,CD97,CLEC12A,CSF2RA,CYLD,ERAP1,GALM,HLA-DQB2,IL7,KCNAB2,KCNJ10,LYZ,MYO7A,PREX1,STK17B,VCAM1,VNN2
Basal	MIAT	hsa-mir-142	cluster6	ACP5,ARL11,ASGR2,C17orf60,CLEC2B,FLVCR2,GM2A,IL18,KCNK13,LILRA2,MPP1,MS4A7,NCF2,OBFC2A,STAB1,SUCNR1,TMEM173
Basal	MIAT	hsa-mir-142	cluster7	APOBEC3G,	APOL1,APOL3,CD74,CIITA,CXCR6,FASLG,HLA-DMA,HLA-DPB1,HLA-DQA1,HLA-DRA,IL18RAP,NKG7,PRF1
Basal	MIAT	hsa-mir-142	cluster8	CXCL13,CXCL9,GNLY,GZMB,HLA-DRB5,HSH2D,IL18BP,KLRC1,KLRC3,PDCD1,TARP,XCL1,ZBED2,ZBP1,ZNF683
Basal	MIAT	hsa-mir-142	cluster9	CCL3,CCL4L2,CFLAR,CLEC4E,DENND3,EMR1,FCGR2B,FNBP1,GABBR1,GPR84,HK3,IL15,IL4I1,KIAA1949,LACTB,PML,RASSF4,SERPINA1,TLR2,TNFAIP3
Basal	MIAT	hsa-mir-150	cluster10	BLNK,CYSLTR2,DEF6,GABBR1,GM2A,HLA-DPB2,OBFC2A,RBM43,TRIM69
Basal	MIAT	hsa-mir-150	cluster11	APOBEC3H,BIN2,	CD7,CSF2RB,FGR,HLA-DMA,HLA-DQA1,HLA-DRB1,LST1,MS4A4A,PTK2B,SRGN,XCL1,XCL2
Basal	MIAT	hsa-mir-150	cluster2	ABI3BP,ADRB2,CD1D,CLIC5,FLI1,GAPT,GCET2,GPR183,HSD11B1,IL7R,MFNG,SIGLEC6,TAGAP,TXK
Basal	MIAT	hsa-mir-150	cluster3	ABI3,AMICA1,ARHGAP15,ARHGAP25,CCDC69,CCR2,CD200R1,CD52,DOK2,GIMAP1,GIMAP5,GMFG,GNGT2,GZMK,HCLS1,HCST,IKZF1,RAC2,S1PR4,TNFRSF1B
Basal	MIAT	hsa-mir-150	cluster4	CD247,CD27,CD40LG,CD69,CD96,CORO1A,EBI3,FAIM3,FOXP3,GPR114,GPR18,GZMM,HSH2D,KLRK1,LCK,LTB,LY9,NCR3,PLA2G2D,PLAC8,PTPRCAP,PVRIG,RAB37,SELL,SEPT1,SIT1,SLA2,STAP1,TIGIT
Basal	MIAT	hsa-mir-150	cluster5	AGAP2,CCDC88B,CCL22,FAM113B,GFI1,HMHA1,PLD4,POU2F2,PTPN6,ZBP1
Basal	MIAT	hsa-mir-150	cluster6	BANK1,CD19,CD22,CD79A,CXCR5,FCRLA,MS4A1,PIM2,POU2AF1,RASGRP2,TLR10,TNFRSF13B,TNFRSF17
Basal	MIAT	hsa-mir-150	cluster7	B2M,BATF,BTN3A2,BTN3A3,CTSW,FAM26F,GBP2,HCG26,HLA-B,HLA-DQB1,HLA-F,IDO1,KLRC1,PSMB9
Basal	MIAT	hsa-mir-150	cluster8	ACSL5,BIRC3,CLEC12A,CYLD,DENND2D,DHRS9,ERAP1,IFI30,IL18,LAIR2,MYO7A,NR1H3,RASSF5,SAMHD1,SP100,SP110,TNFRSF8,UBD,VCAM1,VNN2
Basal	MIAT	hsa-mir-150	cluster9	CCR6,FLT3,GP1BA,IPCEF1,LRMP,MAL,PPP1R16B,TIMD4
Basal	MIAT	hsa-mir-155	cluster1	CCL19,DEF6,RGS13,SPOCK2,TIMD4,TXK
Basal	MIAT	hsa-mir-155	cluster10	APOL6,CCL8,DDX60,GBP1,HLA-B,HLA-F,IFI44L,IFIH1,IFIT3,IL15,ISG20,LOC400759,OAS2,PARP14,PARP9,RNF213,SAMD9,SP100,STAT1,TAP1,TRIM22,TRIM69,XAF1
Basal	MIAT	hsa-mir-155	cluster2	AGAP2,BATF,BIN2,CCDC88B,CD1D,CLIC2,GCET2,GPR183,IL7R,LSP1,PDE6G,SNAI3,TNFAIP8,TNFRSF8
Basal	MIAT	hsa-mir-155	cluster3	B2M,CCL4,CCL5,CXCL10,CXCL11,EPSTI1,FAM26F,GBP4,GBP5,IDO1,IRF1,LAG3,PSMB9,SAMD9L,SAMHD1,SIGLEC1,UBA7,UBD
Basal	MIAT	hsa-mir-155	cluster4	CD40,CD97,CSF2RB,GALM,GFI1,HLA-DQB1,HLA-DRB5,IL18BP,KLRC3,MS4A4A,MYO7A,RGS18,TAGAP,TMEM150B,ZNF683
Basal	MIAT	hsa-mir-155	cluster5	CD19,CD79A,CXCR5,FCRL5,FCRLA,IRF4,LOC96610,MEI1,MGC29506,PIM2,POU2AF1
Basal	MIAT	hsa-mir-155	cluster6	CYSLTR2,STARD5,TDRD7
Basal	MIAT	hsa-mir-155	cluster7	ACSL5,APOBEC3F,ASGR2,BIRC3,C1orf38,CCL3,CCL4L2,CCR1,CD300C,CLEC12A,CLEC4E,CSF1,DENND2D,IL18,IL2RA,MPP1,NR1H3,RASSF4,SIGLEC14,STAC3,TGM2,VCAM1
Basal	MIAT	hsa-mir-155	cluster8	APOBEC3H,APOL3,C1QA,C1QB,C1QC,C5orf56,CD38,CD74,CD7,CTLA4,CXCL13,FGR,FMNL1,FOXP3,FUT7,GNGT2,GZMA,HLA-DMA,HLA-DQA1,HLA-DRB1,HSH2D,ICOS,IL18RAP,LST1,NCF1,PTK2B,RAC2,SLA,SPI1,STX11,TNFAIP8L2,	TNFRSF1B,VAV1,ZBED2,ZBP1
Basal	MIAT	hsa-mir-155	cluster9	AMICA1,ARHGAP15,BTLA,C16orf54,CCDC69,CCR2,CCR7,CD200R1,CD247,CD27,CD52,CD69,CD8A,CD96,CYTIP,DOK2,FCRL3,GIMAP4,GIMAP5,GPR114,GPR171,GZMM,IKZF1,JAK3,KLRK1,LTA,LTB,LY9,PLA2G2D,PTPRCAP,S1PR4,SEPT1,SH2D1A,SIRPG,SIT1,SLA2,SLAMF1,SLAMF6,STAP1,STAT4,TBC1D10C,TIGIT,UBASH3A
Basal	MIAT	hsa-mir-342	cluster1	CCDC88B,CCL19,CCL22,CD79B,DEF6,DENND1C,FAM113B,FLT3LG,LSP1,MAP4K1,PTPN6,SNAI3,TNFRSF8
Basal	MIAT	hsa-mir-342	cluster10	APOBEC3H,APOL3,C5orf56,CD74,CD7,CTSW,CXCL13,CXCR2P1,GNLY,GPR114,GZMA,HLA-DMA,HLA-DQA1,HLA-DQB1,HLA-DRB1,HLA-DRB5,IL18BP,IL18RAP,KLRC1,KLRC3,NKG7,PATL2,PDCD1,TARP,XCL1,XCL2,ZBP1
Basal	MIAT	hsa-mir-342	cluster11	ABI3,AMICA1,BIN2,C1orf162,CERKL,CYSLTR1,DOK2,DOK3,EBI3,GCET2,GIMAP2,GIMAP6,INPP5D,LPXN,LST1,LTB,LY86,PARVG,PTK2B,RGS18,RNASE6,TNFAIP8L2,TNFAIP8
Basal	MIAT	hsa-mir-342	cluster12	ACSL5,BIRC3,BTN3A1,BTN3A2,BTN3A3,C20orf118,CD40,CD97,CSF1,DENND2D,ERAP1,GALM,GBP2,HCG26,IFI30,IL18,JAK2,LAIR2,MYO7A,PTPN22,REC8,RUFY4,SAMHD1,SIGLEC14,SP100,SP110,SP140L,SRGN,STAC3,VCAM1
Basal	MIAT	hsa-mir-342	cluster13	CYSLTR2,FCHSD2,PCGF5,SGPP1,STARD5,TDRD7
Basal	MIAT	hsa-mir-342	cluster2	ABCB1,CD19,CD22,CLEC10A,CXCR5,EMB,FCRLA,GAPT,GPR183,HVCN1,IL24,IL7R,ITM2A,MS4A1,PDE6G,PLD4,RASGRP2,TXK
Basal	MIAT	hsa-mir-342	cluster3	CCL8,DDX60,IFI44L,IFIH1,IFIT3,OAS2,PARP9,RSAD2,SAMD9,STAT1
Basal	MIAT	hsa-mir-342	cluster4	GABBR1,GCH1,HLA-L,ISG20,KLRC2,TRIM69
Basal	MIAT	hsa-mir-342	cluster5	APOL6,BATF2,CXCL10,GBP1,HLA-B,HLA-C,HLA-F,LAP3,LOC400759,PARP14,TAP1,UBD
Basal	MIAT	hsa-mir-342	cluster6	ARHGAP15,C16orf54,CD3D,CD3E,CD48,CD5,CD69,CD8A,CRTAM,CYTIP,GIMAP4,GIMAP5,GIMAP7,GNGT2,GPR171,GZMK,HCST,HSH2D,ICOS,IKZF1,IL2RG,ITK,KIAA0748,KLRK1,LTA,LY9,NCF4,RAC2,RHOH,SAMD3,SH2D1A,SIRPG,SLA2,SLAMF1,SLAMF6,STAT4,TBC1D10C,TIGIT,TRAT1,UBASH3A,VAV1,WAS
Basal	MIAT	hsa-mir-342	cluster7	BTLA,CD247,CD28,CD40LG,CD52,CD96,CORO1A,FAIM3,GIMAP1,GPR18,GZMM,KLRB1,LAT,LCK,LILRA4,NCR3,PLA2G2D,PLAC8,PTPRCAP,PVRIG,RAB37,S1PR4,SELL,SEPT1,SIT1,STAP1,ZAP70
Basal	MIAT	hsa-mir-342	cluster8	ABI3BP,CCR6,GP1BA,IPCEF1,MAL,PLA1A,RGS13,TIMD4
Basal	MIAT	hsa-mir-342	cluster9	B2M,CCL5,CXCL11,EPSTI1,GBP4,IDO1,IRF1,LAG3,NLRC5,PSMB9,SAMD9L,TRIM22,UBA7,XAF1
Basal	MIR155HG	hsa-mir-142	cluster1	ANKRD22,APOC1,APOC2,APOL4,C19orf38,CD180,CTSC,CYSLTR2,EFHD2,LYSMD2,PHF11,PLA2G7,RCSD1,SLC6A12,SOCS1,SULT1C2
Basal	MIR155HG	hsa-mir-142	cluster10	ACP5,ADAM19,ASGR2,CLEC2B,EMILIN2,FCGR2B,FPR1,GPR34,HSD17B11,LILRA2,LILRA6,LILRB5,MPP1,MRC1,MS4A7,NCF2,PTPRE,SH2B3,SH3TC1,STAB1,SUCNR1,TMEM173,ZEB2
Basal	MIR155HG	hsa-mir-142	cluster11	APOB48R,APOBEC3D,BIRC3,C20orf118,C2,CD40,CD97,CLEC12A,GALM,GFI1,HLA-DQA2,HLA-DQB2,IL9R,JAK2,KCNJ10,LSP1,LYZ,MYO7A,PIK3CD,PRDM1,PTPN22,PTPN6,RIPK3,SAMHD1,SERPING1,SIGLEC14,SIGLEC1,STK10,TAGAP,TMEM140,TRANK1,VCAM1
Basal	MIR155HG	hsa-mir-142	cluster12	BTLA,CCR7,CD247,CD40LG,FAIM3,FAM65B,FCRL3,FOXP3,GPR114,GPR18,GRAP2,GZMM,KCNA3,LAT,LAX1,LCK,MEI1,NCR3,PAPLN,PLA2G2D,PLAC8,PVRIG,RAB37,SEPT1,STAP1,TSPAN32,ZC3H12D
Basal	MIR155HG	hsa-mir-142	cluster13	ABCB1,ABI3BP,AGAP2,BANK1,CCL22,CD22,CD72,CFP,CLEC9A,CXCR5,FAM113B,	FCRL5,FCRL6,FCRLA,FLT3LG,GAPT,HVCN1,IRF4,ITM2A,LOC606724,LYL1,MAP4K1,MS4A1,PIM2,PLD4,RAB33A,RASGRP2,SIGLEC6,SNAI3,SPOCK2,TLR10,TXK
Basal	MIR155HG	hsa-mir-142	cluster14	AKNA,APOBEC3G,APOBEC3H,APOL1,APOL3,BIN2,C10orf54,CD244,CD38,CD6,CD74,CIITA,CTLA4,CXCR6,DOK2,FASLG,FMNL1,GNGT2,GPR132,GPSM3,HCLS1,HLA-DMA,HLA-DOA,HLA-DPB1,HLA-DQA1,HLA-DRA,IL12RB1,IL18RAP,ITGB7,LST1,NKG7,PARVG,PATL2,PRF1,PSTPIP1,PTK2B,RAC2,SLAMF7,TNFAIP8L2,VAV1
Basal	MIR155HG	hsa-mir-142	cluster15	ACAP1,AMICA1,ARHGAP15,ARHGAP25,C16orf54,CARD11,CD27,CD28,CD37,CD3D,CD3E,CD3G,CD48,CD5,CD69,CD8A,CD96,CORO1A,CRTAM,CXCR3,CYTIP,EOMES,FAM78A,GIMAP1,GIMAP4,GIMAP5,GIMAP7,GMFG,GPR171,GPR174,GZMK,ICOS,IKZF1,IL16,IL21R,IL2RB,IL2RG,ITGAL,ITK,JAK3,KIAA0748,KLRK1,LY9,NAPSB,P2RY10,P2RY13,P2RY8,PARP15,PRKCB,PTPN7,PTPRCAP,RHOH,S1PR4,SAMD3,SH2D1A,SIRPG,SLA2,SLAMF1,SLAMF6,SP140,SPN,STAT4,TBC1D10C,TBX21,THEMIS,…
Basal	MIR155HG	hsa-mir-142	cluster16	BATF2,C4A,CCL8,CXCL10,ETV7,GBP1,GCH1,HLA-A,HLA-B,HLA-C,HLA-F,HLA-G,HLA-H,HLA-L,IFI35,ISG20,KLRC2,LOC400759,PARP12,PSMB8,RARRES3,TAP1,TAP2,TAPBP,TRIM21,WARS
Basal	MIR155HG	hsa-mir-142	cluster17	ACSL5,ADAM8,APOBEC3F,APOL2,APOL6,ARL11,C1R,C3,CARD16,CASP1,CCL2,CCL3,CCL4L2,CLEC4E,DDX60,DENND2D,FLVCR2,GBP2,GM2A,GPR84,HK3,IFIT2,IL18,IL4I1,LAIR2,LGALS9,MVP,NR1H3,OSCAR,SAMD9,SERPINA1,SERPINB1,SLC15A3,SP140L,SPIB,STAC3,TNFRSF14,TNFSF13B,TRIM34
Basal	MIR155HG	hsa-mir-142	cluster18	BCL11B,GPR55,LOC400696,PLCG2,RLTPR,SH2D2A,SMPD3,TSHR,XPNPEP2
Basal	MIR155HG	hsa-mir-142	cluster19	ASPHD2,ATP8A1,C2orf89,CAMK4,CCR6,CD8B,DEF6,DENND1C,DUSP5,EAF2,FCER2,FCHSD2,FCRL2,FLT3,GIPR,GP1BA,HLA-DPB2,IKZF3,IL18R1,IPCEF1,LOC647121,LRMP,MAL,MCOLN2,PLA1A,PLCXD2,PPM1K,PPP1R16B,PRKCQ,RGS13,SEMA4D,ST3GAL5,TNFRSF13B,	TOX2,TOX
Basal	MIR155HG	hsa-mir-142	cluster2	CD14,CLEC7A,FCGR2A,FCGR2C,IKBKE,NFKB2,NFKBIE,SH3KBP1,SOD2,TNIP3,VOPP1
Basal	MIR155HG	hsa-mir-142	cluster20	ADRB2,ARHGAP30,C10orf128,C17orf87,CCND2,CCR4,CD1D,CD200R1,CEACAM21,CECR1,CERKL,CLEC10A,CLIC2,CLIC5,CYSLTR1,DPEP2,FLI1,GCET2,GIMAP6,GIMAP8,GPR183,HSD11B1,IFFO1,IL7R,INPP5D,ITGA4,KCNAB2,P2RY12,PLCB2,PREX1,RAB8B,SLC9A9,ST8SIA4,TNFAIP8
Basal	MIR155HG	hsa-mir-142	cluster21	ADAP2,ALOX5AP,ALOX5,AMPD3,C17orf60,C1orf38,C3AR1,CCR1,CD163,CD300C,CD33,CD68,CD84,CMKLR1,	CSF1R,DPYD,FCGR1A,FCGR1C,FCGR3A,FPR3,GPR141,HCK,IFI30,ITGAM,MARCH1,MS4A4A,NLRP3,PLEKHO2,PTAFR,PTGER4,SIGLEC5,SIGLEC9,SIRPB2,SLC8A1,SLCO2B1,TBXAS1,TLR4,TLR8,TMEM150B,TRPV2
Basal	MIR155HG	hsa-mir-142	cluster3	CD7,CTSW,CXCL13,CXCL9,GNLY,GZMB,HLA-DQB1,HLA-DRB5,HSH2D,IL18BP,KLRC1,KLRC3,PDCD1,TARP,XCL1,ZBED2,ZBP1,ZNF683
Basal	MIR155HG	hsa-mir-142	cluster4	AIM2,B2M,BTN3A1,BTN3A2,BTN3A3,C1S,CCL4,CCL5,CD274,CD80,CXCL11,EPSTI1,FAM26F,GBP4,GBP5,HLA-E,IDO1,IL15RA,IRF1,NLRC5,PDCD1LG2,RUFY4,UBA7,UBD
Basal	MIR155HG	hsa-mir-142	cluster5	ADRBK2,CACNA2D4,CD209,CPVL,CR1,ETS1,GPRIN3,LRRK2,PLCL2,PTGER2
Basal	MIR155HG	hsa-mir-142	cluster6	APOBEC3A,ARHGAP26,C13orf31,C1orf204,DAPP1,DENND3,EMR1,FAS,FNBP1,IL15,KIAA1949,LPAR5,MARCO,NCEH1,NFKB1,RFTN1,SLC1A3,SLC2A5,TLR2,TLR6,TMEM176A,TMEM176B,TNFAIP3
Basal	MIR155HG	hsa-mir-142	cluster7	ADAMDEC1,CD300LF,CD86,CSF2RB,CTSS,CYBB,DOK3,FGR,HAVCR2,IGSF6,ITGAX,ITGB2,LAIR1,LAT2,LILRB1,LILRB4,MS4A6A,NFAM1,SIGLEC10,SLAMF8,SLC7A7,SRGN,TNFRSF9
Basal	MIR155HG	hsa-mir-142	cluster8	APBB1IP,BTK,C1orf162,CCR2,CD226,CD4,CD53,CYTH4,DOCK10,DOCK2,DOCK8,EVI2A,EVI2B,FERMT3,FGD2,FGL2,FYB,GAB3,HLA-DMB,IL10RA,IRF8,KLHL6,LCP2,LPXN,MPEG1,MYO1F,MYO1G,NCF4,NCKAP1L,PIK3CG,PIK3R5,PLEK,PTPRC,RGS18,RNASE6,SAMSN1,SASH3,SELPLG,SLA,SNX20,TLR7,TNFRSF1B,WAS,WDFY4,WIPF1
Basal	MIR155HG	hsa-mir-142	cluster9	ANKRD44,CASP10,DHRS9,DOK1,EMB,GMIP,KCNK13,LCP1,LRRC33,NLRP1,PIP4K2A,PLEKHA2,PRKCH,RASSF5,SERPINB9,SMAP2,STK17B,TNFRSF8,TRAF3IP3
Basal	MIR155HG	hsa-mir-150	cluster1	AGAP2,BIN2,CCDC88B,CD38,CXCL13,CXCL9,FAM113B,FCRL6,GFI1,HLA-DQA1,HMHA1,IRF4,LAX1,LSP1,MEI1,POU2F2,SLAMF7,SNAI3,TARP,XCL1,XCL2,ZBED2,ZBP1
Basal	MIR155HG	hsa-mir-150	cluster10	BTN3A2,BTN3A3,CD274,CTSW,GBP5,HCG26,HLA-DQB1,HLA-DRB5,HLA-E,KLRC1,KLRC3,MYO7A,PDCD1LG2
Basal	MIR155HG	hsa-mir-150	cluster11	ACSL5,APOBEC3C,BATF,BIRC3,C12orf35,C1orf38,C3,C4A,CASP1,CLEC12A,CYLD,EFHD2,ERAP1,ETS1,FNBP1,GBP2,GM2A,GMIP,IKZF3,IL18,IL2RA,KCNK13,LAIR2,LCP1,LOC647121,LYZ,PLEKHA2,PPM1K,SERPINA1,SERPINB1,SIGLEC14,SPIB,STK17B,TNFRSF8,VCAM1,VNN2
Basal	MIR155HG	hsa-mir-150	cluster12	ARAP2,CMPK2,DAPP1,DDX60,HLA-B,HLA-C,HLA-DOB,HLA-G,IFI16,LAMP3,LRRC8C,	LYSMD2,PHF11,RCSD1,TRIM34
Basal	MIR155HG	hsa-mir-150	cluster13	APOL4,ARHGAP4,C2orf89,CAMK4,CD8B,CYSLTR2,DUSP5,EAF2,ELMO1,FCHSD2,FLT3,HLA-DPB2,ICAM3,IL18R1,IPCEF1,KLRC2,KLRG1,LRMP,PLA2G7,RTN1,STARD5,SUSD3,TOX
Basal	MIR155HG	hsa-mir-150	cluster14	ATG16L2,BCL11B,DDX58,GPR55,KLHDC7B,LOC400696,MARCO,RASGEF1B,SMPD3,TSHR,VOPP1,WNT10A
Basal	MIR155HG	hsa-mir-150	cluster15	ADAP2,ALOX5AP,C10orf128,C1orf162,CD84,CERKL,CMKLR1,CSF1R,CSF2RB,CYBB,GCET2,GPR183,GPR34,IL7R,ITGA4,KCTD12,LGALS2,MARCH1,PIK3CD,PLEKHO2,PRDM1,PTAFR,PTGER4,RAB8B,RGS18,SH2B3,SIGLEC5,SIRPB2,SLC9A9,SLCO2B1,	ST8SIA4,STK10,TAGAP,TLR4,TLR7,TRANK1
Basal	MIR155HG	hsa-mir-150	cluster16	ASB2,CCL19,CCL22,CD79A,DEF6,DENND1C,FCRL2,FCRL5,GIPR,GP1BA,IGLL1,LOC96610,MGC29506,P2RX1,PIM2,PLA1A,PNOC,POU2AF1,RAB33A,RBP5,SPOCK2,TNFRSF13B,TNFRSF17
Basal	MIR155HG	hsa-mir-150	cluster2	CD19,CD22,CD247,CD27,CD96,CORO1A,CXCR5,FCRLA,GPR114,GZMM,HSH2D,LCK,MS4A1,NCR3,PATL2,PLA2G2D,PTPRCAP,PVRIG,RASGRP2,	SEPT1,SIT1,STAP1,TIGIT,TLR10,TSPAN32,ZAP70
Basal	MIR155HG	hsa-mir-150	cluster3	ABCB1,ADRB2,	CCND2,CD1D,CFP,	CLIC5,FLI1,GAPT,HSD11B1,ITM2A,MFNG,PLD4,SIGLEC6
Basal	MIR155HG	hsa-mir-150	cluster4	C1orf54,CASP10,CCR6,CLEC2B,CLEC9A,DHRS9,DOK1,EMB,KCNAB2,LRRC33,LYL1,NLRP1,PREX1,PRKCH,RASSF5,RIPK3,SMAP2,ST3GAL5,TIMD4,TRAF3IP3
Basal	MIR155HG	hsa-mir-150	cluster5	AMICA1,ARHGAP15,ARHGAP25,C16orf54,CCDC69,CCR2,CD37,CD52,CD69,CXCR3,CYTIP,EVI2B,FAM78A,GIMAP5,GZMK,IKZF1,IL16,ITGAL,KLHL6,KLRK1,LY9,P2RY8,PRKCB,RHOH,S1PR4,SAMD3,SASH3,SLAMF1,SLAMF6,SNX20,STAT4,TBC1D10C,TIFAB,TMEM156,WDFY4
Basal	MIR155HG	hsa-mir-150	cluster6	ABI3,AKNA,ARHGAP30,BTLA,C10orf54,C17orf87,CCR4,CCR7,CCR8,CD200R1,CD28,CD40LG,CD6,CEACAM21,CECR1,CLEC10A,DPEP2,EBI3,FAIM3,FAM65B,FCRL3,FUT7,GIMAP1,GMFG,GPR174,GPR18,GRAP2,GVIN1,HCLS1,INPP5D,KCNA3,LAT2,LILRA4,LTB,P2RY12,PAPLN,PARP15,PDE6G,PLAC8,PLCB2,PSTPIP1,PTK2B,RAB37,RAC2,SELL,TNFAIP8,TXK,ZC3H12D
Basal	MIR155HG	hsa-mir-150	cluster7	ASGR2,CR1,FCN1,FPR1,HSD17B11,	MRC1,NPL,PRAM1,PTPRO,SIGLEC9,SUCNR1,TMEM106A,ZEB2
Basal	MIR155HG	hsa-mir-150	cluster8	C13orf31,C6orf97,CD300LB,CLEC1A,CTSO,DDO,LRRK2,RBM43,SGPP1,UGCG
Basal	MIR155HG	hsa-mir-150	cluster9	AOAH,APBB1IP,BTK,CYSLTR1,DOCK10,DOCK2,DOCK8,EVI2A,GIMAP6,GIMAP8,IGSF6,IRF8,MPEG1,	MS4A6A,NCKAP1L,PIK3CG,SLA
Basal	MIR155HG	hsa-mir-155	cluster1	ADAMDEC1,C1QA,C1QB,C1QC,CD300LF,CSF2RB,CTSS,CYBB,FGR,FMNL1,GNGT2,GPR65,HAVCR2,IGSF6,ITGAX,ITGB2,LAIR1,LAPTM5,LAT2,LILRB4,LST1,MS4A6A,	NCF1,PDCD1LG2,SIGLEC10,SLAMF8,SPI1,TNFAIP8L2
Basal	MIR155HG	hsa-mir-155	cluster10	BANK1,CCL19,CCR6,CD1C,CD1E,CFP,CLEC9A,IL24,RASGRP2,SELP,TIMD4,TXK
Basal	MIR155HG	hsa-mir-155	cluster11	ASB2,ASPHD2,C2orf89,CAMK4,DEF6,FCHSD2,FLT3,FNBP1,GIPR,IKZF3,IL18R1,IPCEF1,LCP1,LIMD2,LRMP,MAP3K14,MCOLN2,PLCL2,PLCXD2,PPM1K,RGS13,SEMA4D,SMAP2,SPIB,SUSD3,TMEM163,TOX
Basal	MIR155HG	hsa-mir-155	cluster12	BTLA,CCR7,CD247,CD27,CD28,CD52,CD96,FCRL3,GRAP2,GZMM,KCNA3,LAT,PLA2G2D,PTPRCAP,1PR4,SCML4,SEPT1,	SIT1,TSPAN32,ZAP70,ZC3H12D
Basal	MIR155HG	hsa-mir-155	cluster13	AKNA,AMICA1,ARHGAP15,ARHGAP9,C16orf54,CARD11,CCDC69,CCR2,CD226,CD38,CD3G,CD69,CD6,CD8A,CRTAM,CTLA4,CXCR3,CYTIP,DOK2,EOMES,FAM78A,FGD2,FOXP3,FUT7,GIMAP4,GIMAP5,GPR171,GPR174,ICOS,IKZF1,IL12RB1,IL16,IL2RB,ITGAL,ITK,JAK3,KIAA0748,KLHL6,KLRK1,LTA,LY9,P2RY13,PATL2,PRKCB,PSTPIP1,PTPN7,RAC2,RASAL3,RHOH,SAMD3,SELPLG,SH2D1A,SIRPG,SLA2,SLAMF1,SLAMF6,SLAMF7,SP140,SPN,STAT4,TBC1D10C,TIFAB,TIGIT,	TMEM156,TRAT1,UBASH3A,VAV1,WDFY4
Basal	MIR155HG	hsa-mir-155	cluster14	APOL6,CXCL10,CXCL11,GBP1,HLA-A,HLA-B,HLA-C,HLA-F,LOC400759,NLRC5,PARP14,TAP1,XAF1
Basal	MIR155HG	hsa-mir-155	cluster15	CCL8,CMPK2,DDX58,DDX60,DHX58,ETV7,HERC6,IFI35,IFI44L,IFIH1,IFIT2,IFIT3,MX1,MX2,OAS1,OAS2,OAS3,OASL,PARP12,PARP9,PML,RNF213,RTP4,SAMD9,STAT1,TAP2,TRIM21,UBE2L6,WARS
Basal	MIR155HG	hsa-mir-155	cluster16	ARHGAP30,BIN2,C10orf54,CCR4,CECR1,DPEP2,GPR183,HLA-DOA,IL7R,INPP5D,LPXN,PARVG,PDE6G,PIK3CD,PLCB2,PRDM1,PTK2B,PTPN22,STK10,TAGAP,TNFAIP8
Basal	MIR155HG	hsa-mir-155	cluster17	BTK,CD4,CYTH4,DOCK2,EVI2B,FERMT3,FYB,HLA-DMB,IL10RA,LCP2,LILRB1,MPEG1,MYO1F,MYO1G,NCKAP1L,PIK3R5,PLEK,PTPRC,SASH3,SLA,SNX20,STX11,TNFRSF1B
Basal	MIR155HG	hsa-mir-155	cluster18	ACP5,ASGR2,CD209,DUSP5,EMILIN2,FCGR2B,FCN1,FLVCR2,GM2A,KCNK13,KIAA1949,LILRA2,MARCO,MRC1,PLA2G7,SLC2A5,SUCNR1,SULT1C2,TMEM176B
Basal	MIR155HG	hsa-mir-155	cluster19	AKAP5,BCL11B,FCGR3B,GPR55,PLCG2,TSHR,WNT10A,XIRP1
Basal	MIR155HG	hsa-mir-155	cluster2	C3AR1,CCRL2,CD68,CD84,CLEC4A,CMKLR1,CSF1R,FCGR1A,FCGR1B,FCGR1C,MS4A4A,NFAM1,PLEKHO2,PTAFR,SIGLEC5,SIGLEC7,SLCO2B1,TLR8,TMEM150B,TRPV2
Basal	MIR155HG	hsa-mir-155	cluster20	AGAP2,BATF,CCDC88B,CCND2,CD19,CD79A,CXCR5,FAM113B,FCRL5,FCRLA,GCET2,GFI1,GPR114,IGJ,IRF4,LSP1,LTB,MAP4K1,MEI1,MS4A1,P2RX1,PIM2,POU2AF1,POU2F2,RBP5,SERPINB9,SNAI3,SPOCK2,STAP1,TNFRSF8,VAMP5
Basal	MIR155HG	hsa-mir-155	cluster3	APOL2,C1R,C1S,C3,CASP4,CCL2,CCL3,CCL4L2,CCR1,CSF1,GBP2,MLKL,PSMB10,SERPINB1,TGM2
Basal	MIR155HG	hsa-mir-155	cluster4	ACSL5,APOBEC3C,APOBEC3D,APOBEC3F,BIRC3,C1orf38,CD40,CD97,CLEC12A,DPYD,GALM,GMIP,GPR141,IL2RA,KCNAB2,KCNJ10,LYZ,MYO7A,NR1H3,PRAM1,SIGLEC14,STAC3,VCAM1,VNN2
Basal	MIR155HG	hsa-mir-155	cluster5	ANKRD22,GCH1,HLA-DOB,LAMP3,LOC400696,PSME1,PSME2,SLC6A12,SOCS1,TRIM69
Basal	MIR155HG	hsa-mir-155	cluster6	ARHGAP26,CFLAR,DAPP1,DRAM1,FAS,ICAM1,IKBKE,IL15,IL32,NCEH1,NFKBIE,PIK3AP1,RELB,SH3KBP1,TAPBP,TDRD7
Basal	MIR155HG	hsa-mir-155	cluster7	ADAM8,CD163,CD300A,CD300C,CLEC4E,GPR84,HK3,IL4I1,ITGAM,LILRA6,MPP1,NCF2,SNX10
Basal	MIR155HG	hsa-mir-155	cluster8	APOL1,B2M,BTN3A3,CCL4,CCL5,CD274,EPSTI1,FAM26F,GBP4,GBP5,HLA-E,IDO1,IRF1,LAG3,PSMB9,SAMD9L,SAMHD1,SIGLEC1,TRIM22,UBA7,UBD
Basal	MIR155HG	hsa-mir-155	cluster9	APOBEC3G,APOBEC3H,APOL3,CD74,CD7,CIITA,CXCL13,CXCL9,CXCR6,GZMA,HLA-DMA,HLA-DPA1,HLA-DPB1,HLA-DQA1,HLA-DQB1,HLA-DRB1,HLA-DRB5,HSH2D,IL18BP,IL18RAP,KLRC3,ZBED2,ZBP1,ZNF683
Basal	MIR155HG	hsa-mir-342	cluster1	ABI3BP,ADRB2,EMB,GAPT,PLD4,PRKCH,RAB8B,TIMD4,TNFSF8,TRAF3IP3,TXK
Basal	MIR155HG	hsa-mir-342	cluster10	ABCB1,BANK1,CCL19,CCL22,CD19,CD1C,CD1E,CD22,CD79A,CD79B,CFP,CLEC10A,CXCR5,DPEP2,FCER2,FCRL2,FCRLA,GP1BA,IGJ,IL24,ITM2A,MAL,MS4A1,P2RX1,PIM2,PNOC,POU2AF1,POU2F2,RASGRP2,SNAI3,TLR10,TNFRSF13B
Basal	MIR155HG	hsa-mir-342	cluster11	AMICA1,ARHGAP30,BIN2,BTLA,C10orf54,C16orf54,C17orf87,CCDC69,CCR2,CCR4,CCR7,CD247,CD28,CD52,CD69,CEACAM21,CECR1,CORO1A,CYSLTR1,FAIM3,FAM65B,FCRL6,GCET2,GIMAP7,GPR114,GPR132,GPR18,GPSM3,IKZF1,IL16,INPP5D,KLRB1,LAX1,LCK,LILRA4,MAP4K1,NCR3,P2RY12,PARVG,PLA2G2D,PLAC8,PLCB2,PRKCB,PSTPIP1,PTK2B,PTPRCAP,PVRIG,RAB37,RHOH,RNASE6,S1PR4,SAMD3,SELL,SEPT1,SIT1,SLA2,SLAMF1,STAP1,TMEM156,TNFAIP8L2,TSPAN32,ZAP70
Basal	MIR155HG	hsa-mir-342	cluster2	CASP10,CCR6,DEF6,DENND1C,EAF2,FLT3,IKZF3,IPCEF1,LOC647121,PLCXD2,PPM1K,PPP1R16B,RGS13,SEMA4D,SMAP2,TNFRSF8
Basal	MIR155HG	hsa-mir-342	cluster3	AKAP5,ATG16L2,CCL17,NAIP,SMPD3,ZNF80
Basal	MIR155HG	hsa-mir-342	cluster4	APOL4,C12orf35,C1orf173,CACNA2D4,FCHSD2,FNBP1,IL18R1,LGALS9B,LGALS9C,LYSMD2,PCGF5,PRKCQ,RBM43,RGS1,SGPP1,SH2D2A,STARD5,TMEM229B,UGCG,ZNF267
Basal	MIR155HG	hsa-mir-342	cluster5	CMPK2,DDX60,DHX58,DTX3L,HERC6,IFI35,IFI44L,IFI44,IFIH1,IFIT2,IFIT3,LAMP3,MX1,MX2,OAS1,OAS2,OAS3,OASL,PARP12,PARP9,RSAD2,RTP4,STAT1,TAP2,WARS
Basal	MIR155HG	hsa-mir-342	cluster6	APOL6,BATF2,CXCL10,GBP1,HLA-A,HLA-B,HLA-C,HLA-F,HLA-G,HLA-H,IFIT5,LAP3,LGALS9,LOC400759,PARP14,PSMB8,PSMB9,SAMD9,SLC15A3,SP100,SP110,STAT2,TAP1,TRIM21,TRIM22,UBE2L6,XAF1
Basal	MIR155HG	hsa-mir-342	cluster7	APOB48R,APOBEC3C,ARL11,BATF,C4A,CASP1,CCDC88B,CD40,CSF1,FAM113B,FLT3LG,GALM,GBP2,HCG26,LAIR2,LSP1,MYO7A,RARRES3,REC8,RIPK3,SERPING1,SIGLEC14,SUSD3,VAMP5
Basal	MIR155HG	hsa-mir-342	cluster8	B2M,BTN3A3,C20orf118,CTSW,CXCL11,CXCL13,CXCL9,CXCR2P1,GBP4,GNLY,HLA-DQA1,HLA-DQB1,HLA-DRB5,HLA-E,HSH2D,IL18BP,JAK2,KLRC1,KLRC3,LAG3,NLRC5,PATL2,PTPN22,SAMHD1,SIGLEC1,TARP,TRANK1,UBA7,XCL2,ZBP1
Basal	MIR155HG	hsa-mir-342	cluster9	APOBEC3A,GCH1,HLA-DOB,HLA-J,HLA-L,IFI16,IRF9,ISG20,KLRC2,LOC400696,PHF11,PSME1,PSME2
Basal	MIR155HG	hsa-mir-3614	cluster1	HERC5,LAMP3
Basal	MIR155HG	hsa-mir-3614	cluster2	DHX58,IFI35,IRF9,PARP12
Basal	MIR155HG	hsa-mir-3614	cluster3	CMPK2,DDX58,DDX60,HERC6,IFI44,IFIT2,MX1,OAS1,OAS2,OAS3
Basal	MIR155HG	hsa-mir-3614	cluster4	SERPINB1
