# Supplementary material for: Discovering lncRNA mediated sponge interactions in breast cancer molecular subtypes
Source: BMC Genomics. 2018 Sep 4;19:650. doi: 10.1186/s12864-018-5006-1 (PMC6122485; doi:10.1186/s12864-018-5006-1)
Supplement: Supplementary file 7 — List of Spatially Proximal Sponge Interactions. Chromosome locations of the RNAs are given. Moreover, how many of the RNAs in the sponge(lncRNA, mRNA or/and miRNA) are spatially proximal are provided in this list. (XLSX 93 kb) [file 12864_2018_5006_MOESM7_ESM.xlsx]

## Sheet: Sayfa1
Subtype	lncRNA Symbol	lncRNA Entrez ID	mRNA Symbol	mRNA Entrez ID	miRNA Symbol	lncRNA Chr	lncrRNA ChrStart	lncRNA ChrEnd	mRNA Chr	mRNA ChrStart	mRNA ChrEnd	miRNA Chr	miRNA ChrStart	miRNA ChrEnd	How many of the RNAs are spatially proximal?
Basal	HOTAIR	100124700	HOXC10	3226	hsa-mir-196a-1	chr12	53962308	53974956	chr12	53985065	53990279	chr17	48632490	48632559	2
Basal	HOTAIR	100124700	HOXC11	3227	hsa-mir-196a-1	chr12	53962308	53974956	chr12	53973126	53977643	chr17	48632490	48632559	2
Basal	HOTAIR	100124700	HOXC13	3229	hsa-mir-196a-1	chr12	53962308	53974956	chr12	53938765	53946544	chr17	48632490	48632559	2
Basal	HOTAIR	100124700	HOXC4	3221	hsa-mir-196a-1	chr12	53962308	53974956	chr12	54016931	54056030	chr17	48632490	48632559	2
Basal	HOTAIR	100124700	HOXC5	3222	hsa-mir-196a-1	chr12	53962308	53974956	chr12	54032853	54035358	chr17	48632490	48632559	2
Basal	HOTAIR	100124700	HOXC6	3223	hsa-mir-196a-1	chr12	53962308	53974956	chr12	53990624	54030823	chr17	48632490	48632559	2
Basal	HOTAIR	100124700	HOXC8	3224	hsa-mir-196a-1	chr12	53962308	53974956	chr12	54009106	54012362	chr17	48632490	48632559	2
Basal	HOTAIR	100124700	HOXC10	3226	hsa-mir-196a-2	chr12	53962308	53974956	chr12	53985065	53990279	chr12	53991738	53991847	3
Basal	HOTAIR	100124700	HOXC13	3229	hsa-mir-196a-2	chr12	53962308	53974956	chr12	53938765	53946544	chr12	53991738	53991847	3
Basal	HOTAIR	100124700	HOXC6	3223	hsa-mir-196a-2	chr12	53962308	53974956	chr12	53990624	54030823	chr12	53991738	53991847	3
Basal	LOC100188949	100188949	PHF11	51131	hsa-mir-150	chr13	30340270	30377145	chr13	49495610	49528987	chr19	49500785	49500868	2
Basal	LOC678655	678655	EMG1	10436	hsa-mir-200c	chr12	6439001	6451567	chr12	6970893	6979941	chr12	6963699	6963766	2
Basal	LOC678655	678655	NCAPD2	9918	hsa-mir-200c	chr12	6439001	6451567	chr12	6493356	6531955	chr12	6963699	6963766	2
Basal	LOC678655	678655	USP5	8078	hsa-mir-200c	chr12	6439001	6451567	chr12	6961285	6975795	chr12	6963699	6963766	2
Basal	MEG3	55384	COL3A1	1281	hsa-mir-1245	chr14	100779410	100861031	chr2	188974320	189012746	chr2	188978092	188978161	2
Basal	MEG3	55384	EBF1	1879	hsa-mir-337	chr14	100779410	100861031	chr5	158695916	159099761	chr14	100874493	100874585	2
Basal	MEG3	55384	F13A1	2162	hsa-mir-337	chr14	100779410	100861031	chr6	6144085	6321013	chr14	100874493	100874585	2
Basal	MEG3	55384	BMP1	649	hsa-mir-493	chr14	100779410	100861031	chr8	22164736	22212326	chr14	100869060	100869148	2
Basal	MIR155HG	114614	ACP5	54	hsa-mir-155	chr21	25561909	25575168	chr19	11574660	11579008	chr21	25561909	25575168	2
Basal	MIR155HG	114614	ACSL5	51703	hsa-mir-155	chr21	25561909	25575168	chr10	112374018	112428380	chr21	25561909	25575168	2
Basal	MIR155HG	114614	ADAM8	101	hsa-mir-155	chr21	25561909	25575168	chr10	133262403	133276868	chr21	25561909	25575168	2
Basal	MIR155HG	114614	ADAMDEC1	27299	hsa-mir-155	chr21	25561909	25575168	chr8	24384285	24406013	chr21	25561909	25575168	2
Basal	MIR155HG	114614	AGAP2	116986	hsa-mir-155	chr21	25561909	25575168	chr12	57723761	57742157	chr21	25561909	25575168	2
Basal	MIR155HG	114614	AKAP5	9495	hsa-mir-155	chr21	25561909	25575168	chr14	64465499	64474503	chr21	25561909	25575168	2
Basal	MIR155HG	114614	AKNA	80709	hsa-mir-155	chr21	25561909	25575168	chr9	114334156	114394405	chr21	25561909	25575168	2
Basal	MIR155HG	114614	AMICA1	120425	hsa-mir-155	chr21	25561909	25575168	chr11	118193740	118225094	chr21	25561909	25575168	2
Basal	MIR155HG	114614	ANKRD22	118932	hsa-mir-155	chr21	25561909	25575168	chr10	88822132	88851818	chr21	25561909	25575168	2
Basal	MIR155HG	114614	APOBEC3C	27350	hsa-mir-155	chr21	25561909	25575168	chr22	39014083	39020352	chr21	25561909	25575168	2
Basal	MIR155HG	114614	APOBEC3D	140564	hsa-mir-155	chr21	25561909	25575168	chr22	39014363	39033276	chr21	25561909	25575168	2
Basal	MIR155HG	114614	APOBEC3F	200316	hsa-mir-155	chr21	25561909	25575168	chr22	39040604	39053910	chr21	25561909	25575168	2
Basal	MIR155HG	114614	APOBEC3G	60489	hsa-mir-155	chr21	25561909	25575168	chr22	39040961	39087743	chr21	25561909	25575168	2
Basal	MIR155HG	114614	APOBEC3H	164668	hsa-mir-155	chr21	25561909	25575168	chr22	39097224	39104067	chr21	25561909	25575168	2
Basal	MIR155HG	114614	APOL1	8542	hsa-mir-155	chr21	25561909	25575168	chr22	36253010	36267530	chr21	25561909	25575168	2
Basal	MIR155HG	114614	APOL2	23780	hsa-mir-155	chr21	25561909	25575168	chr22	36226203	36239954	chr21	25561909	25575168	2
Basal	MIR155HG	114614	APOL3	80833	hsa-mir-155	chr21	25561909	25575168	chr22	36140330	36166177	chr21	25561909	25575168	2
Basal	MIR155HG	114614	APOL6	80830	hsa-mir-155	chr21	25561909	25575168	chr22	35648395	35668409	chr21	25561909	25575168	2
Basal	MIR155HG	114614	ARHGAP15	55843	hsa-mir-155	chr21	25561909	25575168	chr2	143091362	143768352	chr21	25561909	25575168	2
Basal	MIR155HG	114614	ARHGAP26	23092	hsa-mir-155	chr21	25561909	25575168	chr5	142770384	143229011	chr21	25561909	25575168	2
Basal	MIR155HG	114614	ARHGAP30	257106	hsa-mir-155	chr21	25561909	25575168	chr1	161046946	161069970	chr21	25561909	25575168	2
Basal	MIR155HG	114614	ARHGAP9	64333	hsa-mir-155	chr21	25561909	25575168	chr12	57472255	57488814	chr21	25561909	25575168	2
Basal	MIR155HG	114614	ASB2	51676	hsa-mir-155	chr21	25561909	25575168	chr14	93934153	93976791	chr21	25561909	25575168	2
Basal	MIR155HG	114614	ASGR2	433	hsa-mir-155	chr21	25561909	25575168	chr17	7101322	7115700	chr21	25561909	25575168	2
Basal	MIR155HG	114614	ASPHD2	57168	hsa-mir-155	chr21	25561909	25575168	chr22	26429273	26445015	chr21	25561909	25575168	2
Basal	MIR155HG	114614	B2M	567	hsa-mir-155	chr21	25561909	25575168	chr15	44711477	44718877	chr21	25561909	25575168	2
Basal	MIR155HG	114614	BANK1	55024	hsa-mir-155	chr21	25561909	25575168	chr4	101411286	102074812	chr21	25561909	25575168	2
Basal	MIR155HG	114614	BATF	10538	hsa-mir-155	chr21	25561909	25575168	chr14	75522425	75547015	chr21	25561909	25575168	2
Basal	MIR155HG	114614	BCL11B	64919	hsa-mir-155	chr21	25561909	25575168	chr14	99169287	99271524	chr21	25561909	25575168	2
Basal	MIR155HG	114614	BIN2	51411	hsa-mir-155	chr21	25561909	25575168	chr12	51281038	51324668	chr21	25561909	25575168	2
Basal	MIR155HG	114614	BIRC3	330	hsa-mir-155	chr21	25561909	25575168	chr11	102317450	102339403	chr21	25561909	25575168	2
Basal	MIR155HG	114614	BTK	695	hsa-mir-155	chr21	25561909	25575168	chrX	101349447	101390796	chr21	25561909	25575168	2
Basal	MIR155HG	114614	BTLA	151888	hsa-mir-155	chr21	25561909	25575168	chr3	112463968	112499561	chr21	25561909	25575168	2
Basal	MIR155HG	114614	BTN3A3	10384	hsa-mir-155	chr21	25561909	25575168	chr6	26440472	26453415	chr21	25561909	25575168	2
Basal	MIR155HG	114614	C10orf54	64115	hsa-mir-155	chr21	25561909	25575168	chr10	71747559	71773498	chr21	25561909	25575168	2
Basal	MIR155HG	114614	C16orf54	283897	hsa-mir-155	chr21	25561909	25575168	chr16	29742463	29746006	chr21	25561909	25575168	2
Basal	MIR155HG	114614	C1QA	712	hsa-mir-155	chr21	25561909	25575168	chr1	22636506	22639608	chr21	25561909	25575168	2
Basal	MIR155HG	114614	C1QB	713	hsa-mir-155	chr21	25561909	25575168	chr1	22652762	22661538	chr21	25561909	25575168	2
Basal	MIR155HG	114614	C1QC	714	hsa-mir-155	chr21	25561909	25575168	chr1	22643630	22648110	chr21	25561909	25575168	2
Basal	MIR155HG	114614	C1R	715	hsa-mir-155	chr21	25561909	25575168	chr12	7080209	7092607	chr21	25561909	25575168	2
Basal	MIR155HG	114614	C1S	716	hsa-mir-155	chr21	25561909	25575168	chr12	6988259	7071032	chr21	25561909	25575168	2
Basal	MIR155HG	114614	C1orf38	9473	hsa-mir-155	chr21	25561909	25575168	chr1	27872543	27886685	chr21	25561909	25575168	2
Basal	MIR155HG	114614	C2orf89	129293	hsa-mir-155	chr21	25561909	25575168	chr2	84821650	84907008	chr21	25561909	25575168	2
Basal	MIR155HG	114614	C3AR1	719	hsa-mir-155	chr21	25561909	25575168	chr12	8058302	8066471	chr21	25561909	25575168	2
Basal	MIR155HG	114614	C3	718	hsa-mir-155	chr21	25561909	25575168	chr19	6677704	6730562	chr21	25561909	25575168	2
Basal	MIR155HG	114614	CAMK4	814	hsa-mir-155	chr21	25561909	25575168	chr5	111223653	111494886	chr21	25561909	25575168	2
Basal	MIR155HG	114614	CARD11	84433	hsa-mir-155	chr21	25561909	25575168	chr7	2906141	3043945	chr21	25561909	25575168	2
Basal	MIR155HG	114614	CASP4	837	hsa-mir-155	chr21	25561909	25575168	chr11	104942866	104969436	chr21	25561909	25575168	2
Basal	MIR155HG	114614	CCDC69	26112	hsa-mir-155	chr21	25561909	25575168	chr5	151181052	151224145	chr21	25561909	25575168	2
Basal	MIR155HG	114614	CCDC88B	283234	hsa-mir-155	chr21	25561909	25575168	chr11	64340223	64357534	chr21	25561909	25575168	2
Basal	MIR155HG	114614	CCL19	6363	hsa-mir-155	chr21	25561909	25575168	chr9	34689567	34691277	chr21	25561909	25575168	2
Basal	MIR155HG	114614	CCL2	6347	hsa-mir-155	chr21	25561909	25575168	chr17	34255218	34257203	chr21	25561909	25575168	2
Basal	MIR155HG	114614	CCL3	6348	hsa-mir-155	chr21	25561909	25575168	chr17	36088256	36090169	chr21	25561909	25575168	2
Basal	MIR155HG	114614	CCL4L2	388372	hsa-mir-155	chr21	25561909	25575168	chr17	36210924	36212878	chr21	25561909	25575168	2
Basal	MIR155HG	114614	CCL4	6351	hsa-mir-155	chr21	25561909	25575168	chr17	36103590	36105621	chr21	25561909	25575168	2
Basal	MIR155HG	114614	CCL5	6352	hsa-mir-155	chr21	25561909	25575168	chr17	35871491	35880793	chr21	25561909	25575168	2
Basal	MIR155HG	114614	CCL8	6355	hsa-mir-155	chr21	25561909	25575168	chr17	34319036	34321402	chr21	25561909	25575168	2
Basal	MIR155HG	114614	CCND2	894	hsa-mir-155	chr21	25561909	25575168	chr12	4273772	4305350	chr21	25561909	25575168	2
Basal	MIR155HG	114614	CCR1	1230	hsa-mir-155	chr21	25561909	25575168	chr3	46201709	46208396	chr21	25561909	25575168	2
Basal	MIR155HG	114614	CCR2	729230	hsa-mir-155	chr21	25561909	25575168	chr3	46353734	46360928	chr21	25561909	25575168	2
Basal	MIR155HG	114614	CCR4	1233	hsa-mir-155	chr21	25561909	25575168	chr3	32951574	32956349	chr21	25561909	25575168	2
Basal	MIR155HG	114614	CCR6	1235	hsa-mir-155	chr21	25561909	25575168	chr6	167111807	167139696	chr21	25561909	25575168	2
Basal	MIR155HG	114614	CCR7	1236	hsa-mir-155	chr21	25561909	25575168	chr17	40553769	40565472	chr21	25561909	25575168	2
Basal	MIR155HG	114614	CCRL2	9034	hsa-mir-155	chr21	25561909	25575168	chr3	46407163	46412997	chr21	25561909	25575168	2
Basal	MIR155HG	114614	CD163	9332	hsa-mir-155	chr21	25561909	25575168	chr12	7470813	7503893	chr21	25561909	25575168	2
Basal	MIR155HG	114614	CD19	930	hsa-mir-155	chr21	25561909	25575168	chr16	28931939	28939346	chr21	25561909	25575168	2
Basal	MIR155HG	114614	CD1C	911	hsa-mir-155	chr21	25561909	25575168	chr1	158289786	158293630	chr21	25561909	25575168	2
Basal	MIR155HG	114614	CD1E	913	hsa-mir-155	chr21	25561909	25575168	chr1	158353696	158357553	chr21	25561909	25575168	2
Basal	MIR155HG	114614	CD209	30835	hsa-mir-155	chr21	25561909	25575168	chr19	7739994	7747564	chr21	25561909	25575168	2
Basal	MIR155HG	114614	CD226	10666	hsa-mir-155	chr21	25561909	25575168	chr18	69831158	69961803	chr21	25561909	25575168	2
Basal	MIR155HG	114614	CD247	919	hsa-mir-155	chr21	25561909	25575168	chr1	167430640	167518610	chr21	25561909	25575168	2
Basal	MIR155HG	114614	CD274	29126	hsa-mir-155	chr21	25561909	25575168	chr9	5450503	5470566	chr21	25561909	25575168	2
Basal	MIR155HG	114614	CD27	939	hsa-mir-155	chr21	25561909	25575168	chr12	6444867	6451718	chr21	25561909	25575168	2
Basal	MIR155HG	114614	CD28	940	hsa-mir-155	chr21	25561909	25575168	chr2	203706475	203738912	chr21	25561909	25575168	2
Basal	MIR155HG	114614	CD300A	11314	hsa-mir-155	chr21	25561909	25575168	chr17	74466416	74484796	chr21	25561909	25575168	2
Basal	MIR155HG	114614	CD300C	10871	hsa-mir-155	chr21	25561909	25575168	chr17	74541108	74546143	chr21	25561909	25575168	2
Basal	MIR155HG	114614	CD300LF	146722	hsa-mir-155	chr21	25561909	25575168	chr17	74694311	74712978	chr21	25561909	25575168	2
Basal	MIR155HG	114614	CD38	952	hsa-mir-155	chr21	25561909	25575168	chr4	15778275	15853230	chr21	25561909	25575168	2
Basal	MIR155HG	114614	CD3G	917	hsa-mir-155	chr21	25561909	25575168	chr11	118344344	118355161	chr21	25561909	25575168	2
Basal	MIR155HG	114614	CD40	958	hsa-mir-155	chr21	25561909	25575168	chr20	46118272	46129863	chr21	25561909	25575168	2
Basal	MIR155HG	114614	CD4	920	hsa-mir-155	chr21	25561909	25575168	chr12	6786858	6820808	chr21	25561909	25575168	2
Basal	MIR155HG	114614	CD52	1043	hsa-mir-155	chr21	25561909	25575168	chr1	26317957	26320523	chr21	25561909	25575168	2
Basal	MIR155HG	114614	CD68	968	hsa-mir-155	chr21	25561909	25575168	chr17	7579467	7582113	chr21	25561909	25575168	2
Basal	MIR155HG	114614	CD69	969	hsa-mir-155	chr21	25561909	25575168	chr12	9752486	9760901	chr21	25561909	25575168	2
Basal	MIR155HG	114614	CD6	923	hsa-mir-155	chr21	25561909	25575168	chr11	60971680	61020377	chr21	25561909	25575168	2
Basal	MIR155HG	114614	CD74	972	hsa-mir-155	chr21	25561909	25575168	chr5	150401637	150412929	chr21	25561909	25575168	2
Basal	MIR155HG	114614	CD79A	973	hsa-mir-155	chr21	25561909	25575168	chr19	41877120	41881372	chr21	25561909	25575168	2
Basal	MIR155HG	114614	CD7	924	hsa-mir-155	chr21	25561909	25575168	chr17	82314868	82317602	chr21	25561909	25575168	2
Basal	MIR155HG	114614	CD84	8832	hsa-mir-155	chr21	25561909	25575168	chr1	160541095	160579516	chr21	25561909	25575168	2
Basal	MIR155HG	114614	CD8A	925	hsa-mir-155	chr21	25561909	25575168	chr2	86784610	86808396	chr21	25561909	25575168	2
Basal	MIR155HG	114614	CD96	10225	hsa-mir-155	chr21	25561909	25575168	chr3	111292719	111665750	chr21	25561909	25575168	2
Basal	MIR155HG	114614	CD97	976	hsa-mir-155	chr21	25561909	25575168	chr19	14380501	14408725	chr21	25561909	25575168	2
Basal	MIR155HG	114614	CECR1	51816	hsa-mir-155	chr21	25561909	25575168	chr22	17178790	17221989	chr21	25561909	25575168	2
Basal	MIR155HG	114614	CFLAR	8837	hsa-mir-155	chr21	25561909	25575168	chr2	201116104	201176687	chr21	25561909	25575168	2
Basal	MIR155HG	114614	CFP	5199	hsa-mir-155	chr21	25561909	25575168	chrX	47624213	47630305	chr21	25561909	25575168	2
Basal	MIR155HG	114614	CIITA	4261	hsa-mir-155	chr21	25561909	25575168	chr16	10866222	10932281	chr21	25561909	25575168	2
Basal	MIR155HG	114614	CLEC12A	160364	hsa-mir-155	chr21	25561909	25575168	chr12	9951316	9995694	chr21	25561909	25575168	2
Basal	MIR155HG	114614	CLEC4A	50856	hsa-mir-155	chr21	25561909	25575168	chr12	8123632	8138607	chr21	25561909	25575168	2
Basal	MIR155HG	114614	CLEC4E	26253	hsa-mir-155	chr21	25561909	25575168	chr12	8533305	8540963	chr21	25561909	25575168	2
Basal	MIR155HG	114614	CLEC9A	283420	hsa-mir-155	chr21	25561909	25575168	chr12	10030677	10066027	chr21	25561909	25575168	2
Basal	MIR155HG	114614	CMKLR1	1240	hsa-mir-155	chr21	25561909	25575168	chr12	108288044	108339341	chr21	25561909	25575168	2
Basal	MIR155HG	114614	CMPK2	129607	hsa-mir-155	chr21	25561909	25575168	chr2	6840570	6866635	chr21	25561909	25575168	2
Basal	MIR155HG	114614	CRTAM	56253	hsa-mir-155	chr21	25561909	25575168	chr11	122838500	122872639	chr21	25561909	25575168	2
Basal	MIR155HG	114614	CSF1R	1436	hsa-mir-155	chr21	25561909	25575168	chr5	150053291	150113372	chr21	25561909	25575168	2
Basal	MIR155HG	114614	CSF1	1435	hsa-mir-155	chr21	25561909	25575168	chr1	109910242	109930992	chr21	25561909	25575168	2
Basal	MIR155HG	114614	CSF2RB	1439	hsa-mir-155	chr21	25561909	25575168	chr22	36913628	36940449	chr21	25561909	25575168	2
Basal	MIR155HG	114614	CTLA4	1493	hsa-mir-155	chr21	25561909	25575168	chr2	203867786	203873960	chr21	25561909	25575168	2
Basal	MIR155HG	114614	CTSS	1520	hsa-mir-155	chr21	25561909	25575168	chr1	150730196	150765957	chr21	25561909	25575168	2
Basal	MIR155HG	114614	CXCL10	3627	hsa-mir-155	chr21	25561909	25575168	chr4	76021117	76023497	chr21	25561909	25575168	2
Basal	MIR155HG	114614	CXCL11	6373	hsa-mir-155	chr21	25561909	25575168	chr4	76033682	76041415	chr21	25561909	25575168	2
Basal	MIR155HG	114614	CXCL13	10563	hsa-mir-155	chr21	25561909	25575168	chr4	77511753	77611834	chr21	25561909	25575168	2
Basal	MIR155HG	114614	CXCL9	4283	hsa-mir-155	chr21	25561909	25575168	chr4	76001275	76007488	chr21	25561909	25575168	2
Basal	MIR155HG	114614	CXCR3	2833	hsa-mir-155	chr21	25561909	25575168	chrX	71615916	71618517	chr21	25561909	25575168	2
Basal	MIR155HG	114614	CXCR5	643	hsa-mir-155	chr21	25561909	25575168	chr11	118883766	118897799	chr21	25561909	25575168	2
Basal	MIR155HG	114614	CXCR6	10663	hsa-mir-155	chr21	25561909	25575168	chr3	45940933	45948353	chr21	25561909	25575168	2
Basal	MIR155HG	114614	CYBB	1536	hsa-mir-155	chr21	25561909	25575168	chrX	37780011	37813461	chr21	25561909	25575168	2
Basal	MIR155HG	114614	CYTH4	27128	hsa-mir-155	chr21	25561909	25575168	chr22	37282027	37315345	chr21	25561909	25575168	2
Basal	MIR155HG	114614	CYTIP	9595	hsa-mir-155	chr21	25561909	25575168	chr2	157414619	157488961	chr21	25561909	25575168	2
Basal	MIR155HG	114614	DAPP1	27071	hsa-mir-155	chr21	25561909	25575168	chr4	99816833	99870154	chr21	25561909	25575168	2
Basal	MIR155HG	114614	DDX58	23586	hsa-mir-155	chr21	25561909	25575168	chr9	32455705	32526324	chr21	25561909	25575168	2
Basal	MIR155HG	114614	DDX60	55601	hsa-mir-155	chr21	25561909	25575168	chr4	168216293	168318807	chr21	25561909	25575168	2
Basal	MIR155HG	114614	DEF6	50619	hsa-mir-155	chr21	25561909	25575168	chr6	35297852	35321771	chr21	25561909	25575168	2
Basal	MIR155HG	114614	DHX58	79132	hsa-mir-155	chr21	25561909	25575168	chr17	42101404	42112733	chr21	25561909	25575168	2
Basal	MIR155HG	114614	DOCK2	1794	hsa-mir-155	chr21	25561909	25575168	chr5	169637247	170083382	chr21	25561909	25575168	2
Basal	MIR155HG	114614	DOK2	9046	hsa-mir-155	chr21	25561909	25575168	chr8	21908873	21913860	chr21	25561909	25575168	2
Basal	MIR155HG	114614	DPEP2	64174	hsa-mir-155	chr21	25561909	25575168	chr16	67987394	68000586	chr21	25561909	25575168	2
Basal	MIR155HG	114614	DPYD	1806	hsa-mir-155	chr21	25561909	25575168	chr1	97077743	97921049	chr21	25561909	25575168	2
Basal	MIR155HG	114614	DRAM1	55332	hsa-mir-155	chr21	25561909	25575168	chr12	101877351	102012130	chr21	25561909	25575168	2
Basal	MIR155HG	114614	DUSP5	1847	hsa-mir-155	chr21	25561909	25575168	chr10	110497838	110511544	chr21	25561909	25575168	2
Basal	MIR155HG	114614	EMILIN2	84034	hsa-mir-155	chr21	25561909	25575168	chr18	2847030	2915993	chr21	25561909	25575168	2
Basal	MIR155HG	114614	EOMES	8320	hsa-mir-155	chr21	25561909	25575168	chr3	27715949	27722711	chr21	25561909	25575168	2
Basal	MIR155HG	114614	EPSTI1	94240	hsa-mir-155	chr21	25561909	25575168	chr13	42886388	42992271	chr21	25561909	25575168	2
Basal	MIR155HG	114614	ETV7	51513	hsa-mir-155	chr21	25561909	25575168	chr6	36354091	36387800	chr21	25561909	25575168	2
Basal	MIR155HG	114614	EVI2B	2124	hsa-mir-155	chr21	25561909	25575168	chr17	31303766	31314112	chr21	25561909	25575168	2
Basal	MIR155HG	114614	FAM113B	91523	hsa-mir-155	chr21	25561909	25575168	chr12	47079603	47236662	chr21	25561909	25575168	2
Basal	MIR155HG	114614	FAM26F	441168	hsa-mir-155	chr21	25561909	25575168	chr6	116461370	116463779	chr21	25561909	25575168	2
Basal	MIR155HG	114614	FAM78A	286336	hsa-mir-155	chr21	25561909	25575168	chr9	131258076	131276547	chr21	25561909	25575168	2
Basal	MIR155HG	114614	FAS	355	hsa-mir-155	chr21	25561909	25575168	chr10	88990582	89015785	chr21	25561909	25575168	2
Basal	MIR155HG	114614	FCGR1A	2209	hsa-mir-155	chr21	25561909	25575168	chr1	149782671	149792518	chr21	25561909	25575168	2
Basal	MIR155HG	114614	FCGR1B	2210	hsa-mir-155	chr21	25561909	25575168	chr1	121087345	121096310	chr21	25561909	25575168	2
Basal	MIR155HG	114614	FCGR1C	100132417	hsa-mir-155	chr21	25561909	25575168	chr1	149369294	149370314	chr21	25561909	25575168	2
Basal	MIR155HG	114614	FCGR2B	2213	hsa-mir-155	chr21	25561909	25575168	chr1	161663147	161678654	chr21	25561909	25575168	2
Basal	MIR155HG	114614	FCGR3B	2215	hsa-mir-155	chr21	25561909	25575168	chr1	161623196	161631963	chr21	25561909	25575168	2
Basal	MIR155HG	114614	FCHSD2	9873	hsa-mir-155	chr21	25561909	25575168	chr11	72836745	73142261	chr21	25561909	25575168	2
Basal	MIR155HG	114614	FCN1	2219	hsa-mir-155	chr21	25561909	25575168	chr9	134905890	134917963	chr21	25561909	25575168	2
Basal	MIR155HG	114614	FCRL3	115352	hsa-mir-155	chr21	25561909	25575168	chr1	157674321	157700857	chr21	25561909	25575168	2
Basal	MIR155HG	114614	FCRL5	83416	hsa-mir-155	chr21	25561909	25575168	chr1	157513377	157552520	chr21	25561909	25575168	2
Basal	MIR155HG	114614	FCRLA	84824	hsa-mir-155	chr21	25561909	25575168	chr1	161706972	161714352	chr21	25561909	25575168	2
Basal	MIR155HG	114614	FERMT3	83706	hsa-mir-155	chr21	25561909	25575168	chr11	64206678	64223886	chr21	25561909	25575168	2
Basal	MIR155HG	114614	FGD2	221472	hsa-mir-155	chr21	25561909	25575168	chr6	37005646	37029070	chr21	25561909	25575168	2
Basal	MIR155HG	114614	FGR	2268	hsa-mir-155	chr21	25561909	25575168	chr1	27612064	27635277	chr21	25561909	25575168	2
Basal	MIR155HG	114614	FLT3	2322	hsa-mir-155	chr21	25561909	25575168	chr13	28003274	28100592	chr21	25561909	25575168	2
Basal	MIR155HG	114614	FLVCR2	55640	hsa-mir-155	chr21	25561909	25575168	chr14	75578617	75663214	chr21	25561909	25575168	2
Basal	MIR155HG	114614	FMNL1	752	hsa-mir-155	chr21	25561909	25575168	chr17	45221444	45247320	chr21	25561909	25575168	2
Basal	MIR155HG	114614	FNBP1	23048	hsa-mir-155	chr21	25561909	25575168	chr9	129887187	130043194	chr21	25561909	25575168	2
Basal	MIR155HG	114614	FOXP3	50943	hsa-mir-155	chr21	25561909	25575168	chrX	49250436	49264826	chr21	25561909	25575168	2
Basal	MIR155HG	114614	FUT7	2529	hsa-mir-155	chr21	25561909	25575168	chr9	137030174	137033010	chr21	25561909	25575168	2
Basal	MIR155HG	114614	FYB	2533	hsa-mir-155	chr21	25561909	25575168	chr5	39105236	39274528	chr21	25561909	25575168	2
Basal	MIR155HG	114614	GALM	130589	hsa-mir-155	chr21	25561909	25575168	chr2	38665910	38741237	chr21	25561909	25575168	2
Basal	MIR155HG	114614	GBP1	2633	hsa-mir-155	chr21	25561909	25575168	chr1	89052319	89065360	chr21	25561909	25575168	2
Basal	MIR155HG	114614	GBP2	2634	hsa-mir-155	chr21	25561909	25575168	chr1	89106132	89150456	chr21	25561909	25575168	2
Basal	MIR155HG	114614	GBP4	115361	hsa-mir-155	chr21	25561909	25575168	chr1	89181148	89198932	chr21	25561909	25575168	2
Basal	MIR155HG	114614	GBP5	115362	hsa-mir-155	chr21	25561909	25575168	chr1	89258950	89272804	chr21	25561909	25575168	2
Basal	MIR155HG	114614	GCET2	257144	hsa-mir-155	chr21	25561909	25575168	chr3	112120841	112133305	chr21	25561909	25575168	2
Basal	MIR155HG	114614	GCH1	2643	hsa-mir-155	chr21	25561909	25575168	chr14	54842008	54902852	chr21	25561909	25575168	2
Basal	MIR155HG	114614	GFI1	2672	hsa-mir-155	chr21	25561909	25575168	chr1	92474762	92486876	chr21	25561909	25575168	2
Basal	MIR155HG	114614	GIMAP4	55303	hsa-mir-155	chr21	25561909	25575168	chr7	150567277	150573955	chr21	25561909	25575168	2
Basal	MIR155HG	114614	GIMAP5	55340	hsa-mir-155	chr21	25561909	25575168	chr7	150722253	150750033	chr21	25561909	25575168	2
Basal	MIR155HG	114614	GIPR	2696	hsa-mir-155	chr21	25561909	25575168	chr19	45668244	45683724	chr21	25561909	25575168	2
Basal	MIR155HG	114614	GM2A	2760	hsa-mir-155	chr21	25561909	25575168	chr5	151212150	151270440	chr21	25561909	25575168	2
Basal	MIR155HG	114614	GMIP	51291	hsa-mir-155	chr21	25561909	25575168	chr19	19629476	19643667	chr21	25561909	25575168	2
Basal	MIR155HG	114614	GNGT2	2793	hsa-mir-155	chr21	25561909	25575168	chr17	49202791	49210574	chr21	25561909	25575168	2
Basal	MIR155HG	114614	GPR114	221188	hsa-mir-155	chr21	25561909	25575168	chr16	57542421	57591681	chr21	25561909	25575168	2
Basal	MIR155HG	114614	GPR141	353345	hsa-mir-155	chr21	25561909	25575168	chr7	37683796	37833788	chr21	25561909	25575168	2
Basal	MIR155HG	114614	GPR171	29909	hsa-mir-155	chr21	25561909	25575168	chr3	151197832	151203201	chr21	25561909	25575168	2
Basal	MIR155HG	114614	GPR174	84636	hsa-mir-155	chr21	25561909	25575168	chrX	79170972	79172229	chr21	25561909	25575168	2
Basal	MIR155HG	114614	GPR183	1880	hsa-mir-155	chr21	25561909	25575168	chr13	99294530	99307405	chr21	25561909	25575168	2
Basal	MIR155HG	114614	GPR55	9290	hsa-mir-155	chr21	25561909	25575168	chr2	230907318	230961066	chr21	25561909	25575168	2
Basal	MIR155HG	114614	GPR65	8477	hsa-mir-155	chr21	25561909	25575168	chr14	88005124	88014811	chr21	25561909	25575168	2
Basal	MIR155HG	114614	GPR84	53831	hsa-mir-155	chr21	25561909	25575168	chr12	54362445	54364487	chr21	25561909	25575168	2
Basal	MIR155HG	114614	GRAP2	9402	hsa-mir-155	chr21	25561909	25575168	chr22	39901082	39973721	chr21	25561909	25575168	2
Basal	MIR155HG	114614	GZMA	3001	hsa-mir-155	chr21	25561909	25575168	chr5	55102648	55110252	chr21	25561909	25575168	2
Basal	MIR155HG	114614	GZMM	3004	hsa-mir-155	chr21	25561909	25575168	chr19	544034	549924	chr21	25561909	25575168	2
Basal	MIR155HG	114614	HAVCR2	84868	hsa-mir-155	chr21	25561909	25575168	chr5	157085832	157142869	chr21	25561909	25575168	2
Basal	MIR155HG	114614	HERC6	55008	hsa-mir-155	chr21	25561909	25575168	chr4	88378739	88443111	chr21	25561909	25575168	2
Basal	MIR155HG	114614	HK3	3101	hsa-mir-155	chr21	25561909	25575168	chr5	176880869	176899332	chr21	25561909	25575168	2
Basal	MIR155HG	114614	HLA-A	3105	hsa-mir-155	chr21	25561909	25575168	chr6	29941260	29945884	chr21	25561909	25575168	2
Basal	MIR155HG	114614	HLA-B	3106	hsa-mir-155	chr21	25561909	25575168	chr6	31353872	31357188	chr21	25561909	25575168	2
Basal	MIR155HG	114614	HLA-C	3107	hsa-mir-155	chr21	25561909	25575168	chr6	31268749	31272130	chr21	25561909	25575168	2
Basal	MIR155HG	114614	HLA-DMA	3108	hsa-mir-155	chr21	25561909	25575168	chr6	32948613	32969094	chr21	25561909	25575168	2
Basal	MIR155HG	114614	HLA-DMB	3109	hsa-mir-155	chr21	25561909	25575168	chr6	32934629	32941070	chr21	25561909	25575168	2
Basal	MIR155HG	114614	HLA-DOA	3111	hsa-mir-155	chr21	25561909	25575168	chr6	33004178	33009612	chr21	25561909	25575168	2
Basal	MIR155HG	114614	HLA-DOB	3112	hsa-mir-155	chr21	25561909	25575168	chr6	32812763	32817048	chr21	25561909	25575168	2
Basal	MIR155HG	114614	HLA-DPA1	3113	hsa-mir-155	chr21	25561909	25575168	chr6	33064569	33080775	chr21	25561909	25575168	2
Basal	MIR155HG	114614	HLA-DPB1	3115	hsa-mir-155	chr21	25561909	25575168	chr6	33075926	33087201	chr21	25561909	25575168	2
Basal	MIR155HG	114614	HLA-DQA1	3117	hsa-mir-155	chr21	25561909	25575168	chr6	32741342	32747215	chr21	25561909	25575168	2
Basal	MIR155HG	114614	HLA-DQB1	3119	hsa-mir-155	chr21	25561909	25575168	chr6	32659467	32668383	chr21	25561909	25575168	2
Basal	MIR155HG	114614	HLA-DRB1	3123	hsa-mir-155	chr21	25561909	25575168	chr6	32552990	32589848	chr21	25561909	25575168	2
Basal	MIR155HG	114614	HLA-DRB5	3127	hsa-mir-155	chr21	25561909	25575168	chr6	32517343	32530287	chr21	25561909	25575168	2
Basal	MIR155HG	114614	HLA-E	3133	hsa-mir-155	chr21	25561909	25575168	chr6	30489467	30494205	chr21	25561909	25575168	2
Basal	MIR155HG	114614	HLA-F	3134	hsa-mir-155	chr21	25561909	25575168	chr6	29722775	29738528	chr21	25561909	25575168	2
Basal	MIR155HG	114614	HSH2D	84941	hsa-mir-155	chr21	25561909	25575168	chr19	16134028	16158575	chr21	25561909	25575168	2
Basal	MIR155HG	114614	ICAM1	3383	hsa-mir-155	chr21	25561909	25575168	chr19	10270835	10286615	chr21	25561909	25575168	2
Basal	MIR155HG	114614	ICOS	29851	hsa-mir-155	chr21	25561909	25575168	chr2	203936748	203961577	chr21	25561909	25575168	2
Basal	MIR155HG	114614	IDO1	3620	hsa-mir-155	chr21	25561909	25575168	chr8	39902275	39928444	chr21	25561909	25575168	2
Basal	MIR155HG	114614	IFI35	3430	hsa-mir-155	chr21	25561909	25575168	chr17	43006725	43014456	chr21	25561909	25575168	2
Basal	MIR155HG	114614	IFI44L	10964	hsa-mir-155	chr21	25561909	25575168	chr1	78619922	78646145	chr21	25561909	25575168	2
Basal	MIR155HG	114614	IFIH1	64135	hsa-mir-155	chr21	25561909	25575168	chr2	162267079	162318703	chr21	25561909	25575168	2
Basal	MIR155HG	114614	IFIT2	3433	hsa-mir-155	chr21	25561909	25575168	chr10	89283694	89309276	chr21	25561909	25575168	2
Basal	MIR155HG	114614	IFIT3	3437	hsa-mir-155	chr21	25561909	25575168	chr10	89327894	89340971	chr21	25561909	25575168	2
Basal	MIR155HG	114614	IGJ	3512	hsa-mir-155	chr21	25561909	25575168	chr4	70655541	70681817	chr21	25561909	25575168	2
Basal	MIR155HG	114614	IGSF6	10261	hsa-mir-155	chr21	25561909	25575168	chr16	21639537	21652660	chr21	25561909	25575168	2
Basal	MIR155HG	114614	IKBKE	9641	hsa-mir-155	chr21	25561909	25575168	chr1	206470476	206496889	chr21	25561909	25575168	2
Basal	MIR155HG	114614	IKZF1	10320	hsa-mir-155	chr21	25561909	25575168	chr7	50304124	50405101	chr21	25561909	25575168	2
Basal	MIR155HG	114614	IKZF3	22806	hsa-mir-155	chr21	25561909	25575168	chr17	39757715	39864188	chr21	25561909	25575168	2
Basal	MIR155HG	114614	IL10RA	3587	hsa-mir-155	chr21	25561909	25575168	chr11	117986348	118003037	chr21	25561909	25575168	2
Basal	MIR155HG	114614	IL12RB1	3594	hsa-mir-155	chr21	25561909	25575168	chr19	18058995	18098944	chr21	25561909	25575168	2
Basal	MIR155HG	114614	IL15	3600	hsa-mir-155	chr21	25561909	25575168	chr4	141636599	141733987	chr21	25561909	25575168	2
Basal	MIR155HG	114614	IL16	3603	hsa-mir-155	chr21	25561909	25575168	chr15	81159575	81314058	chr21	25561909	25575168	2
Basal	MIR155HG	114614	IL18BP	10068	hsa-mir-155	chr21	25561909	25575168	chr11	71998541	72005715	chr21	25561909	25575168	2
Basal	MIR155HG	114614	IL18R1	8809	hsa-mir-155	chr21	25561909	25575168	chr2	102311529	102398775	chr21	25561909	25575168	2
Basal	MIR155HG	114614	IL18RAP	8807	hsa-mir-155	chr21	25561909	25575168	chr2	102418689	102452565	chr21	25561909	25575168	2
Basal	MIR155HG	114614	IL24	11009	hsa-mir-155	chr21	25561909	25575168	chr1	206897443	206904139	chr21	25561909	25575168	2
Basal	MIR155HG	114614	IL2RA	3559	hsa-mir-155	chr21	25561909	25575168	chr10	6010689	6062325	chr21	25561909	25575168	2
Basal	MIR155HG	114614	IL2RB	3560	hsa-mir-155	chr21	25561909	25575168	chr22	37125838	37175054	chr21	25561909	25575168	2
Basal	MIR155HG	114614	IL32	9235	hsa-mir-155	chr21	25561909	25575168	chr16	3065297	3082192	chr21	25561909	25575168	2
Basal	MIR155HG	114614	IL4I1	259307	hsa-mir-155	chr21	25561909	25575168	chr19	49889654	49929539	chr21	25561909	25575168	2
Basal	MIR155HG	114614	IL7R	3575	hsa-mir-155	chr21	25561909	25575168	chr5	35852695	35879603	chr21	25561909	25575168	2
Basal	MIR155HG	114614	INPP5D	3635	hsa-mir-155	chr21	25561909	25575168	chr2	233059967	233207903	chr21	25561909	25575168	2
Basal	MIR155HG	114614	IPCEF1	26034	hsa-mir-155	chr21	25561909	25575168	chr6	154154496	154356792	chr21	25561909	25575168	2
Basal	MIR155HG	114614	IRF1	3659	hsa-mir-155	chr21	25561909	25575168	chr5	132481609	132490798	chr21	25561909	25575168	2
Basal	MIR155HG	114614	IRF4	3662	hsa-mir-155	chr21	25561909	25575168	chr6	391739	411447	chr21	25561909	25575168	2
Basal	MIR155HG	114614	ITGAL	3683	hsa-mir-155	chr21	25561909	25575168	chr16	30472658	30523185	chr21	25561909	25575168	2
Basal	MIR155HG	114614	ITGAM	3684	hsa-mir-155	chr21	25561909	25575168	chr16	31259990	31332892	chr21	25561909	25575168	2
Basal	MIR155HG	114614	ITGAX	3687	hsa-mir-155	chr21	25561909	25575168	chr16	31355134	31382997	chr21	25561909	25575168	2
Basal	MIR155HG	114614	ITGB2	3689	hsa-mir-155	chr21	25561909	25575168	chr21	44885953	44931989	chr21	25561909	25575168	2
Basal	MIR155HG	114614	ITK	3702	hsa-mir-155	chr21	25561909	25575168	chr5	157142933	157255191	chr21	25561909	25575168	2
Basal	MIR155HG	114614	JAK3	3718	hsa-mir-155	chr21	25561909	25575168	chr19	17824780	17848071	chr21	25561909	25575168	2
Basal	MIR155HG	114614	KCNA3	3738	hsa-mir-155	chr21	25561909	25575168	chr1	110672465	110675033	chr21	25561909	25575168	2
Basal	MIR155HG	114614	KCNAB2	8514	hsa-mir-155	chr21	25561909	25575168	chr1	5991466	6101193	chr21	25561909	25575168	2
Basal	MIR155HG	114614	KCNJ10	3766	hsa-mir-155	chr21	25561909	25575168	chr1	159998841	160070248	chr21	25561909	25575168	2
Basal	MIR155HG	114614	KCNK13	56659	hsa-mir-155	chr21	25561909	25575168	chr14	90061765	90185857	chr21	25561909	25575168	2
Basal	MIR155HG	114614	KIAA0748	9840	hsa-mir-155	chr21	25561909	25575168	chr12	54948018	54984746	chr21	25561909	25575168	2
Basal	MIR155HG	114614	KIAA1949	170954	hsa-mir-155	chr21	25561909	25575168	chr6	30676389	30687895	chr21	25561909	25575168	2
Basal	MIR155HG	114614	KLHL6	89857	hsa-mir-155	chr21	25561909	25575168	chr3	183487531	183555689	chr21	25561909	25575168	2
Basal	MIR155HG	114614	KLRC3	3823	hsa-mir-155	chr21	25561909	25575168	chr12	10412312	10420595	chr21	25561909	25575168	2
Basal	MIR155HG	114614	KLRK1	22914	hsa-mir-155	chr21	25561909	25575168	chr12	10372353	10391874	chr21	25561909	25575168	2
Basal	MIR155HG	114614	LAG3	3902	hsa-mir-155	chr21	25561909	25575168	chr12	6772512	6778455	chr21	25561909	25575168	2
Basal	MIR155HG	114614	LAIR1	3903	hsa-mir-155	chr21	25561909	25575168	chr19	54351384	54370558	chr21	25561909	25575168	2
Basal	MIR155HG	114614	LAMP3	27074	hsa-mir-155	chr21	25561909	25575168	chr3	183122213	183163839	chr21	25561909	25575168	2
Basal	MIR155HG	114614	LAPTM5	7805	hsa-mir-155	chr21	25561909	25575168	chr1	30732469	30757820	chr21	25561909	25575168	2
Basal	MIR155HG	114614	LAT2	7462	hsa-mir-155	chr21	25561909	25575168	chr7	74199652	74229834	chr21	25561909	25575168	2
Basal	MIR155HG	114614	LAT	27040	hsa-mir-155	chr21	25561909	25575168	chr16	28984826	28990783	chr21	25561909	25575168	2
Basal	MIR155HG	114614	LCP1	3936	hsa-mir-155	chr21	25561909	25575168	chr13	46125920	46211871	chr21	25561909	25575168	2
Basal	MIR155HG	114614	LCP2	3937	hsa-mir-155	chr21	25561909	25575168	chr5	170246237	170298227	chr21	25561909	25575168	2
Basal	MIR155HG	114614	LILRA2	11027	hsa-mir-155	chr21	25561909	25575168	chr19	54572920	54590287	chr21	25561909	25575168	2
Basal	MIR155HG	114614	LILRA6	79168	hsa-mir-155	chr21	25561909	25575168	chr19	54236592	54242791	chr21	25561909	25575168	2
Basal	MIR155HG	114614	LILRB1	10859	hsa-mir-155	chr21	25561909	25575168	chr19	54617158	54637528	chr21	25561909	25575168	2
Basal	MIR155HG	114614	LILRB4	11006	hsa-mir-155	chr21	25561909	25575168	chr19	54643889	54670359	chr21	25561909	25575168	2
Basal	MIR155HG	114614	LIMD2	80774	hsa-mir-155	chr21	25561909	25575168	chr17	63695902	63701172	chr21	25561909	25575168	2
Basal	MIR155HG	114614	LOC400696	400696	hsa-mir-155	chr21	25561909	25575168	chr19	39679374	39686373	chr21	25561909	25575168	2
Basal	MIR155HG	114614	LOC400759	400759	hsa-mir-155	chr21	25561909	25575168	chr1	89407679	89426243	chr21	25561909	25575168	2
Basal	MIR155HG	114614	LPXN	9404	hsa-mir-155	chr21	25561909	25575168	chr11	58526871	58578220	chr21	25561909	25575168	2
Basal	MIR155HG	114614	LRMP	4033	hsa-mir-155	chr21	25561909	25575168	chr12	25004342	25108334	chr21	25561909	25575168	2
Basal	MIR155HG	114614	LSP1	4046	hsa-mir-155	chr21	25561909	25575168	chr11	1852970	1892267	chr21	25561909	25575168	2
Basal	MIR155HG	114614	LST1	7940	hsa-mir-155	chr21	25561909	25575168	chr6	31586124	31588909	chr21	25561909	25575168	2
Basal	MIR155HG	114614	LTA	4049	hsa-mir-155	chr21	25561909	25575168	chr6	31572054	31574324	chr21	25561909	25575168	2
Basal	MIR155HG	114614	LTB	4050	hsa-mir-155	chr21	25561909	25575168	chr6	31580525	31582522	chr21	25561909	25575168	2
Basal	MIR155HG	114614	LY9	4063	hsa-mir-155	chr21	25561909	25575168	chr1	160796074	160828261	chr21	25561909	25575168	2
Basal	MIR155HG	114614	LYZ	4069	hsa-mir-155	chr21	25561909	25575168	chr12	69348341	69354234	chr21	25561909	25575168	2
Basal	MIR155HG	114614	MAP3K14	9020	hsa-mir-155	chr21	25561909	25575168	chr17	45263121	45317040	chr21	25561909	25575168	2
Basal	MIR155HG	114614	MAP4K1	11184	hsa-mir-155	chr21	25561909	25575168	chr19	38587641	38618882	chr21	25561909	25575168	2
Basal	MIR155HG	114614	MARCO	8685	hsa-mir-155	chr21	25561909	25575168	chr2	118942166	118994660	chr21	25561909	25575168	2
Basal	MIR155HG	114614	MCOLN2	255231	hsa-mir-155	chr21	25561909	25575168	chr1	84925583	84997113	chr21	25561909	25575168	2
Basal	MIR155HG	114614	MEI1	150365	hsa-mir-155	chr21	25561909	25575168	chr22	41699499	41799456	chr21	25561909	25575168	2
Basal	MIR155HG	114614	MLKL	197259	hsa-mir-155	chr21	25561909	25575168	chr16	74671855	74700960	chr21	25561909	25575168	2
Basal	MIR155HG	114614	MPEG1	219972	hsa-mir-155	chr21	25561909	25575168	chr11	59208510	59212951	chr21	25561909	25575168	2
Basal	MIR155HG	114614	MPP1	4354	hsa-mir-155	chr21	25561909	25575168	chrX	154778684	154821007	chr21	25561909	25575168	2
Basal	MIR155HG	114614	MRC1	4360	hsa-mir-155	chr21	25561909	25575168	chr10	17809344	17911170	chr21	25561909	25575168	2
Basal	MIR155HG	114614	MS4A1	931	hsa-mir-155	chr21	25561909	25575168	chr11	60455752	60470760	chr21	25561909	25575168	2
Basal	MIR155HG	114614	MS4A4A	51338	hsa-mir-155	chr21	25561909	25575168	chr11	60280541	60308972	chr21	25561909	25575168	2
Basal	MIR155HG	114614	MS4A6A	64231	hsa-mir-155	chr21	25561909	25575168	chr11	60172014	60184666	chr21	25561909	25575168	2
Basal	MIR155HG	114614	MX1	4599	hsa-mir-155	chr21	25561909	25575168	chr21	41420304	41459214	chr21	25561909	25575168	2
Basal	MIR155HG	114614	MX2	4600	hsa-mir-155	chr21	25561909	25575168	chr21	41361943	41409390	chr21	25561909	25575168	2
Basal	MIR155HG	114614	MYO1F	4542	hsa-mir-155	chr21	25561909	25575168	chr19	8520790	8577577	chr21	25561909	25575168	2
Basal	MIR155HG	114614	MYO1G	64005	hsa-mir-155	chr21	25561909	25575168	chr7	44962662	44979098	chr21	25561909	25575168	2
Basal	MIR155HG	114614	MYO7A	4647	hsa-mir-155	chr21	25561909	25575168	chr11	77128264	77215239	chr21	25561909	25575168	2
Basal	MIR155HG	114614	NCEH1	57552	hsa-mir-155	chr21	25561909	25575168	chr3	172630249	172711218	chr21	25561909	25575168	2
Basal	MIR155HG	114614	NCF1	653361	hsa-mir-155	chr21	25561909	25575168	chr7	74773962	74789315	chr21	25561909	25575168	2
Basal	MIR155HG	114614	NCF2	4688	hsa-mir-155	chr21	25561909	25575168	chr1	183555563	183590876	chr21	25561909	25575168	2
Basal	MIR155HG	114614	NCKAP1L	3071	hsa-mir-155	chr21	25561909	25575168	chr12	54497711	54548238	chr21	25561909	25575168	2
Basal	MIR155HG	114614	NFAM1	150372	hsa-mir-155	chr21	25561909	25575168	chr22	42380410	42432395	chr21	25561909	25575168	2
Basal	MIR155HG	114614	NFKBIE	4794	hsa-mir-155	chr21	25561909	25575168	chr6	44258166	44265788	chr21	25561909	25575168	2
Basal	MIR155HG	114614	NLRC5	84166	hsa-mir-155	chr21	25561909	25575168	chr16	56989485	57083531	chr21	25561909	25575168	2
Basal	MIR155HG	114614	NR1H3	10062	hsa-mir-155	chr21	25561909	25575168	chr11	47248300	47269032	chr21	25561909	25575168	2
Basal	MIR155HG	114614	OAS1	4938	hsa-mir-155	chr21	25561909	25575168	chr12	112906777	112933222	chr21	25561909	25575168	2
Basal	MIR155HG	114614	OAS2	4939	hsa-mir-155	chr21	25561909	25575168	chr12	112978395	113011723	chr21	25561909	25575168	2
Basal	MIR155HG	114614	OAS3	4940	hsa-mir-155	chr21	25561909	25575168	chr12	112938352	112973249	chr21	25561909	25575168	2
Basal	MIR155HG	114614	OASL	8638	hsa-mir-155	chr21	25561909	25575168	chr12	121019111	121039242	chr21	25561909	25575168	2
Basal	MIR155HG	114614	P2RX1	5023	hsa-mir-155	chr21	25561909	25575168	chr17	3896592	3916500	chr21	25561909	25575168	2
Basal	MIR155HG	114614	P2RY13	53829	hsa-mir-155	chr21	25561909	25575168	chr3	151326312	151329548	chr21	25561909	25575168	2
Basal	MIR155HG	114614	PARP12	64761	hsa-mir-155	chr21	25561909	25575168	chr7	140023744	140063721	chr21	25561909	25575168	2
Basal	MIR155HG	114614	PARP14	54625	hsa-mir-155	chr21	25561909	25575168	chr3	122680618	122730840	chr21	25561909	25575168	2
Basal	MIR155HG	114614	PARP9	83666	hsa-mir-155	chr21	25561909	25575168	chr3	122527924	122564577	chr21	25561909	25575168	2
Basal	MIR155HG	114614	PARVG	64098	hsa-mir-155	chr21	25561909	25575168	chr22	44172956	44219533	chr21	25561909	25575168	2
Basal	MIR155HG	114614	PATL2	197135	hsa-mir-155	chr21	25561909	25575168	chr15	44665732	44711316	chr21	25561909	25575168	2
Basal	MIR155HG	114614	PDCD1LG2	80380	hsa-mir-155	chr21	25561909	25575168	chr9	5510570	5571254	chr21	25561909	25575168	2
Basal	MIR155HG	114614	PDE6G	5148	hsa-mir-155	chr21	25561909	25575168	chr17	81650459	81663112	chr21	25561909	25575168	2
Basal	MIR155HG	114614	PIK3AP1	118788	hsa-mir-155	chr21	25561909	25575168	chr10	96593312	96720514	chr21	25561909	25575168	2
Basal	MIR155HG	114614	PIK3CD	5293	hsa-mir-155	chr21	25561909	25575168	chr1	9651732	9729114	chr21	25561909	25575168	2
Basal	MIR155HG	114614	PIK3R5	23533	hsa-mir-155	chr21	25561909	25575168	chr17	8878911	8965712	chr21	25561909	25575168	2
Basal	MIR155HG	114614	PIM2	11040	hsa-mir-155	chr21	25561909	25575168	chrX	48913182	48919024	chr21	25561909	25575168	2
Basal	MIR155HG	114614	PLA2G2D	26279	hsa-mir-155	chr21	25561909	25575168	chr1	20111939	20119566	chr21	25561909	25575168	2
Basal	MIR155HG	114614	PLA2G7	7941	hsa-mir-155	chr21	25561909	25575168	chr6	46704201	46735693	chr21	25561909	25575168	2
Basal	MIR155HG	114614	PLCB2	5330	hsa-mir-155	chr21	25561909	25575168	chr15	40278176	40307935	chr21	25561909	25575168	2
Basal	MIR155HG	114614	PLCG2	5336	hsa-mir-155	chr21	25561909	25575168	chr16	81739097	81962693	chr21	25561909	25575168	2
Basal	MIR155HG	114614	PLCL2	23228	hsa-mir-155	chr21	25561909	25575168	chr3	16802651	17090594	chr21	25561909	25575168	2
Basal	MIR155HG	114614	PLCXD2	257068	hsa-mir-155	chr21	25561909	25575168	chr3	111674676	111846447	chr21	25561909	25575168	2
Basal	MIR155HG	114614	PLEKHO2	80301	hsa-mir-155	chr21	25561909	25575168	chr15	64841883	64868007	chr21	25561909	25575168	2
Basal	MIR155HG	114614	PLEK	5341	hsa-mir-155	chr21	25561909	25575168	chr2	68365173	68397453	chr21	25561909	25575168	2
Basal	MIR155HG	114614	PML	5371	hsa-mir-155	chr21	25561909	25575168	chr15	73994673	74047812	chr21	25561909	25575168	2
Basal	MIR155HG	114614	POU2AF1	5450	hsa-mir-155	chr21	25561909	25575168	chr11	111352252	111455630	chr21	25561909	25575168	2
Basal	MIR155HG	114614	POU2F2	5452	hsa-mir-155	chr21	25561909	25575168	chr19	42086110	42196585	chr21	25561909	25575168	2
Basal	MIR155HG	114614	PPM1K	152926	hsa-mir-155	chr21	25561909	25575168	chr4	88257620	88284769	chr21	25561909	25575168	2
Basal	MIR155HG	114614	PRAM1	84106	hsa-mir-155	chr21	25561909	25575168	chr19	8490056	8503112	chr21	25561909	25575168	2
Basal	MIR155HG	114614	PRDM1	639	hsa-mir-155	chr21	25561909	25575168	chr6	106086320	106109939	chr21	25561909	25575168	2
Basal	MIR155HG	114614	PRKCB	5579	hsa-mir-155	chr21	25561909	25575168	chr16	23836001	24220611	chr21	25561909	25575168	2
Basal	MIR155HG	114614	PSMB10	5699	hsa-mir-155	chr21	25561909	25575168	chr16	67934502	67937087	chr21	25561909	25575168	2
Basal	MIR155HG	114614	PSMB9	5698	hsa-mir-155	chr21	25561909	25575168	chr6	32844136	32859585	chr21	25561909	25575168	2
Basal	MIR155HG	114614	PSME1	5720	hsa-mir-155	chr21	25561909	25575168	chr14	24136158	24138967	chr21	25561909	25575168	2
Basal	MIR155HG	114614	PSME2	5721	hsa-mir-155	chr21	25561909	25575168	chr14	24143362	24147570	chr21	25561909	25575168	2
Basal	MIR155HG	114614	PSTPIP1	9051	hsa-mir-155	chr21	25561909	25575168	chr15	76993359	77037332	chr21	25561909	25575168	2
Basal	MIR155HG	114614	PTAFR	5724	hsa-mir-155	chr21	25561909	25575168	chr1	28147166	28193936	chr21	25561909	25575168	2
Basal	MIR155HG	114614	PTK2B	2185	hsa-mir-155	chr21	25561909	25575168	chr8	27311482	27459391	chr21	25561909	25575168	2
Basal	MIR155HG	114614	PTPN22	26191	hsa-mir-155	chr21	25561909	25575168	chr1	113813811	113871759	chr21	25561909	25575168	2
Basal	MIR155HG	114614	PTPN7	5778	hsa-mir-155	chr21	25561909	25575168	chr1	202147013	202161588	chr21	25561909	25575168	2
Basal	MIR155HG	114614	PTPRCAP	5790	hsa-mir-155	chr21	25561909	25575168	chr11	67435510	67438067	chr21	25561909	25575168	2
Basal	MIR155HG	114614	PTPRC	5788	hsa-mir-155	chr21	25561909	25575168	chr1	198638671	198757283	chr21	25561909	25575168	2
Basal	MIR155HG	114614	RAC2	5880	hsa-mir-155	chr21	25561909	25575168	chr22	37225261	37244448	chr21	25561909	25575168	2
Basal	MIR155HG	114614	RASAL3	64926	hsa-mir-155	chr21	25561909	25575168	chr19	15451624	15464571	chr21	25561909	25575168	2
Basal	MIR155HG	114614	RASGRP2	10235	hsa-mir-155	chr21	25561909	25575168	chr11	64726911	64745456	chr21	25561909	25575168	2
Basal	MIR155HG	114614	RBP5	83758	hsa-mir-155	chr21	25561909	25575168	chr12	7123684	7128942	chr21	25561909	25575168	2
Basal	MIR155HG	114614	RELB	5971	hsa-mir-155	chr21	25561909	25575168	chr19	45001430	45038198	chr21	25561909	25575168	2
Basal	MIR155HG	114614	RGS13	6003	hsa-mir-155	chr21	25561909	25575168	chr1	192636138	192660306	chr21	25561909	25575168	2
Basal	MIR155HG	114614	RHOH	399	hsa-mir-155	chr21	25561909	25575168	chr4	40191053	40246967	chr21	25561909	25575168	2
Basal	MIR155HG	114614	RNF213	57674	hsa-mir-155	chr21	25561909	25575168	chr17	80260866	80398786	chr21	25561909	25575168	2
Basal	MIR155HG	114614	RTP4	64108	hsa-mir-155	chr21	25561909	25575168	chr3	187368332	187372076	chr21	25561909	25575168	2
Basal	MIR155HG	114614	S1PR4	8698	hsa-mir-155	chr21	25561909	25575168	chr19	3172346	3180332	chr21	25561909	25575168	2
Basal	MIR155HG	114614	SAMD3	154075	hsa-mir-155	chr21	25561909	25575168	chr6	130144315	130365425	chr21	25561909	25575168	2
Basal	MIR155HG	114614	SAMD9L	219285	hsa-mir-155	chr21	25561909	25575168	chr7	93130055	93148369	chr21	25561909	25575168	2
Basal	MIR155HG	114614	SAMD9	54809	hsa-mir-155	chr21	25561909	25575168	chr7	93099513	93118023	chr21	25561909	25575168	2
Basal	MIR155HG	114614	SAMHD1	25939	hsa-mir-155	chr21	25561909	25575168	chr20	36890229	36951843	chr21	25561909	25575168	2
Basal	MIR155HG	114614	SASH3	54440	hsa-mir-155	chr21	25561909	25575168	chrX	129779979	129795201	chr21	25561909	25575168	2
Basal	MIR155HG	114614	SCML4	256380	hsa-mir-155	chr21	25561909	25575168	chr6	107704104	107824317	chr21	25561909	25575168	2
Basal	MIR155HG	114614	SELPLG	6404	hsa-mir-155	chr21	25561909	25575168	chr12	108622277	108633959	chr21	25561909	25575168	2
Basal	MIR155HG	114614	SELP	6403	hsa-mir-155	chr21	25561909	25575168	chr1	169588849	169630193	chr21	25561909	25575168	2
Basal	MIR155HG	114614	SEMA4D	10507	hsa-mir-155	chr21	25561909	25575168	chr9	89360787	89498130	chr21	25561909	25575168	2
Basal	MIR155HG	114614	SEPT1	1731	hsa-mir-155	chr21	25561909	25575168	chr16	30378133	30395991	chr21	25561909	25575168	2
Basal	MIR155HG	114614	SERPINB1	1992	hsa-mir-155	chr21	25561909	25575168	chr6	2832332	2842006	chr21	25561909	25575168	2
Basal	MIR155HG	114614	SERPINB9	5272	hsa-mir-155	chr21	25561909	25575168	chr6	2887266	2903280	chr21	25561909	25575168	2
Basal	MIR155HG	114614	SH2D1A	4068	hsa-mir-155	chr21	25561909	25575168	chrX	124227868	124373197	chr21	25561909	25575168	2
Basal	MIR155HG	114614	SH3KBP1	30011	hsa-mir-155	chr21	25561909	25575168	chrX	19533975	19887601	chr21	25561909	25575168	2
Basal	MIR155HG	114614	SIGLEC10	89790	hsa-mir-155	chr21	25561909	25575168	chr19	51410021	51417803	chr21	25561909	25575168	2
Basal	MIR155HG	114614	SIGLEC14	100049587	hsa-mir-155	chr21	25561909	25575168	chr19	51642553	51646801	chr21	25561909	25575168	2
Basal	MIR155HG	114614	SIGLEC1	6614	hsa-mir-155	chr21	25561909	25575168	chr20	3686970	3707128	chr21	25561909	25575168	2
Basal	MIR155HG	114614	SIGLEC5	8778	hsa-mir-155	chr21	25561909	25575168	chr19	51611927	51645545	chr21	25561909	25575168	2
Basal	MIR155HG	114614	SIGLEC7	27036	hsa-mir-155	chr21	25561909	25575168	chr19	51142299	51153526	chr21	25561909	25575168	2
Basal	MIR155HG	114614	SIRPG	55423	hsa-mir-155	chr21	25561909	25575168	chr20	1629152	1657779	chr21	25561909	25575168	2
Basal	MIR155HG	114614	SIT1	27240	hsa-mir-155	chr21	25561909	25575168	chr9	35649295	35650950	chr21	25561909	25575168	2
Basal	MIR155HG	114614	SLA2	84174	hsa-mir-155	chr21	25561909	25575168	chr20	36612318	36646216	chr21	25561909	25575168	2
Basal	MIR155HG	114614	SLAMF1	6504	hsa-mir-155	chr21	25561909	25575168	chr1	160608100	160647295	chr21	25561909	25575168	2
Basal	MIR155HG	114614	SLAMF6	114836	hsa-mir-155	chr21	25561909	25575168	chr1	160485030	160523262	chr21	25561909	25575168	2
Basal	MIR155HG	114614	SLAMF7	57823	hsa-mir-155	chr21	25561909	25575168	chr1	160739057	160754821	chr21	25561909	25575168	2
Basal	MIR155HG	114614	SLAMF8	56833	hsa-mir-155	chr21	25561909	25575168	chr1	159826750	159837249	chr21	25561909	25575168	2
Basal	MIR155HG	114614	SLA	6503	hsa-mir-155	chr21	25561909	25575168	chr8	133036724	133103054	chr21	25561909	25575168	2
Basal	MIR155HG	114614	SLC2A5	6518	hsa-mir-155	chr21	25561909	25575168	chr1	9035107	9088478	chr21	25561909	25575168	2
Basal	MIR155HG	114614	SLC6A12	6539	hsa-mir-155	chr21	25561909	25575168	chr12	190077	214570	chr21	25561909	25575168	2
Basal	MIR155HG	114614	SLCO2B1	11309	hsa-mir-155	chr21	25561909	25575168	chr11	75100563	75206549	chr21	25561909	25575168	2
Basal	MIR155HG	114614	SMAP2	64744	hsa-mir-155	chr21	25561909	25575168	chr1	40840305	40888998	chr21	25561909	25575168	2
Basal	MIR155HG	114614	SNAI3	333929	hsa-mir-155	chr21	25561909	25575168	chr16	88744090	88752882	chr21	25561909	25575168	2
Basal	MIR155HG	114614	SNX10	29887	hsa-mir-155	chr21	25561909	25575168	chr7	26331515	26413949	chr21	25561909	25575168	2
Basal	MIR155HG	114614	SNX20	124460	hsa-mir-155	chr21	25561909	25575168	chr16	50700469	50715264	chr21	25561909	25575168	2
Basal	MIR155HG	114614	SOCS1	8651	hsa-mir-155	chr21	25561909	25575168	chr16	11348274	11350039	chr21	25561909	25575168	2
Basal	MIR155HG	114614	SP140	11262	hsa-mir-155	chr21	25561909	25575168	chr2	231090445	231177930	chr21	25561909	25575168	2
Basal	MIR155HG	114614	SPI1	6688	hsa-mir-155	chr21	25561909	25575168	chr11	47379732	47400127	chr21	25561909	25575168	2
Basal	MIR155HG	114614	SPIB	6689	hsa-mir-155	chr21	25561909	25575168	chr19	50922195	50934309	chr21	25561909	25575168	2
Basal	MIR155HG	114614	SPN	6693	hsa-mir-155	chr21	25561909	25575168	chr16	29674271	29681823	chr21	25561909	25575168	2
Basal	MIR155HG	114614	SPOCK2	9806	hsa-mir-155	chr21	25561909	25575168	chr10	73845984	73848790	chr21	25561909	25575168	2
Basal	MIR155HG	114614	STAC3	246329	hsa-mir-155	chr21	25561909	25575168	chr12	57637242	57644976	chr21	25561909	25575168	2
Basal	MIR155HG	114614	STAP1	26228	hsa-mir-155	chr21	25561909	25575168	chr4	68424446	68472616	chr21	25561909	25575168	2
Basal	MIR155HG	114614	STAT1	6772	hsa-mir-155	chr21	25561909	25575168	chr2	191840263	191878976	chr21	25561909	25575168	2
Basal	MIR155HG	114614	STAT4	6775	hsa-mir-155	chr21	25561909	25575168	chr2	192011339	192038902	chr21	25561909	25575168	2
Basal	MIR155HG	114614	STK10	6793	hsa-mir-155	chr21	25561909	25575168	chr5	171469074	171615346	chr21	25561909	25575168	2
Basal	MIR155HG	114614	STX11	8676	hsa-mir-155	chr21	25561909	25575168	chr6	144471654	144513076	chr21	25561909	25575168	2
Basal	MIR155HG	114614	SUCNR1	56670	hsa-mir-155	chr21	25561909	25575168	chr3	151591431	151599876	chr21	25561909	25575168	2
Basal	MIR155HG	114614	SULT1C2	6819	hsa-mir-155	chr21	25561909	25575168	chr2	108905095	108926371	chr21	25561909	25575168	2
Basal	MIR155HG	114614	SUSD3	203328	hsa-mir-155	chr21	25561909	25575168	chr9	95820989	95847415	chr21	25561909	25575168	2
Basal	MIR155HG	114614	TAGAP	117289	hsa-mir-155	chr21	25561909	25575168	chr6	159456027	159463371	chr21	25561909	25575168	2
Basal	MIR155HG	114614	TAP1	6890	hsa-mir-155	chr21	25561909	25575168	chr6	4257514	4266276	chr21	25561909	25575168	2
Basal	MIR155HG	114614	TAP2	6891	hsa-mir-155	chr21	25561909	25575168	chr6	4076763	4093549	chr21	25561909	25575168	2
Basal	MIR155HG	114614	TAPBP	6892	hsa-mir-155	chr21	25561909	25575168	chr6	4548798	4563487	chr21	25561909	25575168	2
Basal	MIR155HG	114614	TBC1D10C	374403	hsa-mir-155	chr21	25561909	25575168	chr11	67171384	67177561	chr21	25561909	25575168	2
Basal	MIR155HG	114614	TDRD7	23424	hsa-mir-155	chr21	25561909	25575168	chr9	100174302	100258405	chr21	25561909	25575168	2
Basal	MIR155HG	114614	TGM2	7052	hsa-mir-155	chr21	25561909	25575168	chr20	36756864	36793700	chr21	25561909	25575168	2
Basal	MIR155HG	114614	TIFAB	497189	hsa-mir-155	chr21	25561909	25575168	chr5	134784558	134788089	chr21	25561909	25575168	2
Basal	MIR155HG	114614	TIGIT	201633	hsa-mir-155	chr21	25561909	25575168	chr3	114012154	114029135	chr21	25561909	25575168	2
Basal	MIR155HG	114614	TIMD4	91937	hsa-mir-155	chr21	25561909	25575168	chr5	156346293	156362660	chr21	25561909	25575168	2
Basal	MIR155HG	114614	TLR8	51311	hsa-mir-155	chr21	25561909	25575168	chrX	12924739	12941288	chr21	25561909	25575168	2
Basal	MIR155HG	114614	TMEM150B	284417	hsa-mir-155	chr21	25561909	25575168	chr19	55830828	55845416	chr21	25561909	25575168	2
Basal	MIR155HG	114614	TMEM156	80008	hsa-mir-155	chr21	25561909	25575168	chr4	38968441	39034041	chr21	25561909	25575168	2
Basal	MIR155HG	114614	TMEM163	81615	hsa-mir-155	chr21	25561909	25575168	chr2	135213330	135525334	chr21	25561909	25575168	2
Basal	MIR155HG	114614	TMEM176B	28959	hsa-mir-155	chr21	25561909	25575168	chr7	150488376	150498448	chr21	25561909	25575168	2
Basal	MIR155HG	114614	TNFAIP8L2	79626	hsa-mir-155	chr21	25561909	25575168	chr1	151129105	151132225	chr21	25561909	25575168	2
Basal	MIR155HG	114614	TNFAIP8	25816	hsa-mir-155	chr21	25561909	25575168	chr5	118691596	118730294	chr21	25561909	25575168	2
Basal	MIR155HG	114614	TNFRSF1B	7133	hsa-mir-155	chr21	25561909	25575168	chr1	12227060	12269277	chr21	25561909	25575168	2
Basal	MIR155HG	114614	TNFRSF8	943	hsa-mir-155	chr21	25561909	25575168	chr1	12063318	12144213	chr21	25561909	25575168	2
Basal	MIR155HG	114614	TOX	9760	hsa-mir-155	chr21	25561909	25575168	chr8	59717977	60031767	chr21	25561909	25575168	2
Basal	MIR155HG	114614	TRAT1	50852	hsa-mir-155	chr21	25561909	25575168	chr3	108541631	108573714	chr21	25561909	25575168	2
Basal	MIR155HG	114614	TRIM21	6737	hsa-mir-155	chr21	25561909	25575168	chr11	4406127	4414926	chr21	25561909	25575168	2
Basal	MIR155HG	114614	TRIM22	10346	hsa-mir-155	chr21	25561909	25575168	chr11	5710817	5732093	chr21	25561909	25575168	2
Basal	MIR155HG	114614	TRIM69	140691	hsa-mir-155	chr21	25561909	25575168	chr15	45028540	45060025	chr21	25561909	25575168	2
Basal	MIR155HG	114614	TRPV2	51393	hsa-mir-155	chr21	25561909	25575168	chr17	16318856	16340317	chr21	25561909	25575168	2
Basal	MIR155HG	114614	TSHR	7253	hsa-mir-155	chr21	25561909	25575168	chr14	81421869	81575294	chr21	25561909	25575168	2
Basal	MIR155HG	114614	TSPAN32	10077	hsa-mir-155	chr21	25561909	25575168	chr11	2323243	2339430	chr21	25561909	25575168	2
Basal	MIR155HG	114614	TXK	7294	hsa-mir-155	chr21	25561909	25575168	chr4	48068410	48136273	chr21	25561909	25575168	2
Basal	MIR155HG	114614	UBA7	7318	hsa-mir-155	chr21	25561909	25575168	chr3	49842638	49851391	chr21	25561909	25575168	2
Basal	MIR155HG	114614	UBASH3A	53347	hsa-mir-155	chr21	25561909	25575168	chr21	43823971	43867790	chr21	25561909	25575168	2
Basal	MIR155HG	114614	UBD	10537	hsa-mir-155	chr21	25561909	25575168	chr6	29523389	29527702	chr21	25561909	25575168	2
Basal	MIR155HG	114614	UBE2L6	9246	hsa-mir-155	chr21	25561909	25575168	chr11	57319128	57335180	chr21	25561909	25575168	2
Basal	MIR155HG	114614	VAMP5	10791	hsa-mir-155	chr21	25561909	25575168	chr2	85811531	85820511	chr21	25561909	25575168	2
Basal	MIR155HG	114614	VAV1	7409	hsa-mir-155	chr21	25561909	25575168	chr19	6772679	6857377	chr21	25561909	25575168	2
Basal	MIR155HG	114614	VCAM1	7412	hsa-mir-155	chr21	25561909	25575168	chr1	101185196	101204601	chr21	25561909	25575168	2
Basal	MIR155HG	114614	VNN2	8875	hsa-mir-155	chr21	25561909	25575168	chr6	133065009	133079033	chr21	25561909	25575168	2
Basal	MIR155HG	114614	WARS	7453	hsa-mir-155	chr21	25561909	25575168	chr14	100800125	100841927	chr21	25561909	25575168	2
Basal	MIR155HG	114614	WDFY4	57705	hsa-mir-155	chr21	25561909	25575168	chr10	50148013	50186438	chr21	25561909	25575168	2
Basal	MIR155HG	114614	WNT10A	80326	hsa-mir-155	chr21	25561909	25575168	chr2	219745255	219758651	chr21	25561909	25575168	2
Basal	MIR155HG	114614	XAF1	54739	hsa-mir-155	chr21	25561909	25575168	chr17	6659156	6678964	chr21	25561909	25575168	2
Basal	MIR155HG	114614	XIRP1	165904	hsa-mir-155	chr21	25561909	25575168	chr3	39224707	39234085	chr21	25561909	25575168	2
Basal	MIR155HG	114614	ZAP70	7535	hsa-mir-155	chr21	25561909	25575168	chr2	98330031	98356323	chr21	25561909	25575168	2
Basal	MIR155HG	114614	ZBED2	79413	hsa-mir-155	chr21	25561909	25575168	chr3	111311747	111314182	chr21	25561909	25575168	2
Basal	MIR155HG	114614	ZBP1	81030	hsa-mir-155	chr21	25561909	25575168	chr20	56178902	56195632	chr21	25561909	25575168	2
Basal	MIR155HG	114614	ZC3H12D	340152	hsa-mir-155	chr21	25561909	25575168	chr6	149777777	149795749	chr21	25561909	25575168	2
Basal	MIR155HG	114614	ZNF683	257101	hsa-mir-155	chr21	25561909	25575168	chr1	26688125	26699266	chr21	25561909	25575168	2
Her2	MIR155HG	114614	ACP5	54	hsa-mir-155	chr21	25561909	25575168	chr19	11574660	11579008	chr21	25561909	25575168	2
Her2	MIR155HG	114614	ADAMDEC1	27299	hsa-mir-155	chr21	25561909	25575168	chr8	24384285	24406013	chr21	25561909	25575168	2
Her2	MIR155HG	114614	AMICA1	120425	hsa-mir-155	chr21	25561909	25575168	chr11	118193740	118225094	chr21	25561909	25575168	2
Her2	MIR155HG	114614	APOBEC3C	27350	hsa-mir-155	chr21	25561909	25575168	chr22	39014083	39020352	chr21	25561909	25575168	2
Her2	MIR155HG	114614	APOBEC3H	164668	hsa-mir-155	chr21	25561909	25575168	chr22	39097224	39104067	chr21	25561909	25575168	2
Her2	MIR155HG	114614	APOL3	80833	hsa-mir-155	chr21	25561909	25575168	chr22	36140330	36166177	chr21	25561909	25575168	2
Her2	MIR155HG	114614	ARHGAP15	55843	hsa-mir-155	chr21	25561909	25575168	chr2	143091362	143768352	chr21	25561909	25575168	2
Her2	MIR155HG	114614	ARHGAP30	257106	hsa-mir-155	chr21	25561909	25575168	chr1	161046946	161069970	chr21	25561909	25575168	2
Her2	MIR155HG	114614	ARHGAP9	64333	hsa-mir-155	chr21	25561909	25575168	chr12	57472255	57488814	chr21	25561909	25575168	2
Her2	MIR155HG	114614	ASB2	51676	hsa-mir-155	chr21	25561909	25575168	chr14	93934153	93976791	chr21	25561909	25575168	2
Her2	MIR155HG	114614	ASGR2	433	hsa-mir-155	chr21	25561909	25575168	chr17	7101322	7115700	chr21	25561909	25575168	2
Her2	MIR155HG	114614	BANK1	55024	hsa-mir-155	chr21	25561909	25575168	chr4	101411286	102074812	chr21	25561909	25575168	2
Her2	MIR155HG	114614	BCL11B	64919	hsa-mir-155	chr21	25561909	25575168	chr14	99169287	99271524	chr21	25561909	25575168	2
Her2	MIR155HG	114614	BIN2	51411	hsa-mir-155	chr21	25561909	25575168	chr12	51281038	51324668	chr21	25561909	25575168	2
Her2	MIR155HG	114614	BIRC3	330	hsa-mir-155	chr21	25561909	25575168	chr11	102317450	102339403	chr21	25561909	25575168	2
Her2	MIR155HG	114614	BTK	695	hsa-mir-155	chr21	25561909	25575168	chrX	101349447	101390796	chr21	25561909	25575168	2
Her2	MIR155HG	114614	C10orf54	64115	hsa-mir-155	chr21	25561909	25575168	chr10	71747559	71773498	chr21	25561909	25575168	2
Her2	MIR155HG	114614	C16orf54	283897	hsa-mir-155	chr21	25561909	25575168	chr16	29742463	29746006	chr21	25561909	25575168	2
Her2	MIR155HG	114614	C1QA	712	hsa-mir-155	chr21	25561909	25575168	chr1	22636506	22639608	chr21	25561909	25575168	2
Her2	MIR155HG	114614	C1QB	713	hsa-mir-155	chr21	25561909	25575168	chr1	22652762	22661538	chr21	25561909	25575168	2
Her2	MIR155HG	114614	C1QC	714	hsa-mir-155	chr21	25561909	25575168	chr1	22643630	22648110	chr21	25561909	25575168	2
Her2	MIR155HG	114614	C1orf38	9473	hsa-mir-155	chr21	25561909	25575168	chr1	27872543	27886685	chr21	25561909	25575168	2
Her2	MIR155HG	114614	C3	718	hsa-mir-155	chr21	25561909	25575168	chr19	6677704	6730562	chr21	25561909	25575168	2
Her2	MIR155HG	114614	CASP4	837	hsa-mir-155	chr21	25561909	25575168	chr11	104942866	104969436	chr21	25561909	25575168	2
Her2	MIR155HG	114614	CCDC69	26112	hsa-mir-155	chr21	25561909	25575168	chr5	151181052	151224145	chr21	25561909	25575168	2
Her2	MIR155HG	114614	CCDC88B	283234	hsa-mir-155	chr21	25561909	25575168	chr11	64340223	64357534	chr21	25561909	25575168	2
Her2	MIR155HG	114614	CCL19	6363	hsa-mir-155	chr21	25561909	25575168	chr9	34689567	34691277	chr21	25561909	25575168	2
Her2	MIR155HG	114614	CCL2	6347	hsa-mir-155	chr21	25561909	25575168	chr17	34255218	34257203	chr21	25561909	25575168	2
Her2	MIR155HG	114614	CCL3	6348	hsa-mir-155	chr21	25561909	25575168	chr17	36088256	36090169	chr21	25561909	25575168	2
Her2	MIR155HG	114614	CCL4L2	388372	hsa-mir-155	chr21	25561909	25575168	chr17	36210924	36212878	chr21	25561909	25575168	2
Her2	MIR155HG	114614	CCL4	6351	hsa-mir-155	chr21	25561909	25575168	chr17	36103590	36105621	chr21	25561909	25575168	2
Her2	MIR155HG	114614	CCL5	6352	hsa-mir-155	chr21	25561909	25575168	chr17	35871491	35880793	chr21	25561909	25575168	2
Her2	MIR155HG	114614	CCR2	729230	hsa-mir-155	chr21	25561909	25575168	chr3	46353734	46360928	chr21	25561909	25575168	2
Her2	MIR155HG	114614	CCR4	1233	hsa-mir-155	chr21	25561909	25575168	chr3	32951574	32956349	chr21	25561909	25575168	2
Her2	MIR155HG	114614	CCR7	1236	hsa-mir-155	chr21	25561909	25575168	chr17	40553769	40565472	chr21	25561909	25575168	2
Her2	MIR155HG	114614	CD19	930	hsa-mir-155	chr21	25561909	25575168	chr16	28931939	28939346	chr21	25561909	25575168	2
Her2	MIR155HG	114614	CD1C	911	hsa-mir-155	chr21	25561909	25575168	chr1	158289786	158293630	chr21	25561909	25575168	2
Her2	MIR155HG	114614	CD1E	913	hsa-mir-155	chr21	25561909	25575168	chr1	158353696	158357553	chr21	25561909	25575168	2
Her2	MIR155HG	114614	CD209	30835	hsa-mir-155	chr21	25561909	25575168	chr19	7739994	7747564	chr21	25561909	25575168	2
Her2	MIR155HG	114614	CD247	919	hsa-mir-155	chr21	25561909	25575168	chr1	167430640	167518610	chr21	25561909	25575168	2
Her2	MIR155HG	114614	CD27	939	hsa-mir-155	chr21	25561909	25575168	chr12	6444867	6451718	chr21	25561909	25575168	2
Her2	MIR155HG	114614	CD28	940	hsa-mir-155	chr21	25561909	25575168	chr2	203706475	203738912	chr21	25561909	25575168	2
Her2	MIR155HG	114614	CD300LF	146722	hsa-mir-155	chr21	25561909	25575168	chr17	74694311	74712978	chr21	25561909	25575168	2
Her2	MIR155HG	114614	CD38	952	hsa-mir-155	chr21	25561909	25575168	chr4	15778275	15853230	chr21	25561909	25575168	2
Her2	MIR155HG	114614	CD3G	917	hsa-mir-155	chr21	25561909	25575168	chr11	118344344	118355161	chr21	25561909	25575168	2
Her2	MIR155HG	114614	CD4	920	hsa-mir-155	chr21	25561909	25575168	chr12	6786858	6820808	chr21	25561909	25575168	2
Her2	MIR155HG	114614	CD52	1043	hsa-mir-155	chr21	25561909	25575168	chr1	26317957	26320523	chr21	25561909	25575168	2
Her2	MIR155HG	114614	CD68	968	hsa-mir-155	chr21	25561909	25575168	chr17	7579467	7582113	chr21	25561909	25575168	2
Her2	MIR155HG	114614	CD69	969	hsa-mir-155	chr21	25561909	25575168	chr12	9752486	9760901	chr21	25561909	25575168	2
Her2	MIR155HG	114614	CD6	923	hsa-mir-155	chr21	25561909	25575168	chr11	60971680	61020377	chr21	25561909	25575168	2
Her2	MIR155HG	114614	CD74	972	hsa-mir-155	chr21	25561909	25575168	chr5	150401637	150412929	chr21	25561909	25575168	2
Her2	MIR155HG	114614	CD79A	973	hsa-mir-155	chr21	25561909	25575168	chr19	41877120	41881372	chr21	25561909	25575168	2
Her2	MIR155HG	114614	CD7	924	hsa-mir-155	chr21	25561909	25575168	chr17	82314868	82317602	chr21	25561909	25575168	2
Her2	MIR155HG	114614	CD8A	925	hsa-mir-155	chr21	25561909	25575168	chr2	86784610	86808396	chr21	25561909	25575168	2
Her2	MIR155HG	114614	CD96	10225	hsa-mir-155	chr21	25561909	25575168	chr3	111292719	111665750	chr21	25561909	25575168	2
Her2	MIR155HG	114614	CECR1	51816	hsa-mir-155	chr21	25561909	25575168	chr22	17178790	17221989	chr21	25561909	25575168	2
Her2	MIR155HG	114614	CLEC12A	160364	hsa-mir-155	chr21	25561909	25575168	chr12	9951316	9995694	chr21	25561909	25575168	2
Her2	MIR155HG	114614	CLEC4A	50856	hsa-mir-155	chr21	25561909	25575168	chr12	8123632	8138607	chr21	25561909	25575168	2
Her2	MIR155HG	114614	CLEC4E	26253	hsa-mir-155	chr21	25561909	25575168	chr12	8533305	8540963	chr21	25561909	25575168	2
Her2	MIR155HG	114614	CLEC9A	283420	hsa-mir-155	chr21	25561909	25575168	chr12	10030677	10066027	chr21	25561909	25575168	2
Her2	MIR155HG	114614	CMKLR1	1240	hsa-mir-155	chr21	25561909	25575168	chr12	108288044	108339341	chr21	25561909	25575168	2
Her2	MIR155HG	114614	CRTAM	56253	hsa-mir-155	chr21	25561909	25575168	chr11	122838500	122872639	chr21	25561909	25575168	2
Her2	MIR155HG	114614	CSF1	1435	hsa-mir-155	chr21	25561909	25575168	chr1	109910242	109930992	chr21	25561909	25575168	2
Her2	MIR155HG	114614	CXCL10	3627	hsa-mir-155	chr21	25561909	25575168	chr4	76021117	76023497	chr21	25561909	25575168	2
Her2	MIR155HG	114614	CXCL11	6373	hsa-mir-155	chr21	25561909	25575168	chr4	76033682	76041415	chr21	25561909	25575168	2
Her2	MIR155HG	114614	CXCL13	10563	hsa-mir-155	chr21	25561909	25575168	chr4	77511753	77611834	chr21	25561909	25575168	2
Her2	MIR155HG	114614	CXCL9	4283	hsa-mir-155	chr21	25561909	25575168	chr4	76001275	76007488	chr21	25561909	25575168	2
Her2	MIR155HG	114614	CXCR5	643	hsa-mir-155	chr21	25561909	25575168	chr11	118883766	118897799	chr21	25561909	25575168	2
Her2	MIR155HG	114614	CYTIP	9595	hsa-mir-155	chr21	25561909	25575168	chr2	157414619	157488961	chr21	25561909	25575168	2
Her2	MIR155HG	114614	DEF6	50619	hsa-mir-155	chr21	25561909	25575168	chr6	35297852	35321771	chr21	25561909	25575168	2
Her2	MIR155HG	114614	DOK2	9046	hsa-mir-155	chr21	25561909	25575168	chr8	21908873	21913860	chr21	25561909	25575168	2
Her2	MIR155HG	114614	DPEP2	64174	hsa-mir-155	chr21	25561909	25575168	chr16	67987394	68000586	chr21	25561909	25575168	2
Her2	MIR155HG	114614	EMILIN2	84034	hsa-mir-155	chr21	25561909	25575168	chr18	2847030	2915993	chr21	25561909	25575168	2
Her2	MIR155HG	114614	EOMES	8320	hsa-mir-155	chr21	25561909	25575168	chr3	27715949	27722711	chr21	25561909	25575168	2
Her2	MIR155HG	114614	EVI2B	2124	hsa-mir-155	chr21	25561909	25575168	chr17	31303766	31314112	chr21	25561909	25575168	2
Her2	MIR155HG	114614	FAM26F	441168	hsa-mir-155	chr21	25561909	25575168	chr6	116461370	116463779	chr21	25561909	25575168	2
Her2	MIR155HG	114614	FCGR1A	2209	hsa-mir-155	chr21	25561909	25575168	chr1	149782671	149792518	chr21	25561909	25575168	2
Her2	MIR155HG	114614	FCN1	2219	hsa-mir-155	chr21	25561909	25575168	chr9	134905890	134917963	chr21	25561909	25575168	2
Her2	MIR155HG	114614	FCRL3	115352	hsa-mir-155	chr21	25561909	25575168	chr1	157674321	157700857	chr21	25561909	25575168	2
Her2	MIR155HG	114614	FCRL5	83416	hsa-mir-155	chr21	25561909	25575168	chr1	157513377	157552520	chr21	25561909	25575168	2
Her2	MIR155HG	114614	FCRLA	84824	hsa-mir-155	chr21	25561909	25575168	chr1	161706972	161714352	chr21	25561909	25575168	2
Her2	MIR155HG	114614	FGR	2268	hsa-mir-155	chr21	25561909	25575168	chr1	27612064	27635277	chr21	25561909	25575168	2
Her2	MIR155HG	114614	FLVCR2	55640	hsa-mir-155	chr21	25561909	25575168	chr14	75578617	75663214	chr21	25561909	25575168	2
Her2	MIR155HG	114614	FOXP3	50943	hsa-mir-155	chr21	25561909	25575168	chrX	49250436	49264826	chr21	25561909	25575168	2
Her2	MIR155HG	114614	GBP4	115361	hsa-mir-155	chr21	25561909	25575168	chr1	89181148	89198932	chr21	25561909	25575168	2
Her2	MIR155HG	114614	GFI1	2672	hsa-mir-155	chr21	25561909	25575168	chr1	92474762	92486876	chr21	25561909	25575168	2
Her2	MIR155HG	114614	GIMAP4	55303	hsa-mir-155	chr21	25561909	25575168	chr7	150567277	150573955	chr21	25561909	25575168	2
Her2	MIR155HG	114614	GIMAP5	55340	hsa-mir-155	chr21	25561909	25575168	chr7	150722253	150750033	chr21	25561909	25575168	2
Her2	MIR155HG	114614	GNGT2	2793	hsa-mir-155	chr21	25561909	25575168	chr17	49202791	49210574	chr21	25561909	25575168	2
Her2	MIR155HG	114614	GPR171	29909	hsa-mir-155	chr21	25561909	25575168	chr3	151197832	151203201	chr21	25561909	25575168	2
Her2	MIR155HG	114614	GPR183	1880	hsa-mir-155	chr21	25561909	25575168	chr13	99294530	99307405	chr21	25561909	25575168	2
Her2	MIR155HG	114614	GPR55	9290	hsa-mir-155	chr21	25561909	25575168	chr2	230907318	230961066	chr21	25561909	25575168	2
Her2	MIR155HG	114614	GZMA	3001	hsa-mir-155	chr21	25561909	25575168	chr5	55102648	55110252	chr21	25561909	25575168	2
Her2	MIR155HG	114614	GZMM	3004	hsa-mir-155	chr21	25561909	25575168	chr19	544034	549924	chr21	25561909	25575168	2
Her2	MIR155HG	114614	HAVCR2	84868	hsa-mir-155	chr21	25561909	25575168	chr5	157085832	157142869	chr21	25561909	25575168	2
Her2	MIR155HG	114614	HK3	3101	hsa-mir-155	chr21	25561909	25575168	chr5	176880869	176899332	chr21	25561909	25575168	2
Her2	MIR155HG	114614	HLA-DMA	3108	hsa-mir-155	chr21	25561909	25575168	chr6	32948613	32969094	chr21	25561909	25575168	2
Her2	MIR155HG	114614	HLA-DMB	3109	hsa-mir-155	chr21	25561909	25575168	chr6	32934629	32941070	chr21	25561909	25575168	2
Her2	MIR155HG	114614	HLA-DOA	3111	hsa-mir-155	chr21	25561909	25575168	chr6	33004178	33009612	chr21	25561909	25575168	2
Her2	MIR155HG	114614	HLA-DOB	3112	hsa-mir-155	chr21	25561909	25575168	chr6	32812763	32817048	chr21	25561909	25575168	2
Her2	MIR155HG	114614	HLA-DPA1	3113	hsa-mir-155	chr21	25561909	25575168	chr6	33064569	33080775	chr21	25561909	25575168	2
Her2	MIR155HG	114614	HLA-DPB1	3115	hsa-mir-155	chr21	25561909	25575168	chr6	33075926	33087201	chr21	25561909	25575168	2
Her2	MIR155HG	114614	HLA-DQA1	3117	hsa-mir-155	chr21	25561909	25575168	chr6	32741342	32747215	chr21	25561909	25575168	2
Her2	MIR155HG	114614	HLA-DQB1	3119	hsa-mir-155	chr21	25561909	25575168	chr6	32659467	32668383	chr21	25561909	25575168	2
Her2	MIR155HG	114614	HLA-DRB1	3123	hsa-mir-155	chr21	25561909	25575168	chr6	32552990	32589848	chr21	25561909	25575168	2
Her2	MIR155HG	114614	HLA-DRB5	3127	hsa-mir-155	chr21	25561909	25575168	chr6	32517343	32530287	chr21	25561909	25575168	2
Her2	MIR155HG	114614	ICAM1	3383	hsa-mir-155	chr21	25561909	25575168	chr19	10270835	10286615	chr21	25561909	25575168	2
Her2	MIR155HG	114614	IDO1	3620	hsa-mir-155	chr21	25561909	25575168	chr8	39902275	39928444	chr21	25561909	25575168	2
Her2	MIR155HG	114614	IGJ	3512	hsa-mir-155	chr21	25561909	25575168	chr4	70655541	70681817	chr21	25561909	25575168	2
Her2	MIR155HG	114614	IL10RA	3587	hsa-mir-155	chr21	25561909	25575168	chr11	117986348	118003037	chr21	25561909	25575168	2
Her2	MIR155HG	114614	IL15	3600	hsa-mir-155	chr21	25561909	25575168	chr4	141636599	141733987	chr21	25561909	25575168	2
Her2	MIR155HG	114614	IL16	3603	hsa-mir-155	chr21	25561909	25575168	chr15	81159575	81314058	chr21	25561909	25575168	2
Her2	MIR155HG	114614	IL18BP	10068	hsa-mir-155	chr21	25561909	25575168	chr11	71998541	72005715	chr21	25561909	25575168	2
Her2	MIR155HG	114614	IL4I1	259307	hsa-mir-155	chr21	25561909	25575168	chr19	49889654	49929539	chr21	25561909	25575168	2
Her2	MIR155HG	114614	INPP5D	3635	hsa-mir-155	chr21	25561909	25575168	chr2	233059967	233207903	chr21	25561909	25575168	2
Her2	MIR155HG	114614	IPCEF1	26034	hsa-mir-155	chr21	25561909	25575168	chr6	154154496	154356792	chr21	25561909	25575168	2
Her2	MIR155HG	114614	ITGAL	3683	hsa-mir-155	chr21	25561909	25575168	chr16	30472658	30523185	chr21	25561909	25575168	2
Her2	MIR155HG	114614	ITGAM	3684	hsa-mir-155	chr21	25561909	25575168	chr16	31259990	31332892	chr21	25561909	25575168	2
Her2	MIR155HG	114614	ITGAX	3687	hsa-mir-155	chr21	25561909	25575168	chr16	31355134	31382997	chr21	25561909	25575168	2
Her2	MIR155HG	114614	ITGB2	3689	hsa-mir-155	chr21	25561909	25575168	chr21	44885953	44931989	chr21	25561909	25575168	2
Her2	MIR155HG	114614	JAK3	3718	hsa-mir-155	chr21	25561909	25575168	chr19	17824780	17848071	chr21	25561909	25575168	2
Her2	MIR155HG	114614	KCNA3	3738	hsa-mir-155	chr21	25561909	25575168	chr1	110672465	110675033	chr21	25561909	25575168	2
Her2	MIR155HG	114614	KCNJ10	3766	hsa-mir-155	chr21	25561909	25575168	chr1	159998841	160070248	chr21	25561909	25575168	2
Her2	MIR155HG	114614	KIAA0748	9840	hsa-mir-155	chr21	25561909	25575168	chr12	54948018	54984746	chr21	25561909	25575168	2
Her2	MIR155HG	114614	KLRC3	3823	hsa-mir-155	chr21	25561909	25575168	chr12	10412312	10420595	chr21	25561909	25575168	2
Her2	MIR155HG	114614	KLRK1	22914	hsa-mir-155	chr21	25561909	25575168	chr12	10372353	10391874	chr21	25561909	25575168	2
Her2	MIR155HG	114614	LAG3	3902	hsa-mir-155	chr21	25561909	25575168	chr12	6772512	6778455	chr21	25561909	25575168	2
Her2	MIR155HG	114614	LAIR1	3903	hsa-mir-155	chr21	25561909	25575168	chr19	54351384	54370558	chr21	25561909	25575168	2
Her2	MIR155HG	114614	LAMP3	27074	hsa-mir-155	chr21	25561909	25575168	chr3	183122213	183163839	chr21	25561909	25575168	2
Her2	MIR155HG	114614	LAPTM5	7805	hsa-mir-155	chr21	25561909	25575168	chr1	30732469	30757820	chr21	25561909	25575168	2
Her2	MIR155HG	114614	LAT2	7462	hsa-mir-155	chr21	25561909	25575168	chr7	74199652	74229834	chr21	25561909	25575168	2
Her2	MIR155HG	114614	LAT	27040	hsa-mir-155	chr21	25561909	25575168	chr16	28984826	28990783	chr21	25561909	25575168	2
Her2	MIR155HG	114614	LILRA6	79168	hsa-mir-155	chr21	25561909	25575168	chr19	54236592	54242791	chr21	25561909	25575168	2
Her2	MIR155HG	114614	LILRB4	11006	hsa-mir-155	chr21	25561909	25575168	chr19	54643889	54670359	chr21	25561909	25575168	2
Her2	MIR155HG	114614	LPXN	9404	hsa-mir-155	chr21	25561909	25575168	chr11	58526871	58578220	chr21	25561909	25575168	2
Her2	MIR155HG	114614	LRMP	4033	hsa-mir-155	chr21	25561909	25575168	chr12	25004342	25108334	chr21	25561909	25575168	2
Her2	MIR155HG	114614	LSP1	4046	hsa-mir-155	chr21	25561909	25575168	chr11	1852970	1892267	chr21	25561909	25575168	2
Her2	MIR155HG	114614	LST1	7940	hsa-mir-155	chr21	25561909	25575168	chr6	31586124	31588909	chr21	25561909	25575168	2
Her2	MIR155HG	114614	LTB	4050	hsa-mir-155	chr21	25561909	25575168	chr6	31580525	31582522	chr21	25561909	25575168	2
Her2	MIR155HG	114614	LY9	4063	hsa-mir-155	chr21	25561909	25575168	chr1	160796074	160828261	chr21	25561909	25575168	2
Her2	MIR155HG	114614	LYZ	4069	hsa-mir-155	chr21	25561909	25575168	chr12	69348341	69354234	chr21	25561909	25575168	2
Her2	MIR155HG	114614	MAP4K1	11184	hsa-mir-155	chr21	25561909	25575168	chr19	38587641	38618882	chr21	25561909	25575168	2
Her2	MIR155HG	114614	MARCO	8685	hsa-mir-155	chr21	25561909	25575168	chr2	118942166	118994660	chr21	25561909	25575168	2
Her2	MIR155HG	114614	MEI1	150365	hsa-mir-155	chr21	25561909	25575168	chr22	41699499	41799456	chr21	25561909	25575168	2
Her2	MIR155HG	114614	MLKL	197259	hsa-mir-155	chr21	25561909	25575168	chr16	74671855	74700960	chr21	25561909	25575168	2
Her2	MIR155HG	114614	MPEG1	219972	hsa-mir-155	chr21	25561909	25575168	chr11	59208510	59212951	chr21	25561909	25575168	2
Her2	MIR155HG	114614	MPP1	4354	hsa-mir-155	chr21	25561909	25575168	chrX	154778684	154821007	chr21	25561909	25575168	2
Her2	MIR155HG	114614	MS4A1	931	hsa-mir-155	chr21	25561909	25575168	chr11	60455752	60470760	chr21	25561909	25575168	2
Her2	MIR155HG	114614	MS4A4A	51338	hsa-mir-155	chr21	25561909	25575168	chr11	60280541	60308972	chr21	25561909	25575168	2
Her2	MIR155HG	114614	MS4A6A	64231	hsa-mir-155	chr21	25561909	25575168	chr11	60172014	60184666	chr21	25561909	25575168	2
Her2	MIR155HG	114614	MYO1F	4542	hsa-mir-155	chr21	25561909	25575168	chr19	8520790	8577577	chr21	25561909	25575168	2
Her2	MIR155HG	114614	MYO7A	4647	hsa-mir-155	chr21	25561909	25575168	chr11	77128264	77215239	chr21	25561909	25575168	2
Her2	MIR155HG	114614	NCF1	653361	hsa-mir-155	chr21	25561909	25575168	chr7	74773962	74789315	chr21	25561909	25575168	2
Her2	MIR155HG	114614	NFAM1	150372	hsa-mir-155	chr21	25561909	25575168	chr22	42380410	42432395	chr21	25561909	25575168	2
Her2	MIR155HG	114614	NFKBIE	4794	hsa-mir-155	chr21	25561909	25575168	chr6	44258166	44265788	chr21	25561909	25575168	2
Her2	MIR155HG	114614	P2RX1	5023	hsa-mir-155	chr21	25561909	25575168	chr17	3896592	3916500	chr21	25561909	25575168	2
Her2	MIR155HG	114614	P2RY13	53829	hsa-mir-155	chr21	25561909	25575168	chr3	151326312	151329548	chr21	25561909	25575168	2
Her2	MIR155HG	114614	PARVG	64098	hsa-mir-155	chr21	25561909	25575168	chr22	44172956	44219533	chr21	25561909	25575168	2
Her2	MIR155HG	114614	PATL2	197135	hsa-mir-155	chr21	25561909	25575168	chr15	44665732	44711316	chr21	25561909	25575168	2
Her2	MIR155HG	114614	PDE6G	5148	hsa-mir-155	chr21	25561909	25575168	chr17	81650459	81663112	chr21	25561909	25575168	2
Her2	MIR155HG	114614	PIK3CD	5293	hsa-mir-155	chr21	25561909	25575168	chr1	9651732	9729114	chr21	25561909	25575168	2
Her2	MIR155HG	114614	PIK3R5	23533	hsa-mir-155	chr21	25561909	25575168	chr17	8878911	8965712	chr21	25561909	25575168	2
Her2	MIR155HG	114614	PIM2	11040	hsa-mir-155	chr21	25561909	25575168	chrX	48913182	48919024	chr21	25561909	25575168	2
Her2	MIR155HG	114614	PLA2G2D	26279	hsa-mir-155	chr21	25561909	25575168	chr1	20111939	20119566	chr21	25561909	25575168	2
Her2	MIR155HG	114614	PLA2G7	7941	hsa-mir-155	chr21	25561909	25575168	chr6	46704201	46735693	chr21	25561909	25575168	2
Her2	MIR155HG	114614	PLCB2	5330	hsa-mir-155	chr21	25561909	25575168	chr15	40278176	40307935	chr21	25561909	25575168	2
Her2	MIR155HG	114614	PLCG2	5336	hsa-mir-155	chr21	25561909	25575168	chr16	81739097	81962693	chr21	25561909	25575168	2
Her2	MIR155HG	114614	PLEKHO2	80301	hsa-mir-155	chr21	25561909	25575168	chr15	64841883	64868007	chr21	25561909	25575168	2
Her2	MIR155HG	114614	POU2AF1	5450	hsa-mir-155	chr21	25561909	25575168	chr11	111352252	111455630	chr21	25561909	25575168	2
Her2	MIR155HG	114614	POU2F2	5452	hsa-mir-155	chr21	25561909	25575168	chr19	42086110	42196585	chr21	25561909	25575168	2
Her2	MIR155HG	114614	PSMB10	5699	hsa-mir-155	chr21	25561909	25575168	chr16	67934502	67937087	chr21	25561909	25575168	2
Her2	MIR155HG	114614	PTK2B	2185	hsa-mir-155	chr21	25561909	25575168	chr8	27311482	27459391	chr21	25561909	25575168	2
Her2	MIR155HG	114614	PTPN22	26191	hsa-mir-155	chr21	25561909	25575168	chr1	113813811	113871759	chr21	25561909	25575168	2
Her2	MIR155HG	114614	PTPRCAP	5790	hsa-mir-155	chr21	25561909	25575168	chr11	67435510	67438067	chr21	25561909	25575168	2
Her2	MIR155HG	114614	RAC2	5880	hsa-mir-155	chr21	25561909	25575168	chr22	37225261	37244448	chr21	25561909	25575168	2
Her2	MIR155HG	114614	RASAL3	64926	hsa-mir-155	chr21	25561909	25575168	chr19	15451624	15464571	chr21	25561909	25575168	2
Her2	MIR155HG	114614	RASGRP2	10235	hsa-mir-155	chr21	25561909	25575168	chr11	64726911	64745456	chr21	25561909	25575168	2
Her2	MIR155HG	114614	RELB	5971	hsa-mir-155	chr21	25561909	25575168	chr19	45001430	45038198	chr21	25561909	25575168	2
Her2	MIR155HG	114614	S1PR4	8698	hsa-mir-155	chr21	25561909	25575168	chr19	3172346	3180332	chr21	25561909	25575168	2
Her2	MIR155HG	114614	SAMD3	154075	hsa-mir-155	chr21	25561909	25575168	chr6	130144315	130365425	chr21	25561909	25575168	2
Her2	MIR155HG	114614	SELPLG	6404	hsa-mir-155	chr21	25561909	25575168	chr12	108622277	108633959	chr21	25561909	25575168	2
Her2	MIR155HG	114614	SELP	6403	hsa-mir-155	chr21	25561909	25575168	chr1	169588849	169630193	chr21	25561909	25575168	2
Her2	MIR155HG	114614	SEPT1	1731	hsa-mir-155	chr21	25561909	25575168	chr16	30378133	30395991	chr21	25561909	25575168	2
Her2	MIR155HG	114614	SERPINB9	5272	hsa-mir-155	chr21	25561909	25575168	chr6	2887266	2903280	chr21	25561909	25575168	2
Her2	MIR155HG	114614	SH2D1A	4068	hsa-mir-155	chr21	25561909	25575168	chrX	124227868	124373197	chr21	25561909	25575168	2
Her2	MIR155HG	114614	SIGLEC10	89790	hsa-mir-155	chr21	25561909	25575168	chr19	51410021	51417803	chr21	25561909	25575168	2
Her2	MIR155HG	114614	SIGLEC7	27036	hsa-mir-155	chr21	25561909	25575168	chr19	51142299	51153526	chr21	25561909	25575168	2
Her2	MIR155HG	114614	SIRPG	55423	hsa-mir-155	chr21	25561909	25575168	chr20	1629152	1657779	chr21	25561909	25575168	2
Her2	MIR155HG	114614	SLA2	84174	hsa-mir-155	chr21	25561909	25575168	chr20	36612318	36646216	chr21	25561909	25575168	2
Her2	MIR155HG	114614	SLAMF7	57823	hsa-mir-155	chr21	25561909	25575168	chr1	160739057	160754821	chr21	25561909	25575168	2
Her2	MIR155HG	114614	SLA	6503	hsa-mir-155	chr21	25561909	25575168	chr8	133036724	133103054	chr21	25561909	25575168	2
Her2	MIR155HG	114614	SNAI3	333929	hsa-mir-155	chr21	25561909	25575168	chr16	88677682	88686493	chr21	25561909	25575168	2
Her2	MIR155HG	114614	SPI1	6688	hsa-mir-155	chr21	25561909	25575168	chr11	47354860	47378576	chr21	25561909	25575168	2
Her2	MIR155HG	114614	SPIB	6689	hsa-mir-155	chr21	25561909	25575168	chr19	50418938	50431313	chr21	25561909	25575168	2
Her2	MIR155HG	114614	SPOCK2	9806	hsa-mir-155	chr21	25561909	25575168	chr10	72059035	72089032	chr21	25561909	25575168	2
Her2	MIR155HG	114614	STAC3	246329	hsa-mir-155	chr21	25561909	25575168	chr12	57243453	57251193	chr21	25561909	25575168	2
Her2	MIR155HG	114614	STAP1	26228	hsa-mir-155	chr21	25561909	25575168	chr4	67558728	67607337	chr21	25561909	25575168	2
Her2	MIR155HG	114614	STAT4	6775	hsa-mir-155	chr21	25561909	25575168	chr2	191029576	191151596	chr21	25561909	25575168	2
Her2	MIR155HG	114614	STK10	6793	hsa-mir-155	chr21	25561909	25575168	chr5	172042073	172188386	chr21	25561909	25575168	2
Her2	MIR155HG	114614	STX11	8676	hsa-mir-155	chr21	25561909	25575168	chr6	144150526	144188370	chr21	25561909	25575168	2
Her2	MIR155HG	114614	TAGAP	117289	hsa-mir-155	chr21	25561909	25575168	chr6	159034468	159045152	chr21	25561909	25575168	2
Her2	MIR155HG	114614	TIGIT	201633	hsa-mir-155	chr21	25561909	25575168	chr3	114276913	114310288	chr21	25561909	25575168	2
Her2	MIR155HG	114614	TIMD4	91937	hsa-mir-155	chr21	25561909	25575168	chr5	156919282	156963255	chr21	25561909	25575168	2
Her2	MIR155HG	114614	TLR8	51311	hsa-mir-155	chr21	25561909	25575168	chrX	12906620	12923169	chr21	25561909	25575168	2
Her2	MIR155HG	114614	TMEM150B	284417	hsa-mir-155	chr21	25561909	25575168	chr19	55312801	55334048	chr21	25561909	25575168	2
Her2	MIR155HG	114614	TMEM156	80008	hsa-mir-155	chr21	25561909	25575168	chr4	38966744	39032922	chr21	25561909	25575168	2
Her2	MIR155HG	114614	TNFAIP8L2	79626	hsa-mir-155	chr21	25561909	25575168	chr1	151156629	151159749	chr21	25561909	25575168	2
Her2	MIR155HG	114614	TNFAIP8	25816	hsa-mir-155	chr21	25561909	25575168	chr5	119268692	119399688	chr21	25561909	25575168	2
Her2	MIR155HG	114614	TNFRSF1B	7133	hsa-mir-155	chr21	25561909	25575168	chr1	12166943	12209228	chr21	25561909	25575168	2
Her2	MIR155HG	114614	TNFRSF8	943	hsa-mir-155	chr21	25561909	25575168	chr1	12063377	12144207	chr21	25561909	25575168	2
Her2	MIR155HG	114614	TOX	9760	hsa-mir-155	chr21	25561909	25575168	chr8	58805418	59119208	chr21	25561909	25575168	2
Her2	MIR155HG	114614	TSHR	7253	hsa-mir-155	chr21	25561909	25575168	chr14	80954989	81146302	chr21	25561909	25575168	2
Her2	MIR155HG	114614	TSPAN32	10077	hsa-mir-155	chr21	25561909	25575168	chr11	2301997	2318200	chr21	25561909	25575168	2
Her2	MIR155HG	114614	TXK	7294	hsa-mir-155	chr21	25561909	25575168	chr4	48066393	48134256	chr21	25561909	25575168	2
Her2	MIR155HG	114614	UBD	10537	hsa-mir-155	chr21	25561909	25575168	chr6	29555515	29559925	chr21	25561909	25575168	2
Her2	MIR155HG	114614	WARS	7453	hsa-mir-155	chr21	25561909	25575168	chr14	100333788	100376805	chr21	25561909	25575168	2
Her2	MIR155HG	114614	WNT10A	80326	hsa-mir-155	chr21	25561909	25575168	chr2	218880363	218899581	chr21	25561909	25575168	2
Her2	MIR155HG	114614	XIRP1	165904	hsa-mir-155	chr21	25561909	25575168	chr3	39183210	39192596	chr21	25561909	25575168	2
Her2	MIR155HG	114614	ZBP1	81030	hsa-mir-155	chr21	25561909	25575168	chr20	57603846	57620576	chr21	25561909	25575168	2
Her2	MIR155HG	114614	ZNF683	257101	hsa-mir-155	chr21	25561909	25575168	chr1	26361634	26374522	chr21	25561909	25575168	2
Her2	C5orf58	133874	LCP2	3937	hsa-mir-146a	chr5	170232447	170252575	chr5	170246237	170298227	chr5	160468268	160487426	2
Her2	FLJ12825	440101	HOXC4	3221	hsa-mir-196a-1	chr12	54058254	54122234	chr12	54016931	54056030	chr17	48632490	48632559	2
Her2	FLJ12825	440101	HOXC4	3221	hsa-mir-196a-2	chr12	54058254	54122234	chr12	54016931	54056030	chr12	53991738	53991847	3
Her2	FLJ12825	440101	HOXC4	3221	hsa-mir-615	chr12	54058254	54122234	chr12	54016931	54056030	chr12	54033950	54034045	3
Her2	H19	283120	AOC3	8639	hsa-mir-675	chr11	1995163	2001470	chr17	42851184	42858130	chr11	1995163	2001470	2
Her2	H19	283120	CORO2B	10391	hsa-mir-675	chr11	1995163	2001470	chr15	68578969	68727806	chr11	1995163	2001470	2
Her2	H19	283120	FXYD1	5348	hsa-mir-675	chr11	1995163	2001470	chr19	35138808	35143109	chr11	1995163	2001470	2
Her2	H19	283120	PCDHB15	56121	hsa-mir-675	chr11	1995163	2001470	chr5	141245349	141249365	chr11	1995163	2001470	2
Her2	H19	283120	THBS4	7060	hsa-mir-675	chr11	1995163	2001470	chr5	79991311	80083287	chr11	1995163	2001470	2
Her2	H19	283120	TSPAN2	10100	hsa-mir-675	chr11	1995163	2001470	chr1	115048011	115089500	chr11	1995163	2001470	2
Her2	LOC100188949	100188949	FLT3LG	2323	hsa-mir-150	chr13	30340270	30377145	chr19	49474207	49486231	chr19	49500785	49500868	2
Her2	LOC100188949	100188949	MRC1	4360	hsa-mir-511-2	chr13	30340270	30377145	chr10	17809344	17911170	chr10	17845107	17845193	2
Her2	LOC100233209	100233209	FLT3LG	2323	hsa-mir-150	chr12	47205898	47216456	chr19	49474207	49486231	chr19	49500785	49500868	2
Her2	MIR155HG	114614	FLT3LG	2323	hsa-mir-150	chr21	25561909	25575168	chr19	49474207	49486231	chr19	49500785	49500868	2
Her2	MIR155HG	114614	ABI3BP	25890	hsa-mir-155	chr21	25561909	25575168	chr3	100749156	100993515	chr21	25561909	25575168	2
Her2	MIR155HG	114614	ALDH1A1	216	hsa-mir-155	chr21	25561909	25575168	chr9	72900662	73080442	chr21	25561909	25575168	2
Her2	MIR155HG	114614	BATF3	55509	hsa-mir-155	chr21	25561909	25575168	chr1	212686418	212699985	chr21	25561909	25575168	2
Her2	MIR155HG	114614	C10orf128	170371	hsa-mir-155	chr21	25561909	25575168	chr10	49154725	49188585	chr21	25561909	25575168	2
Her2	MIR155HG	114614	C1orf54	79630	hsa-mir-155	chr21	25561909	25575168	chr1	150268200	150280916	chr21	25561909	25575168	2
Her2	MIR155HG	114614	CCL18	6362	hsa-mir-155	chr21	25561909	25575168	chr17	36064280	36072032	chr21	25561909	25575168	2
Her2	MIR155HG	114614	CCL23	6368	hsa-mir-155	chr21	25561909	25575168	chr17	36013056	36017968	chr21	25561909	25575168	2
Her2	MIR155HG	114614	CD83	9308	hsa-mir-155	chr21	25561909	25575168	chr6	14117256	14136918	chr21	25561909	25575168	2
Her2	MIR155HG	114614	CFHR1	3078	hsa-mir-155	chr21	25561909	25575168	chr1	196819757	196832189	chr21	25561909	25575168	2
Her2	MIR155HG	114614	CHIT1	1118	hsa-mir-155	chr21	25561909	25575168	chr1	203212827	203273641	chr21	25561909	25575168	2
Her2	MIR155HG	114614	CLEC7A	64581	hsa-mir-155	chr21	25561909	25575168	chr12	10116777	10130258	chr21	25561909	25575168	2
Her2	MIR155HG	114614	CMTM7	112616	hsa-mir-155	chr21	25561909	25575168	chr3	32391671	32483067	chr21	25561909	25575168	2
Her2	MIR155HG	114614	COL4A4	1286	hsa-mir-155	chr21	25561909	25575168	chr2	227002711	227164113	chr21	25561909	25575168	2
Her2	MIR155HG	114614	CPM	1368	hsa-mir-155	chr21	25561909	25575168	chr12	68842197	68971570	chr21	25561909	25575168	2
Her2	MIR155HG	114614	CR1	1378	hsa-mir-155	chr21	25561909	25575168	chr1	207496147	207640647	chr21	25561909	25575168	2
Her2	MIR155HG	114614	CTSC	1075	hsa-mir-155	chr21	25561909	25575168	chr11	88293592	88337787	chr21	25561909	25575168	2
Her2	MIR155HG	114614	DERL3	91319	hsa-mir-155	chr21	25561909	25575168	chr22	23834503	23839128	chr21	25561909	25575168	2
Her2	MIR155HG	114614	DOCK8	81704	hsa-mir-155	chr21	25561909	25575168	chr9	214854	465259	chr21	25561909	25575168	2
Her2	MIR155HG	114614	ENPP2	5168	hsa-mir-155	chr21	25561909	25575168	chr8	119557086	119673453	chr21	25561909	25575168	2
Her2	MIR155HG	114614	FAM135A	57579	hsa-mir-155	chr21	25561909	25575168	chr6	70412941	70561174	chr21	25561909	25575168	2
Her2	MIR155HG	114614	FPR2	2358	hsa-mir-155	chr21	25561909	25575168	chr19	51752026	51770526	chr21	25561909	25575168	2
Her2	MIR155HG	114614	GP1BA	2811	hsa-mir-155	chr21	25561909	25575168	chr17	4932297	4935030	chr21	25561909	25575168	2
Her2	MIR155HG	114614	ICAM2	3384	hsa-mir-155	chr21	25561909	25575168	chr17	64002594	64020634	chr21	25561909	25575168	2
Her2	MIR155HG	114614	IRF5	3663	hsa-mir-155	chr21	25561909	25575168	chr7	128937612	128950035	chr21	25561909	25575168	2
Her2	MIR155HG	114614	ITM2A	9452	hsa-mir-155	chr21	25561909	25575168	chrX	79360384	79367667	chr21	25561909	25575168	2
Her2	MIR155HG	114614	ITPRIPL1	150771	hsa-mir-155	chr21	25561909	25575168	chr2	96325331	96330517	chr21	25561909	25575168	2
Her2	MIR155HG	114614	JAK2	3717	hsa-mir-155	chr21	25561909	25575168	chr9	4984390	5128183	chr21	25561909	25575168	2
Her2	MIR155HG	114614	KIF19	124602	hsa-mir-155	chr21	25561909	25575168	chr17	74326210	74355820	chr21	25561909	25575168	2
Her2	MIR155HG	114614	KLRG1	10219	hsa-mir-155	chr21	25561909	25575168	chr12	8950044	9010760	chr21	25561909	25575168	2
Her2	MIR155HG	114614	LGI2	55203	hsa-mir-155	chr21	25561909	25575168	chr4	24998847	25030879	chr21	25561909	25575168	2
Her2	MIR155HG	114614	LOC96610	96610	hsa-mir-155	chr21	25561909	25575168	chr22	22652463	22664058	chr21	25561909	25575168	2
Her2	MIR155HG	114614	MATK	4145	hsa-mir-155	chr21	25561909	25575168	chr19	3777970	3802129	chr21	25561909	25575168	2
Her2	MIR155HG	114614	MEOX1	4222	hsa-mir-155	chr21	25561909	25575168	chr17	43640388	43661954	chr21	25561909	25575168	2
Her2	MIR155HG	114614	PPARG	5468	hsa-mir-155	chr21	25561909	25575168	chr3	12287368	12434356	chr21	25561909	25575168	2
Her2	MIR155HG	114614	PPP1R16B	26051	hsa-mir-155	chr21	25561909	25575168	chr20	38805705	38923024	chr21	25561909	25575168	2
Her2	MIR155HG	114614	RAB33A	9363	hsa-mir-155	chr21	25561909	25575168	chrX	130171649	130184870	chr21	25561909	25575168	2
Her2	MIR155HG	114614	RSPO3	84870	hsa-mir-155	chr21	25561909	25575168	chr6	127118604	127197765	chr21	25561909	25575168	2
Her2	MIR155HG	114614	RTN1	6252	hsa-mir-155	chr21	25561909	25575168	chr14	59595976	59870966	chr21	25561909	25575168	2
Her2	MIR155HG	114614	RUNX3	864	hsa-mir-155	chr21	25561909	25575168	chr1	24899511	24965121	chr21	25561909	25575168	2
Her2	MIR155HG	114614	S100B	6285	hsa-mir-155	chr21	25561909	25575168	chr21	46598962	46605208	chr21	25561909	25575168	2
Her2	MIR155HG	114614	SEL1L3	23231	hsa-mir-155	chr21	25561909	25575168	chr4	25747427	25863760	chr21	25561909	25575168	2
Her2	MIR155HG	114614	SELE	6401	hsa-mir-155	chr21	25561909	25575168	chr1	169722641	169764705	chr21	25561909	25575168	2
Her2	MIR155HG	114614	SIRPA	140885	hsa-mir-155	chr21	25561909	25575168	chr20	1894167	1940592	chr21	25561909	25575168	2
Her2	MIR155HG	114614	SIRPB1	10326	hsa-mir-155	chr21	25561909	25575168	chr20	1563521	1620061	chr21	25561909	25575168	2
Her2	MIR155HG	114614	SLC1A3	6507	hsa-mir-155	chr21	25561909	25575168	chr5	36606355	36688334	chr21	25561909	25575168	2
Her2	MIR155HG	114614	SLCO5A1	81796	hsa-mir-155	chr21	25561909	25575168	chr8	69667047	69835064	chr21	25561909	25575168	2
Her2	MIR155HG	114614	SOD2	6648	hsa-mir-155	chr21	25561909	25575168	chr6	159669057	159762529	chr21	25561909	25575168	2
Her2	MIR155HG	114614	TCN2	6948	hsa-mir-155	chr21	25561909	25575168	chr22	30606838	30627278	chr21	25561909	25575168	2
Her2	MIR155HG	114614	TMEM194B	100131211	hsa-mir-155	chr21	25561909	25575168	chr2	190504342	190534722	chr21	25561909	25575168	2
Her2	MIR155HG	114614	TNFRSF6B	8771	hsa-mir-155	chr21	25561909	25575168	chr20	63696668	63698684	chr21	25561909	25575168	2
Her2	MIR155HG	114614	TNF	7124	hsa-mir-155	chr21	25561909	25575168	chr6	31575567	31578336	chr21	25561909	25575168	2
Her2	MIR155HG	114614	TOX2	84969	hsa-mir-155	chr21	25561909	25575168	chr20	43914864	44069616	chr21	25561909	25575168	2
Her2	MIR155HG	114614	XPNPEP2	7512	hsa-mir-155	chr21	25561909	25575168	chrX	129738974	129769538	chr21	25561909	25575168	2
Her2	MIR17HG	407975	FSD1	79187	hsa-mir-18a	chr13	91347820	91354579	chr19	4304600	4323843	chr13	91347820	91354579	2
Her2	PP14571	100130449	P704P	641455	hsa-mir-149	chr2	240449315	240456714	chr14	18967434	18999012	chr2	240456001	240456089	2
Luminal B	HOTAIR	100124700	HOXC10	3226	hsa-mir-196a-1	chr12	53962308	53974956	chr12	53985065	53990279	chr17	48632490	48632559	2
Luminal B	HOTAIR	100124700	HOXC13	3229	hsa-mir-196a-1	chr12	53962308	53974956	chr12	53938765	53946544	chr17	48632490	48632559	2
Luminal B	HOTAIR	100124700	HOXC4	3221	hsa-mir-196a-1	chr12	53962308	53974956	chr12	54016931	54056030	chr17	48632490	48632559	2
Luminal B	HOTAIR	100124700	HOXC8	3224	hsa-mir-196a-1	chr12	53962308	53974956	chr12	54009106	54012362	chr17	48632490	48632559	2
Luminal B	HOTAIR	100124700	HOXC10	3226	hsa-mir-196a-2	chr12	53962308	53974956	chr12	53985065	53990279	chr12	53991738	53991847	3
Luminal B	HOTAIR	100124700	HOXC13	3229	hsa-mir-196a-2	chr12	53962308	53974956	chr12	53938765	53946544	chr12	53991738	53991847	3
Luminal B	MIR155HG	114614	AGAP2	116986	hsa-mir-155	chr21	25561909	25575168	chr12	57723761	57742157	chr21	25561909	25575168	2
Luminal B	MIR155HG	114614	APOBEC3C	27350	hsa-mir-155	chr21	25561909	25575168	chr22	39014083	39020352	chr21	25561909	25575168	2
Luminal B	MIR155HG	114614	APOBEC3D	140564	hsa-mir-155	chr21	25561909	25575168	chr22	39014363	39033276	chr21	25561909	25575168	2
Luminal B	MIR155HG	114614	APOBEC3H	164668	hsa-mir-155	chr21	25561909	25575168	chr22	39097224	39104067	chr21	25561909	25575168	2
Luminal B	MIR155HG	114614	APOL1	8542	hsa-mir-155	chr21	25561909	25575168	chr22	36253010	36267530	chr21	25561909	25575168	2
Luminal B	MIR155HG	114614	APOL2	23780	hsa-mir-155	chr21	25561909	25575168	chr22	36226203	36239954	chr21	25561909	25575168	2
Luminal B	MIR155HG	114614	APOL3	80833	hsa-mir-155	chr21	25561909	25575168	chr22	36140330	36166177	chr21	25561909	25575168	2
Luminal B	MIR155HG	114614	ARHGAP15	55843	hsa-mir-155	chr21	25561909	25575168	chr2	143091362	143768352	chr21	25561909	25575168	2
Luminal B	MIR155HG	114614	ASB2	51676	hsa-mir-155	chr21	25561909	25575168	chr14	93934153	93976791	chr21	25561909	25575168	2
Luminal B	MIR155HG	114614	C1QA	712	hsa-mir-155	chr21	25561909	25575168	chr1	22636506	22639608	chr21	25561909	25575168	2
Luminal B	MIR155HG	114614	C1QB	713	hsa-mir-155	chr21	25561909	25575168	chr1	22652762	22661538	chr21	25561909	25575168	2
Luminal B	MIR155HG	114614	C1QC	714	hsa-mir-155	chr21	25561909	25575168	chr1	22643630	22648110	chr21	25561909	25575168	2
Luminal B	MIR155HG	114614	C3AR1	719	hsa-mir-155	chr21	25561909	25575168	chr12	8058302	8066471	chr21	25561909	25575168	2
Luminal B	MIR155HG	114614	CCDC88B	283234	hsa-mir-155	chr21	25561909	25575168	chr11	64340223	64357534	chr21	25561909	25575168	2
Luminal B	MIR155HG	114614	CCL19	6363	hsa-mir-155	chr21	25561909	25575168	chr9	34689567	34691277	chr21	25561909	25575168	2
Luminal B	MIR155HG	114614	CCL8	6355	hsa-mir-155	chr21	25561909	25575168	chr17	34319036	34321402	chr21	25561909	25575168	2
Luminal B	MIR155HG	114614	CCR7	1236	hsa-mir-155	chr21	25561909	25575168	chr17	40553769	40565472	chr21	25561909	25575168	2
Luminal B	MIR155HG	114614	CCRL2	9034	hsa-mir-155	chr21	25561909	25575168	chr3	46407163	46412997	chr21	25561909	25575168	2
Luminal B	MIR155HG	114614	CD19	930	hsa-mir-155	chr21	25561909	25575168	chr16	28931939	28939346	chr21	25561909	25575168	2
Luminal B	MIR155HG	114614	CD274	29126	hsa-mir-155	chr21	25561909	25575168	chr9	5450503	5470566	chr21	25561909	25575168	2
Luminal B	MIR155HG	114614	CD27	939	hsa-mir-155	chr21	25561909	25575168	chr12	6444867	6451718	chr21	25561909	25575168	2
Luminal B	MIR155HG	114614	CD300A	11314	hsa-mir-155	chr21	25561909	25575168	chr17	74466416	74484796	chr21	25561909	25575168	2
Luminal B	MIR155HG	114614	CD300C	10871	hsa-mir-155	chr21	25561909	25575168	chr17	74541108	74546143	chr21	25561909	25575168	2
Luminal B	MIR155HG	114614	CD300LF	146722	hsa-mir-155	chr21	25561909	25575168	chr17	74694311	74712978	chr21	25561909	25575168	2
Luminal B	MIR155HG	114614	CD38	952	hsa-mir-155	chr21	25561909	25575168	chr4	15778275	15853230	chr21	25561909	25575168	2
Luminal B	MIR155HG	114614	CD4	920	hsa-mir-155	chr21	25561909	25575168	chr12	6786858	6820808	chr21	25561909	25575168	2
Luminal B	MIR155HG	114614	CD68	968	hsa-mir-155	chr21	25561909	25575168	chr17	7579467	7582113	chr21	25561909	25575168	2
Luminal B	MIR155HG	114614	CD74	972	hsa-mir-155	chr21	25561909	25575168	chr5	150401637	150412929	chr21	25561909	25575168	2
Luminal B	MIR155HG	114614	CD79A	973	hsa-mir-155	chr21	25561909	25575168	chr19	41877120	41881372	chr21	25561909	25575168	2
Luminal B	MIR155HG	114614	CD7	924	hsa-mir-155	chr21	25561909	25575168	chr17	82314868	82317602	chr21	25561909	25575168	2
Luminal B	MIR155HG	114614	CD84	8832	hsa-mir-155	chr21	25561909	25575168	chr1	160541095	160579516	chr21	25561909	25575168	2
Luminal B	MIR155HG	114614	CD97	976	hsa-mir-155	chr21	25561909	25575168	chr19	14380501	14408725	chr21	25561909	25575168	2
Luminal B	MIR155HG	114614	CECR1	51816	hsa-mir-155	chr21	25561909	25575168	chr22	17178790	17221989	chr21	25561909	25575168	2
Luminal B	MIR155HG	114614	CFLAR	8837	hsa-mir-155	chr21	25561909	25575168	chr2	201116104	201176687	chr21	25561909	25575168	2
Luminal B	MIR155HG	114614	CLEC12A	160364	hsa-mir-155	chr21	25561909	25575168	chr12	9951316	9995694	chr21	25561909	25575168	2
Luminal B	MIR155HG	114614	CMKLR1	1240	hsa-mir-155	chr21	25561909	25575168	chr12	108288044	108339341	chr21	25561909	25575168	2
Luminal B	MIR155HG	114614	CSF1R	1436	hsa-mir-155	chr21	25561909	25575168	chr5	150053291	150113372	chr21	25561909	25575168	2
Luminal B	MIR155HG	114614	CTSS	1520	hsa-mir-155	chr21	25561909	25575168	chr1	150730196	150765957	chr21	25561909	25575168	2
Luminal B	MIR155HG	114614	CXCL10	3627	hsa-mir-155	chr21	25561909	25575168	chr4	76021117	76023497	chr21	25561909	25575168	2
Luminal B	MIR155HG	114614	CXCL11	6373	hsa-mir-155	chr21	25561909	25575168	chr4	76033682	76041415	chr21	25561909	25575168	2
Luminal B	MIR155HG	114614	CXCL13	10563	hsa-mir-155	chr21	25561909	25575168	chr4	77511753	77611834	chr21	25561909	25575168	2
Luminal B	MIR155HG	114614	CXCL9	4283	hsa-mir-155	chr21	25561909	25575168	chr4	76001275	76007488	chr21	25561909	25575168	2
Luminal B	MIR155HG	114614	CXCR5	643	hsa-mir-155	chr21	25561909	25575168	chr11	118883766	118897799	chr21	25561909	25575168	2
Luminal B	MIR155HG	114614	CYBB	1536	hsa-mir-155	chr21	25561909	25575168	chrX	37780011	37813461	chr21	25561909	25575168	2
Luminal B	MIR155HG	114614	CYTH4	27128	hsa-mir-155	chr21	25561909	25575168	chr22	37282027	37315345	chr21	25561909	25575168	2
Luminal B	MIR155HG	114614	DOK2	9046	hsa-mir-155	chr21	25561909	25575168	chr8	21908873	21913860	chr21	25561909	25575168	2
Luminal B	MIR155HG	114614	DPEP2	64174	hsa-mir-155	chr21	25561909	25575168	chr16	67987394	68000586	chr21	25561909	25575168	2
Luminal B	MIR155HG	114614	EPSTI1	94240	hsa-mir-155	chr21	25561909	25575168	chr13	42886388	42992271	chr21	25561909	25575168	2
Luminal B	MIR155HG	114614	FAM26F	441168	hsa-mir-155	chr21	25561909	25575168	chr6	116461370	116463779	chr21	25561909	25575168	2
Luminal B	MIR155HG	114614	FCGR1A	2209	hsa-mir-155	chr21	25561909	25575168	chr1	149782671	149792518	chr21	25561909	25575168	2
Luminal B	MIR155HG	114614	FCGR1B	2210	hsa-mir-155	chr21	25561909	25575168	chr1	121087345	121096310	chr21	25561909	25575168	2
Luminal B	MIR155HG	114614	FCGR1C	100132417	hsa-mir-155	chr21	25561909	25575168	chr1	143874743	143883733	chr21	25561909	25575168	2
Luminal B	MIR155HG	114614	FCGR3B	2215	hsa-mir-155	chr21	25561909	25575168	chr1	161623196	161631963	chr21	25561909	25575168	2
Luminal B	MIR155HG	114614	FCN1	2219	hsa-mir-155	chr21	25561909	25575168	chr9	134905890	134917963	chr21	25561909	25575168	2
Luminal B	MIR155HG	114614	FCRL3	115352	hsa-mir-155	chr21	25561909	25575168	chr1	157674321	157700857	chr21	25561909	25575168	2
Luminal B	MIR155HG	114614	FCRL5	83416	hsa-mir-155	chr21	25561909	25575168	chr1	157513377	157552520	chr21	25561909	25575168	2
Luminal B	MIR155HG	114614	FCRLA	84824	hsa-mir-155	chr21	25561909	25575168	chr1	161706972	161714352	chr21	25561909	25575168	2
Luminal B	MIR155HG	114614	FERMT3	83706	hsa-mir-155	chr21	25561909	25575168	chr11	64206678	64223886	chr21	25561909	25575168	2
Luminal B	MIR155HG	114614	FLVCR2	55640	hsa-mir-155	chr21	25561909	25575168	chr14	75578617	75663214	chr21	25561909	25575168	2
Luminal B	MIR155HG	114614	FUT7	2529	hsa-mir-155	chr21	25561909	25575168	chr9	137030174	137033010	chr21	25561909	25575168	2
Luminal B	MIR155HG	114614	GBP4	115361	hsa-mir-155	chr21	25561909	25575168	chr1	89181148	89198932	chr21	25561909	25575168	2
Luminal B	MIR155HG	114614	GBP5	115362	hsa-mir-155	chr21	25561909	25575168	chr1	89258950	89272804	chr21	25561909	25575168	2
Luminal B	MIR155HG	114614	GIMAP4	55303	hsa-mir-155	chr21	25561909	25575168	chr7	150567277	150573955	chr21	25561909	25575168	2
Luminal B	MIR155HG	114614	GIMAP5	55340	hsa-mir-155	chr21	25561909	25575168	chr7	150722253	150750033	chr21	25561909	25575168	2
Luminal B	MIR155HG	114614	GNGT2	2793	hsa-mir-155	chr21	25561909	25575168	chr17	49202791	49210574	chr21	25561909	25575168	2
Luminal B	MIR155HG	114614	GPR114	221188	hsa-mir-155	chr21	25561909	25575168	chr16	57542421	57591681	chr21	25561909	25575168	2
Luminal B	MIR155HG	114614	GRAP2	9402	hsa-mir-155	chr21	25561909	25575168	chr22	39901082	39973721	chr21	25561909	25575168	2
Luminal B	MIR155HG	114614	GZMM	3004	hsa-mir-155	chr21	25561909	25575168	chr19	544034	549924	chr21	25561909	25575168	2
Luminal B	MIR155HG	114614	HK3	3101	hsa-mir-155	chr21	25561909	25575168	chr5	176880869	176899332	chr21	25561909	25575168	2
Luminal B	MIR155HG	114614	HLA-B	3106	hsa-mir-155	chr21	25561909	25575168	chr6	31353872	31357188	chr21	25561909	25575168	2
Luminal B	MIR155HG	114614	HLA-C	3107	hsa-mir-155	chr21	25561909	25575168	chr6	31268749	31272130	chr21	25561909	25575168	2
Luminal B	MIR155HG	114614	HLA-DMA	3108	hsa-mir-155	chr21	25561909	25575168	chr6	32948613	32969094	chr21	25561909	25575168	2
Luminal B	MIR155HG	114614	HLA-DMB	3109	hsa-mir-155	chr21	25561909	25575168	chr6	32934629	32941070	chr21	25561909	25575168	2
Luminal B	MIR155HG	114614	HLA-DOA	3111	hsa-mir-155	chr21	25561909	25575168	chr6	33004178	33009612	chr21	25561909	25575168	2
Luminal B	MIR155HG	114614	HLA-DOB	3112	hsa-mir-155	chr21	25561909	25575168	chr6	32812763	32817048	chr21	25561909	25575168	2
Luminal B	MIR155HG	114614	HLA-DPA1	3113	hsa-mir-155	chr21	25561909	25575168	chr6	33064569	33080775	chr21	25561909	25575168	2
Luminal B	MIR155HG	114614	HLA-DPB1	3115	hsa-mir-155	chr21	25561909	25575168	chr6	33075926	33087201	chr21	25561909	25575168	2
Luminal B	MIR155HG	114614	HLA-DQA1	3117	hsa-mir-155	chr21	25561909	25575168	chr6	32741342	32747215	chr21	25561909	25575168	2
Luminal B	MIR155HG	114614	HLA-DQB1	3119	hsa-mir-155	chr21	25561909	25575168	chr6	32659467	32668383	chr21	25561909	25575168	2
Luminal B	MIR155HG	114614	HLA-DRB1	3123	hsa-mir-155	chr21	25561909	25575168	chr6	32552990	32589848	chr21	25561909	25575168	2
Luminal B	MIR155HG	114614	HLA-DRB5	3127	hsa-mir-155	chr21	25561909	25575168	chr6	32517343	32530287	chr21	25561909	25575168	2
Luminal B	MIR155HG	114614	HLA-E	3133	hsa-mir-155	chr21	25561909	25575168	chr6	30489467	30494205	chr21	25561909	25575168	2
Luminal B	MIR155HG	114614	HLA-F	3134	hsa-mir-155	chr21	25561909	25575168	chr6	29722775	29738528	chr21	25561909	25575168	2
Luminal B	MIR155HG	114614	IGJ	3512	hsa-mir-155	chr21	25561909	25575168	chr4	70655541	70681817	chr21	25561909	25575168	2
Luminal B	MIR155HG	114614	IGSF6	10261	hsa-mir-155	chr21	25561909	25575168	chr16	21639537	21652660	chr21	25561909	25575168	2
Luminal B	MIR155HG	114614	IKZF3	22806	hsa-mir-155	chr21	25561909	25575168	chr17	39757715	39864188	chr21	25561909	25575168	2
Luminal B	MIR155HG	114614	IL2RA	3559	hsa-mir-155	chr21	25561909	25575168	chr10	6010689	6062325	chr21	25561909	25575168	2
Luminal B	MIR155HG	114614	IL2RB	3560	hsa-mir-155	chr21	25561909	25575168	chr22	37125838	37175054	chr21	25561909	25575168	2
Luminal B	MIR155HG	114614	IL4I1	259307	hsa-mir-155	chr21	25561909	25575168	chr19	49889654	49929539	chr21	25561909	25575168	2
Luminal B	MIR155HG	114614	IRF4	3662	hsa-mir-155	chr21	25561909	25575168	chr6	391739	411447	chr21	25561909	25575168	2
Luminal B	MIR155HG	114614	ITGAL	3683	hsa-mir-155	chr21	25561909	25575168	chr16	30472658	30523185	chr21	25561909	25575168	2
Luminal B	MIR155HG	114614	ITGB2	3689	hsa-mir-155	chr21	25561909	25575168	chr21	44885953	44931989	chr21	25561909	25575168	2
Luminal B	MIR155HG	114614	KCNAB2	8514	hsa-mir-155	chr21	25561909	25575168	chr1	5991466	6101193	chr21	25561909	25575168	2
Luminal B	MIR155HG	114614	KCNJ10	3766	hsa-mir-155	chr21	25561909	25575168	chr1	159998841	160070248	chr21	25561909	25575168	2
Luminal B	MIR155HG	114614	LAG3	3902	hsa-mir-155	chr21	25561909	25575168	chr12	6772512	6778455	chr21	25561909	25575168	2
Luminal B	MIR155HG	114614	LAT2	7462	hsa-mir-155	chr21	25561909	25575168	chr7	74199652	74229834	chr21	25561909	25575168	2
Luminal B	MIR155HG	114614	LILRA6	79168	hsa-mir-155	chr21	25561909	25575168	chr19	54236592	54242791	chr21	25561909	25575168	2
Luminal B	MIR155HG	114614	LILRB1	10859	hsa-mir-155	chr21	25561909	25575168	chr19	54617158	54637528	chr21	25561909	25575168	2
Luminal B	MIR155HG	114614	LILRB4	11006	hsa-mir-155	chr21	25561909	25575168	chr19	54643889	54670359	chr21	25561909	25575168	2
Luminal B	MIR155HG	114614	LOC400696	400696	hsa-mir-155	chr21	25561909	25575168	chr19	39679374	39686373	chr21	25561909	25575168	2
Luminal B	MIR155HG	114614	LOC400759	400759	hsa-mir-155	chr21	25561909	25575168	chr1	89407679	89426243	chr21	25561909	25575168	2
Luminal B	MIR155HG	114614	LSP1	4046	hsa-mir-155	chr21	25561909	25575168	chr11	1852970	1892267	chr21	25561909	25575168	2
Luminal B	MIR155HG	114614	LST1	7940	hsa-mir-155	chr21	25561909	25575168	chr6	31586124	31588909	chr21	25561909	25575168	2
Luminal B	MIR155HG	114614	LTA	4049	hsa-mir-155	chr21	25561909	25575168	chr6	31572054	31574324	chr21	25561909	25575168	2
Luminal B	MIR155HG	114614	LTB	4050	hsa-mir-155	chr21	25561909	25575168	chr6	31580525	31582522	chr21	25561909	25575168	2
Luminal B	MIR155HG	114614	LYZ	4069	hsa-mir-155	chr21	25561909	25575168	chr12	69348341	69354234	chr21	25561909	25575168	2
Luminal B	MIR155HG	114614	MARCO	8685	hsa-mir-155	chr21	25561909	25575168	chr2	118942166	118994660	chr21	25561909	25575168	2
Luminal B	MIR155HG	114614	MCOLN2	255231	hsa-mir-155	chr21	25561909	25575168	chr1	84925583	84997113	chr21	25561909	25575168	2
Luminal B	MIR155HG	114614	MPEG1	219972	hsa-mir-155	chr21	25561909	25575168	chr11	59208510	59212951	chr21	25561909	25575168	2
Luminal B	MIR155HG	114614	MRC1	4360	hsa-mir-155	chr21	25561909	25575168	chr10	17809344	17911170	chr21	25561909	25575168	2
Luminal B	MIR155HG	114614	MS4A1	931	hsa-mir-155	chr21	25561909	25575168	chr11	60455752	60470760	chr21	25561909	25575168	2
Luminal B	MIR155HG	114614	MS4A4A	51338	hsa-mir-155	chr21	25561909	25575168	chr11	60280541	60308972	chr21	25561909	25575168	2
Luminal B	MIR155HG	114614	MS4A6A	64231	hsa-mir-155	chr21	25561909	25575168	chr11	60172014	60184666	chr21	25561909	25575168	2
Luminal B	MIR155HG	114614	MYO1G	64005	hsa-mir-155	chr21	25561909	25575168	chr7	44962662	44979098	chr21	25561909	25575168	2
Luminal B	MIR155HG	114614	MYO7A	4647	hsa-mir-155	chr21	25561909	25575168	chr11	77128264	77215239	chr21	25561909	25575168	2
Luminal B	MIR155HG	114614	NCF1	653361	hsa-mir-155	chr21	25561909	25575168	chr7	74773962	74789315	chr21	25561909	25575168	2
Luminal B	MIR155HG	114614	NFAM1	150372	hsa-mir-155	chr21	25561909	25575168	chr22	42380410	42432395	chr21	25561909	25575168	2
Luminal B	MIR155HG	114614	P2RX1	5023	hsa-mir-155	chr21	25561909	25575168	chr17	3896592	3916500	chr21	25561909	25575168	2
Luminal B	MIR155HG	114614	PATL2	197135	hsa-mir-155	chr21	25561909	25575168	chr15	44665732	44711316	chr21	25561909	25575168	2
Luminal B	MIR155HG	114614	PDE6G	5148	hsa-mir-155	chr21	25561909	25575168	chr17	81650459	81663112	chr21	25561909	25575168	2
Luminal B	MIR155HG	114614	PIM2	11040	hsa-mir-155	chr21	25561909	25575168	chrX	48913182	48919024	chr21	25561909	25575168	2
Luminal B	MIR155HG	114614	PLA2G2D	26279	hsa-mir-155	chr21	25561909	25575168	chr1	20111939	20119566	chr21	25561909	25575168	2
Luminal B	MIR155HG	114614	PLCB2	5330	hsa-mir-155	chr21	25561909	25575168	chr15	40278176	40307935	chr21	25561909	25575168	2
Luminal B	MIR155HG	114614	POU2AF1	5450	hsa-mir-155	chr21	25561909	25575168	chr11	111352252	111455630	chr21	25561909	25575168	2
Luminal B	MIR155HG	114614	PRAM1	84106	hsa-mir-155	chr21	25561909	25575168	chr19	8490056	8503112	chr21	25561909	25575168	2
Luminal B	MIR155HG	114614	PRKCB	5579	hsa-mir-155	chr21	25561909	25575168	chr16	23836001	24220611	chr21	25561909	25575168	2
Luminal B	MIR155HG	114614	PSMB10	5699	hsa-mir-155	chr21	25561909	25575168	chr16	67934502	67937087	chr21	25561909	25575168	2
Luminal B	MIR155HG	114614	PSMB9	5698	hsa-mir-155	chr21	25561909	25575168	chr6	32844136	32859585	chr21	25561909	25575168	2
Luminal B	MIR155HG	114614	PTPRCAP	5790	hsa-mir-155	chr21	25561909	25575168	chr11	67435510	67438067	chr21	25561909	25575168	2
Luminal B	MIR155HG	114614	S1PR4	8698	hsa-mir-155	chr21	25561909	25575168	chr19	3172346	3180332	chr21	25561909	25575168	2
Luminal B	MIR155HG	114614	SAMHD1	25939	hsa-mir-155	chr21	25561909	25575168	chr20	36890229	36951843	chr21	25561909	25575168	2
Luminal B	MIR155HG	114614	SELPLG	6404	hsa-mir-155	chr21	25561909	25575168	chr12	108622277	108633959	chr21	25561909	25575168	2
Luminal B	MIR155HG	114614	SEPT1	1731	hsa-mir-155	chr21	25561909	25575168	chr16	30378133	30395991	chr21	25561909	25575168	2
Luminal B	MIR155HG	114614	SIGLEC14	100049587	hsa-mir-155	chr21	25561909	25575168	chr19	51642553	51646801	chr21	25561909	25575168	2
Luminal B	MIR155HG	114614	SIGLEC1	6614	hsa-mir-155	chr21	25561909	25575168	chr20	3686970	3707128	chr21	25561909	25575168	2
Luminal B	MIR155HG	114614	SIGLEC5	8778	hsa-mir-155	chr21	25561909	25575168	chr19	51611927	51645545	chr21	25561909	25575168	2
Luminal B	MIR155HG	114614	SIGLEC7	27036	hsa-mir-155	chr21	25561909	25575168	chr19	51142299	51153526	chr21	25561909	25575168	2
Luminal B	MIR155HG	114614	SLAMF7	57823	hsa-mir-155	chr21	25561909	25575168	chr1	160739057	160754821	chr21	25561909	25575168	2
Luminal B	MIR155HG	114614	SLAMF8	56833	hsa-mir-155	chr21	25561909	25575168	chr1	159826750	159837249	chr21	25561909	25575168	2
Luminal B	MIR155HG	114614	SLC2A5	6518	hsa-mir-155	chr21	25561909	25575168	chr1	9035107	9088478	chr21	25561909	25575168	2
Luminal B	MIR155HG	114614	SLCO2B1	11309	hsa-mir-155	chr21	25561909	25575168	chr11	75100563	75206549	chr21	25561909	25575168	2
Luminal B	MIR155HG	114614	SNAI3	333929	hsa-mir-155	chr21	25561909	25575168	chr16	88677682	88686493	chr21	25561909	25575168	2
Luminal B	MIR155HG	114614	SP140	11262	hsa-mir-155	chr21	25561909	25575168	chr2	230203110	230313215	chr21	25561909	25575168	2
Luminal B	MIR155HG	114614	SPI1	6688	hsa-mir-155	chr21	25561909	25575168	chr11	47354860	47378576	chr21	25561909	25575168	2
Luminal B	MIR155HG	114614	SPIB	6689	hsa-mir-155	chr21	25561909	25575168	chr19	50418938	50431313	chr21	25561909	25575168	2
Luminal B	MIR155HG	114614	SPOCK2	9806	hsa-mir-155	chr21	25561909	25575168	chr10	72059035	72089032	chr21	25561909	25575168	2
Luminal B	MIR155HG	114614	STAC3	246329	hsa-mir-155	chr21	25561909	25575168	chr12	57243453	57251193	chr21	25561909	25575168	2
Luminal B	MIR155HG	114614	STAT1	6772	hsa-mir-155	chr21	25561909	25575168	chr2	190964358	191020960	chr21	25561909	25575168	2
Luminal B	MIR155HG	114614	SUCNR1	56670	hsa-mir-155	chr21	25561909	25575168	chr3	151873643	151884619	chr21	25561909	25575168	2
Luminal B	MIR155HG	114614	TAP1	6890	hsa-mir-155	chr21	25561909	25575168	chr6	32845209	32853978	chr21	25561909	25575168	2
Luminal B	MIR155HG	114614	TAP2	6891	hsa-mir-155	chr21	25561909	25575168	chr6	32821833	32838780	chr21	25561909	25575168	2
Luminal B	MIR155HG	114614	TIMD4	91937	hsa-mir-155	chr21	25561909	25575168	chr5	156919282	156963255	chr21	25561909	25575168	2
Luminal B	MIR155HG	114614	TMEM150B	284417	hsa-mir-155	chr21	25561909	25575168	chr19	55312801	55334048	chr21	25561909	25575168	2
Luminal B	MIR155HG	114614	TMEM176B	28959	hsa-mir-155	chr21	25561909	25575168	chr7	150791285	150801360	chr21	25561909	25575168	2
Luminal B	MIR155HG	114614	TNFAIP8L2	79626	hsa-mir-155	chr21	25561909	25575168	chr1	151156629	151159749	chr21	25561909	25575168	2
Luminal B	MIR155HG	114614	TNFRSF1B	7133	hsa-mir-155	chr21	25561909	25575168	chr1	12166943	12209228	chr21	25561909	25575168	2
Luminal B	MIR155HG	114614	TNFRSF8	943	hsa-mir-155	chr21	25561909	25575168	chr1	12063377	12144207	chr21	25561909	25575168	2
Luminal B	MIR155HG	114614	TRPV2	51393	hsa-mir-155	chr21	25561909	25575168	chr17	16415542	16437003	chr21	25561909	25575168	2
Luminal B	MIR155HG	114614	TSPAN32	10077	hsa-mir-155	chr21	25561909	25575168	chr11	2301997	2318200	chr21	25561909	25575168	2
Luminal B	MIR155HG	114614	VAMP5	10791	hsa-mir-155	chr21	25561909	25575168	chr2	85584408	85593412	chr21	25561909	25575168	2
Luminal B	MIR155HG	114614	VCAM1	7412	hsa-mir-155	chr21	25561909	25575168	chr1	100719742	100739045	chr21	25561909	25575168	2
Luminal B	MIR155HG	114614	WARS	7453	hsa-mir-155	chr21	25561909	25575168	chr14	100333788	100376805	chr21	25561909	25575168	2
Luminal B	MIR155HG	114614	WNT10A	80326	hsa-mir-155	chr21	25561909	25575168	chr2	218880363	218899581	chr21	25561909	25575168	2
Luminal B	MIR155HG	114614	XIRP1	165904	hsa-mir-155	chr21	25561909	25575168	chr3	39183210	39192596	chr21	25561909	25575168	2
Luminal B	MIR155HG	114614	ZBED2	79413	hsa-mir-155	chr21	25561909	25575168	chr3	111592900	111595443	chr21	25561909	25575168	2
Luminal B	MIR155HG	114614	ZBP1	81030	hsa-mir-155	chr21	25561909	25575168	chr20	57603846	57620576	chr21	25561909	25575168	2
Luminal B	FLJ12825	440101	HOXC4	3221	hsa-mir-196a-1	chr12	54058254	54122234	chr12	54016931	54056030	chr17	48632490	48632559	2
Luminal B	FLJ12825	440101	HOXC4	3221	hsa-mir-196a-2	chr12	54058254	54122234	chr12	54016931	54056030	chr12	53991738	53991847	3
Luminal B	FLJ12825	440101	HOXC4	3221	hsa-mir-615	chr12	54058254	54122234	chr12	54016931	54056030	chr12	54033950	54034045	3
Luminal B	LOC100188949	100188949	FLT3LG	2323	hsa-mir-150	chr13	30340270	30377145	chr19	49474207	49486231	chr19	49500785	49500868	2
Luminal B	MIR155HG	114614	CCL18	6362	hsa-mir-155	chr21	25561909	25575168	chr17	36064280	36072032	chr21	25561909	25575168	2
Luminal B	MIR155HG	114614	CTSC	1075	hsa-mir-155	chr21	25561909	25575168	chr11	88293592	88337787	chr21	25561909	25575168	2
Luminal B	MIR155HG	114614	DERL3	91319	hsa-mir-155	chr21	25561909	25575168	chr22	23834503	23839128	chr21	25561909	25575168	2
Luminal B	MIR155HG	114614	FPR2	2358	hsa-mir-155	chr21	25561909	25575168	chr19	51752026	51770526	chr21	25561909	25575168	2
Luminal B	MIR155HG	114614	LOC96610	96610	hsa-mir-155	chr21	25561909	25575168	chr22	22298098	22322968	chr21	25561909	25575168	2
Luminal B	MIR155HG	114614	MATK	4145	hsa-mir-155	chr21	25561909	25575168	chr19	3777970	3802129	chr21	25561909	25575168	2
Luminal B	MIR155HG	114614	SEL1L3	23231	hsa-mir-155	chr21	25561909	25575168	chr4	25747427	25863760	chr21	25561909	25575168	2
Luminal B	MIR155HG	114614	SIRPB1	10326	hsa-mir-155	chr21	25561909	25575168	chr20	1563521	1620061	chr21	25561909	25575168	2
Luminal B	MIR155HG	114614	SLCO5A1	81796	hsa-mir-155	chr21	25561909	25575168	chr8	69667047	69835064	chr21	25561909	25575168	2
Luminal B	MIR155HG	114614	TCN2	6948	hsa-mir-155	chr21	25561909	25575168	chr22	30606838	30627278	chr21	25561909	25575168	2
Luminal B	HOTAIR	100124700	HOXC4	3221	hsa-mir-196a-2	chr12	53962308	53974956	chr12	54016931	54056030	chr12	53991738	53991847	3
Luminal B	HOTAIR	100124700	HOXC8	3224	hsa-mir-196a-2	chr12	53962308	53974956	chr12	54009106	54012362	chr12	53991738	53991847	3
Luminal B	C21orf34	388815	HSPB7	27129	hsa-let-7c	chr21	16070488	16631727	chr1	16014028	16019594	chr21	16539828	16539911	2
Luminal B	LOC339524	339524	PDE2A	5138	hsa-mir-139	chr1	87129765	87169198	chr11	72576141	72674591	chr11	72615063	72615130	2
Luminal B	MIR155HG	114614	APOE	348	hsa-mir-155	chr21	25561909	25575168	chr19	44905754	44909393	chr21	25561909	25575168	2
Luminal B	MIR155HG	114614	C1orf204	284677	hsa-mir-155	chr21	25561909	25575168	chr1	159834474	159855347	chr21	25561909	25575168	2
Luminal B	MIR155HG	114614	CARD9	64170	hsa-mir-155	chr21	25561909	25575168	chr9	136361903	136373681	chr21	25561909	25575168	2
Luminal B	MIR155HG	114614	CD300E	342510	hsa-mir-155	chr21	25561909	25575168	chr17	74609887	74623738	chr21	25561909	25575168	2
Luminal B	MIR155HG	114614	FTL	2512	hsa-mir-155	chr21	25561909	25575168	chr19	48965301	48966878	chr21	25561909	25575168	2
Luminal B	MIR155HG	114614	IL1R2	7850	hsa-mir-155	chr21	25561909	25575168	chr2	101991844	102028544	chr21	25561909	25575168	2
Luminal B	MIR155HG	114614	KIF21B	23046	hsa-mir-155	chr21	25561909	25575168	chr1	200969390	201023700	chr21	25561909	25575168	2
Luminal B	MIR155HG	114614	LGMN	5641	hsa-mir-155	chr21	25561909	25575168	chr14	92703807	92748702	chr21	25561909	25575168	2
Luminal B	MIR155HG	114614	LY86	9450	hsa-mir-155	chr21	25561909	25575168	chr6	6588108	6654983	chr21	25561909	25575168	2
Luminal B	MIR155HG	114614	P2RY6	5031	hsa-mir-155	chr21	25561909	25575168	chr11	73264505	73298617	chr21	25561909	25575168	2
Luminal B	MIR155HG	114614	TLR7	51284	hsa-mir-155	chr21	25561909	25575168	chrX	12867083	12890380	chr21	25561909	25575168	2
Luminal B	MIR155HG	114614	VSIG4	11326	hsa-mir-155	chr21	25561909	25575168	chrX	66021738	66040125	chr21	25561909	25575168	2
Luminal A	HOTAIR	100124700	HOXC10	3226	hsa-mir-196a-1	chr12	53962308	53974956	chr12	53985065	53990279	chr17	48632490	48632559	2
Luminal A	HOTAIR	100124700	HOXC13	3229	hsa-mir-196a-1	chr12	53962308	53974956	chr12	53938765	53946544	chr17	48632490	48632559	2
Luminal A	HOTAIR	100124700	HOXC4	3221	hsa-mir-196a-1	chr12	53962308	53974956	chr12	54016931	54056030	chr17	48632490	48632559	2
Luminal A	HOTAIR	100124700	HOXC8	3224	hsa-mir-196a-1	chr12	53962308	53974956	chr12	54009106	54012362	chr17	48632490	48632559	2
Luminal A	HOTAIR	100124700	HOXC10	3226	hsa-mir-196a-2	chr12	53962308	53974956	chr12	53985065	53990279	chr12	53991738	53991847	3
Luminal A	MIR155HG	114614	ADAMDEC1	27299	hsa-mir-155	chr21	25561909	25575168	chr8	24384285	24406013	chr21	25561909	25575168	2
Luminal A	MIR155HG	114614	APOBEC3H	164668	hsa-mir-155	chr21	25561909	25575168	chr22	39097224	39104067	chr21	25561909	25575168	2
Luminal A	MIR155HG	114614	APOL1	8542	hsa-mir-155	chr21	25561909	25575168	chr22	36253010	36267530	chr21	25561909	25575168	2
Luminal A	MIR155HG	114614	APOL2	23780	hsa-mir-155	chr21	25561909	25575168	chr22	36226203	36239954	chr21	25561909	25575168	2
Luminal A	MIR155HG	114614	APOL3	80833	hsa-mir-155	chr21	25561909	25575168	chr22	36140330	36166177	chr21	25561909	25575168	2
Luminal A	MIR155HG	114614	B2M	567	hsa-mir-155	chr21	25561909	25575168	chr15	44711477	44718877	chr21	25561909	25575168	2
Luminal A	MIR155HG	114614	C1QA	712	hsa-mir-155	chr21	25561909	25575168	chr1	22636506	22639608	chr21	25561909	25575168	2
Luminal A	MIR155HG	114614	C1QB	713	hsa-mir-155	chr21	25561909	25575168	chr1	22652762	22661538	chr21	25561909	25575168	2
Luminal A	MIR155HG	114614	C1QC	714	hsa-mir-155	chr21	25561909	25575168	chr1	22643630	22648110	chr21	25561909	25575168	2
Luminal A	MIR155HG	114614	CCL5	6352	hsa-mir-155	chr21	25561909	25575168	chr17	35871491	35880793	chr21	25561909	25575168	2
Luminal A	MIR155HG	114614	CCR7	1236	hsa-mir-155	chr21	25561909	25575168	chr17	40553769	40565472	chr21	25561909	25575168	2
Luminal A	MIR155HG	114614	CD38	952	hsa-mir-155	chr21	25561909	25575168	chr4	15778275	15853230	chr21	25561909	25575168	2
Luminal A	MIR155HG	114614	CD7	924	hsa-mir-155	chr21	25561909	25575168	chr17	82314868	82317602	chr21	25561909	25575168	2
Luminal A	MIR155HG	114614	CXCL10	3627	hsa-mir-155	chr21	25561909	25575168	chr4	76021117	76023497	chr21	25561909	25575168	2
Luminal A	MIR155HG	114614	CXCL11	6373	hsa-mir-155	chr21	25561909	25575168	chr4	76033682	76041415	chr21	25561909	25575168	2
Luminal A	MIR155HG	114614	CXCL9	4283	hsa-mir-155	chr21	25561909	25575168	chr4	76001275	76007488	chr21	25561909	25575168	2
Luminal A	MIR155HG	114614	CXCR3	2833	hsa-mir-155	chr21	25561909	25575168	chrX	71615916	71618517	chr21	25561909	25575168	2
Luminal A	MIR155HG	114614	EPSTI1	94240	hsa-mir-155	chr21	25561909	25575168	chr13	42886388	42992271	chr21	25561909	25575168	2
Luminal A	MIR155HG	114614	ETV7	51513	hsa-mir-155	chr21	25561909	25575168	chr6	36354091	36387800	chr21	25561909	25575168	2
Luminal A	MIR155HG	114614	FAM26F	441168	hsa-mir-155	chr21	25561909	25575168	chr6	116461370	116463779	chr21	25561909	25575168	2
Luminal A	MIR155HG	114614	FOXP3	50943	hsa-mir-155	chr21	25561909	25575168	chrX	49250436	49264826	chr21	25561909	25575168	2
Luminal A	MIR155HG	114614	GBP4	115361	hsa-mir-155	chr21	25561909	25575168	chr1	89181148	89198932	chr21	25561909	25575168	2
Luminal A	MIR155HG	114614	GZMA	3001	hsa-mir-155	chr21	25561909	25575168	chr5	55102648	55110252	chr21	25561909	25575168	2
Luminal A	MIR155HG	114614	GZMM	3004	hsa-mir-155	chr21	25561909	25575168	chr19	544034	549924	chr21	25561909	25575168	2
Luminal A	MIR155HG	114614	HLA-B	3106	hsa-mir-155	chr21	25561909	25575168	chr6	31353872	31357188	chr21	25561909	25575168	2
Luminal A	MIR155HG	114614	HLA-E	3133	hsa-mir-155	chr21	25561909	25575168	chr6	30489467	30494205	chr21	25561909	25575168	2
Luminal A	MIR155HG	114614	HLA-F	3134	hsa-mir-155	chr21	25561909	25575168	chr6	29722775	29738528	chr21	25561909	25575168	2
Luminal A	MIR155HG	114614	IFIT2	3433	hsa-mir-155	chr21	25561909	25575168	chr10	89283694	89309276	chr21	25561909	25575168	2
Luminal A	MIR155HG	114614	IFIT3	3437	hsa-mir-155	chr21	25561909	25575168	chr10	89327894	89340971	chr21	25561909	25575168	2
Luminal A	MIR155HG	114614	IL2RB	3560	hsa-mir-155	chr21	25561909	25575168	chr22	37125838	37175054	chr21	25561909	25575168	2
Luminal A	MIR155HG	114614	IL32	9235	hsa-mir-155	chr21	25561909	25575168	chr16	3065297	3082192	chr21	25561909	25575168	2
Luminal A	MIR155HG	114614	IRF1	3659	hsa-mir-155	chr21	25561909	25575168	chr5	132481609	132490798	chr21	25561909	25575168	2
Luminal A	MIR155HG	114614	ITGAL	3683	hsa-mir-155	chr21	25561909	25575168	chr16	30472658	30523185	chr21	25561909	25575168	2
Luminal A	MIR155HG	114614	LAG3	3902	hsa-mir-155	chr21	25561909	25575168	chr12	6772512	6778455	chr21	25561909	25575168	2
Luminal A	MIR155HG	114614	LIMD2	80774	hsa-mir-155	chr21	25561909	25575168	chr17	63695902	63701172	chr21	25561909	25575168	2
Luminal A	MIR155HG	114614	LOC400696	400696	hsa-mir-155	chr21	25561909	25575168	chr19	39679374	39686373	chr21	25561909	25575168	2
Luminal A	MIR155HG	114614	LOC400759	400759	hsa-mir-155	chr21	25561909	25575168	chr1	89407679	89426243	chr21	25561909	25575168	2
Luminal A	MIR155HG	114614	MX2	4600	hsa-mir-155	chr21	25561909	25575168	chr21	41361943	41409390	chr21	25561909	25575168	2
Luminal A	MIR155HG	114614	PARP14	54625	hsa-mir-155	chr21	25561909	25575168	chr3	122680618	122730840	chr21	25561909	25575168	2
Luminal A	MIR155HG	114614	PDE6G	5148	hsa-mir-155	chr21	25561909	25575168	chr17	81650459	81663112	chr21	25561909	25575168	2
Luminal A	MIR155HG	114614	PIM2	11040	hsa-mir-155	chr21	25561909	25575168	chrX	48913182	48919024	chr21	25561909	25575168	2
Luminal A	MIR155HG	114614	PSMB9	5698	hsa-mir-155	chr21	25561909	25575168	chr6	32844136	32859585	chr21	25561909	25575168	2
Luminal A	MIR155HG	114614	PTPRCAP	5790	hsa-mir-155	chr21	25561909	25575168	chr11	67435510	67438067	chr21	25561909	25575168	2
Luminal A	MIR155HG	114614	SIT1	27240	hsa-mir-155	chr21	25561909	25575168	chr9	35649295	35650950	chr21	25561909	25575168	2
Luminal A	MIR155HG	114614	SLAMF8	56833	hsa-mir-155	chr21	25561909	25575168	chr1	159826750	159837249	chr21	25561909	25575168	2
Luminal A	MIR155HG	114614	STAT1	6772	hsa-mir-155	chr21	25561909	25575168	chr2	190964358	191020960	chr21	25561909	25575168	2
Luminal A	MIR155HG	114614	TAP1	6890	hsa-mir-155	chr21	25561909	25575168	chr6	32845209	32853978	chr21	25561909	25575168	2
Luminal A	MIR155HG	114614	TAP2	6891	hsa-mir-155	chr21	25561909	25575168	chr6	32821833	32838780	chr21	25561909	25575168	2
Luminal A	MIR155HG	114614	TIFAB	497189	hsa-mir-155	chr21	25561909	25575168	chr5	135444218	135452399	chr21	25561909	25575168	2
Luminal A	MIR155HG	114614	TMEM150B	284417	hsa-mir-155	chr21	25561909	25575168	chr19	55312801	55334048	chr21	25561909	25575168	2
Luminal A	MIR155HG	114614	TNFAIP8L2	79626	hsa-mir-155	chr21	25561909	25575168	chr1	151156629	151159749	chr21	25561909	25575168	2
Luminal A	MIR155HG	114614	TRPV2	51393	hsa-mir-155	chr21	25561909	25575168	chr17	16415542	16437003	chr21	25561909	25575168	2
Luminal A	MIR155HG	114614	UBD	10537	hsa-mir-155	chr21	25561909	25575168	chr6	29555515	29559925	chr21	25561909	25575168	2
Luminal A	MIR155HG	114614	WARS	7453	hsa-mir-155	chr21	25561909	25575168	chr14	100333788	100376805	chr21	25561909	25575168	2
Luminal A	MIR155HG	114614	ZBED2	79413	hsa-mir-155	chr21	25561909	25575168	chr3	111592900	111595443	chr21	25561909	25575168	2
Luminal A	MIR155HG	114614	ZBP1	81030	hsa-mir-155	chr21	25561909	25575168	chr20	57603846	57620576	chr21	25561909	25575168	2
Luminal A	MIR155HG	114614	ZNF683	257101	hsa-mir-155	chr21	25561909	25575168	chr1	26361634	26374522	chr21	25561909	25575168	2
Luminal A	FLJ12825	440101	HOXC4	3221	hsa-mir-196a-1	chr12	54058254	54122234	chr12	54016931	54056030	chr17	48632490	48632559	2
Luminal A	FLJ12825	440101	HOXC4	3221	hsa-mir-196a-2	chr12	54058254	54122234	chr12	54016931	54056030	chr12	53991738	53991847	3
Luminal A	HOTAIR	100124700	HOXC4	3221	hsa-mir-196a-2	chr12	53962308	53974956	chr12	54016931	54056030	chr12	53991738	53991847	3
Luminal A	HOTAIR	100124700	HOXC8	3224	hsa-mir-196a-2	chr12	53962308	53974956	chr12	54009106	54012362	chr12	53991738	53991847	3
