# Supplementary material for: Discovering lncRNA mediated sponge interactions in breast cancer molecular subtypes
Source: BMC Genomics. 2018 Sep 4;19:650. doi: 10.1186/s12864-018-5006-1 (PMC6122485; doi:10.1186/s12864-018-5006-1)
Supplement: Supplementary file 8 — List of Prognostic Sponge Interactions, its corresponding pvalues and number of patients in groups are provided. (XLSX 2108 kb) [file 12864_2018_5006_MOESM8_ESM.xlsx]

## Sheet: Basal
	Log-rank test in the Subtype																	RNA prognostic value in other subtypes
																		lncRNA									mRNA									miRNA
Subtype	lncRNA(X)	p_x	Number of Patients in Group1	Number of Patients in Group 2	mRNA(y)	p_y	Number of Patients in Group1	Number of Patients in Group 2	miRNA(z)	p_z	Number of Patients in Group1	Number of Patients in Group 2	p_xyz	Number of Patients in Group1	Number of Patients in Group2	f_xyz	Group 1 Sponge Expression Pattern(XZY, 0 downregulated, 1 upregulated	p_x_her2	Number of Patients in Group1(her2)	Number of Patients in Group 2(her2)	p_x_luma	Number of Patients in Group1(luma)	Number of Patients in Group 2(luma)	p_x_lumb	Number of Patients in Group1(lumb)	Number of Patients in Group 2(lumb)	p_x_her2	Number of Patients in Group1(her2)	Number of Patients in Group 2(her2)	p_x_luma	Number of Patients in Group1(luma)	Number of Patients in Group 2(luma)	p_x_lumb	Number of Patients in Group1(lumb)	Number of Patients in Group 2(lumb)	p_x_her2	Number of Patients in Group1(her2)	Number of Patients in Group 2(her2)	p_x_luma	Number of Patients in Group1(luma)	Number of Patients in Group 2(luma)	p_x_lumb	Number of Patients in Group1(lumb)	Number of Patients in Group 2(lumb)
Basal	MEG3	0.8062	51	32	COL5A2	0.3052	40	43	hsa-mir-1245	0.26	46	37	0.0478924	39	44	2.44064	010	NotAvailable	NotAvailable	NotAvailable	0.4057	50	157	0.957	53	57	NotAvailable	NotAvailable	NotAvailable	0.1209	153	54	0.4064	26	84	NotAvailable	NotAvailable	NotAvailable	NotAvailable	NotAvailable	NotAvailable	NotAvailable	NotAvailable	NotAvailable
Basal	MEG3	0.8062	51	32	ODZ3	0.8264	41	42	hsa-mir-1245	0.26	46	37	0.0478924	39	44	2.44064	010	NotAvailable	NotAvailable	NotAvailable	0.4057	50	157	0.957	53	57	NotAvailable	NotAvailable	NotAvailable	0.6069	148	59	NotAvailable	NotAvailable	NotAvailable	NotAvailable	NotAvailable	NotAvailable	NotAvailable	NotAvailable	NotAvailable	NotAvailable	NotAvailable	NotAvailable
Basal	MEG3	0.8062	51	32	COL3A1	0.2582	41	42	hsa-mir-1245	0.26	46	37	0.0478924	39	44	2.43062	010	NotAvailable	NotAvailable	NotAvailable	0.4057	50	157	0.957	53	57	NotAvailable	NotAvailable	NotAvailable	0.2516	50	157	0.5083	26	84	NotAvailable	NotAvailable	NotAvailable	NotAvailable	NotAvailable	NotAvailable	NotAvailable	NotAvailable	NotAvailable
Basal	MEG3	0.8062	51	32	COL6A1	0.057	40	43	hsa-mir-1245	0.26	46	37	0.0478924	39	44	0.251166	010	NotAvailable	NotAvailable	NotAvailable	0.4057	50	157	0.957	53	57	NotAvailable	NotAvailable	NotAvailable	0.1299	153	54	0.2996	65	45	NotAvailable	NotAvailable	NotAvailable	NotAvailable	NotAvailable	NotAvailable	NotAvailable	NotAvailable	NotAvailable
Basal	MEG3	0.8062	51	32	COL12A1	0.7328	44	39	hsa-mir-1245	0.26	46	37	0.0478924	39	44	2.44064	010	NotAvailable	NotAvailable	NotAvailable	0.4057	50	157	0.957	53	57	NotAvailable	NotAvailable	NotAvailable	NotAvailable	NotAvailable	NotAvailable	NotAvailable	NotAvailable	NotAvailable	NotAvailable	NotAvailable	NotAvailable	NotAvailable	NotAvailable	NotAvailable	NotAvailable	NotAvailable	NotAvailable

## Sheet: Her2
	Log-rank test in the Subtype																	RNA prognostic value in other subtypes
																		lncRNA									mRNA									miRNA
Subtype	lncRNA(X)	p_x	Number of Patients in Group1	Number of Patients in Group 2	mRNA(y)	p_y	Number of Patients in Group1	Number of Patients in Group 2	miRNA(z)	p_z	Number of Patients in Group1	Number of Patients in Group 2	p_xyz	Number of Patients in Group1	Number of Patients in Group2	f_xyz	Group 1 Sponge Expression Pattern(XZY, 0 downregulated, 1 upregulated	p_x_basal	Number of Patients in Group1(basal)	Number of Patients in Group 2(basal)	p_x_luma	Number of Patients in Group1(luma)	Number of Patients in Group 2(luma)	p_x_lumb	Number of Patients in Group1(lumb)	Number of Patients in Group 2(lumb)	p_y_basal	Number of Patients in Group1(basal)	Number of Patients in Group 2(basal)	p_x_luma	Number of Patients in Group1(luma)	Number of Patients in Group 2(luma)	p_x_lumb	Number of Patients in Group1(lumb)	Number of Patients in Group 2(lumb)	p_z_basal	Number of Patients in Group1(basal)	Number of Patients in Group 2(basal)	p_x_luma	Number of Patients in Group1(luma)	Number of Patients in Group 2(luma)	p_x_lumb	Number of Patients in Group1(lumb)	Number of Patients in Group 2(lumb)
Her2	C21orf34	0.2044	31	19	CDO1	0.5687	24	26	hsa-let-7c	0.3481	26	24	0.00850909	39	11	4.58625	101	0.49	21	62	0.2775	101	106	0.78	53	57	NotAvailable	NotAvailable	NotAvailable	0.5354	101	106	0.0741	81	29	0.26	46	37	0.4385	105	102	0.8687	56	54

## Sheet: Luminal A
	Log-rank test in the Subtype																	RNA prognostic value in other subtypes
																		lncRNA									mRNA									miRNA
Subtype	lncRNA(X)	p_x	Number of Patients in Group1	Number of Patients in Group 2	mRNA(y)	p_y	Number of Patients in Group1	Number of Patients in Group 2	miRNA(z)	p_z	Number of Patients in Group 1	Number of Patients in Group 2	p_xyz	Number of Patients in Group 1	Number of Patients in Group 2	f_xyz	Group 1 Sponge Expression Pattern(XZY, 0 downregulated, 1 upregulated	p_x_basal	Number of Patients in Group1(basal)	Number of Patients in Group 2(basal)	p_x_her2	Number of Patients in Group1(her2)	Number of Patients in Group 2(her2)	p_x_lumb	Number of Patients in Group1(lumb)	Number of Patients in Group 2(lumb)	p_x_basal	Number of Patients in Group1(basal)	Number of Patients in Group 2(basal)	p_x_her2	Number of Patients in Group1(her2)	Number of Patients in Group 2(her2)	p_x_lumb	Number of Patients in Group1(lumb)	Number of Patients in Group 2(lumb)	p_x_basal	Number of Patients in Group1(basal)	Number of Patients in Group 2(basal)	p_x_her2	Number of Patients in Group1(her2)	Number of Patients in Group 2(her2)	p_x_lumb	Number of Patients in Group1(lumb)	Number of Patients in Group 2(lumb)
Luminal A	HCP5	0.3562	52	155	C16orf54	0.2686	50	157	hsa-mir-142	0.1614	155	52	1.13731e-07	196	11	20.4366	101	0.8062	51	32	0.9075	24	26	0.4467	53	57	0.55	24	59	0.5753	13	37	0.5898	26	84	0.809	59	24	0.5629	24	26	0.2359	56	54
Luminal A	HCP5	0.7514	140	67	SASH3	0.6491	155	52	hsa-mir-155	0.0783	51	156	4.37481e-08	196	11	20.7714	101	0.8062	51	32	0.9075	24	26	0.4467	53	57	0.6217	21	62	0.2156	13	37	0.3995	72	38	0.2574	46	37	0.4047	25	25	0.9264	84	26
Luminal A	HCP5	0.7514	140	67	SLAMF8	0.1389	51	156	hsa-mir-155	0.0783	51	156	1.25222e-07	196	11	19.2542	101	0.8062	51	32	0.9075	24	26	0.4467	53	57	0.4607	45	38	0.0716	37	13	0.1896	81	29	0.2574	46	37	0.4047	25	25	0.9264	84	26
Luminal A	HCP5	0.7514	140	67	SLA	0.2228	103	104	hsa-mir-155	0.0783	51	156	1.57616e-07	196	11	18.9222	101	0.8062	51	32	0.9075	24	26	0.4467	53	57	0.2526	46	37	0.1396	36	14	0.2529	26	84	0.2574	46	37	0.4047	25	25	0.9264	84	26
Luminal A	LOC100233209	0.9881	102	105	B2M	0.552	105	102	hsa-mir-155	0.0783	51	156	2.73504e-05	192	15	11.4832	101	0.8062	51	32	0.8088	25	25	0.875	54	56	0.6524	36	47	0.3555	13	37	0.1116	65	45	0.2574	46	37	0.4047	25	25	0.9264	84	26
Luminal A	HCP5	0.7514	140	67	LILRB1	0.423	104	103	hsa-mir-155	0.0783	51	156	1.03527e-05	196	11	12.8848	101	0.8062	51	32	0.9075	24	26	0.4467	53	57	0.2056	13	70	0.4114	25	25	0.1323	54	56	0.2574	46	37	0.4047	25	25	0.9264	84	26
Luminal A	LOC100233209	0.9881	102	105	IDO1	0.7772	104	103	hsa-mir-155	0.0783	51	156	0.00015435	188	19	8.98666	101	0.8062	51	32	0.8088	25	25	0.875	54	56	0.5536	52	31	0.1609	35	15	0.2478	83	27	0.2574	46	37	0.4047	25	25	0.9264	84	26
Luminal A	LOC100188949	0.6882	103	104	HLA-DQB1	0.0693	125	82	hsa-mir-146a	0.299	52	155	0.000275317	193	14	7.97562	101	0.6882	103	104	0.9467	25	25	0.2709	53	57	0.5835	62	21	0.1544	13	37	0.2085	26	84	NotAvailable	NotAvailable	NotAvailable	0.1631	24	26	0.3545	38	72
Luminal A	LOC100233209	0.9881	102	105	HLA-F	0.1682	105	102	hsa-mir-155	0.0783	51	156	0.000453706	189	18	7.43111	101	0.8062	51	32	0.8088	25	25	0.875	54	56	0.5552	37	46	0.1123	35	15	0.2683	26	84	0.2574	46	37	0.4047	25	25	0.9264	84	26
Luminal A	HCP5	0.6891	105	102	SPI1	0.7646	104	103	hsa-mir-155	0.0783	51	156	0.000663916	192	15	6.88187	101	0.8062	51	32	0.9075	24	26	0.4467	53	57	0.3062	47	36	0.6222	28	22	0.3041	54	56	0.2574	46	37	0.4047	25	25	0.9264	84	26
Luminal A	MIR155HG	0.4816	104	103	SEL1L3	0.393	136	71	hsa-mir-150	0.2609	155	52	0.00114303	195	12	7.83449	010	0.8062	51	32	0.112	25	25	0.7598	25	85	0.6737	30	53	0.0567	12	38	0.3649	54	56	0.2574	46	37	0.7436	25	25	0.1966	83	27
Luminal A	LOC100188949	0.6882	103	104	CCRL2	0.2753	103	104	hsa-mir-150	0.2609	155	52	0.000866783	193	14	8.23361	010	0.6882	103	104	0.9467	25	25	0.2709	53	57	0.5784	39	44	0.4336	13	37	0.7059	26	84	0.2574	46	37	0.7436	25	25	0.1966	83	27
Luminal A	LOC100233209	0.9881	102	105	SOCS1	0.1747	51	156	hsa-mir-155	0.0783	51	156	0.00109658	192	15	6.15792	101	0.8062	51	32	0.8088	25	25	0.875	54	56	0.2282	46	37	0.0614	12	38	0.3468	25	85	0.2574	46	37	0.4047	25	25	0.9264	84	26
Luminal A	LOC100188949	0.6882	103	104	LAPTM5	0.6815	131	76	hsa-mir-155	0.0783	51	156	0.00240395	196	11	5.02553	101	0.6882	103	104	0.9467	25	25	0.2709	53	57	0.3846	49	34	0.3008	13	37	0.2797	54	56	0.2574	46	37	0.4047	25	25	0.9264	84	26
Luminal A	LOC100188949	0.6882	103	104	TRPV2	0.2477	132	75	hsa-mir-155	0.0783	51	156	0.00288209	196	11	4.76383	101	0.6882	103	104	0.9467	25	25	0.2709	53	57	0.2056	13	70	0.4789	36	14	0.4197	81	29	0.2574	46	37	0.4047	25	25	0.9264	84	26
Luminal A	LOC100188949	0.6882	103	104	PLEKHO1	0.2602	103	104	hsa-mir-155	0.0783	51	156	0.000455215	196	11	7.42632	101	0.6882	103	104	0.9467	25	25	0.2709	53	57	NotAvailable	NotAvailable	NotAvailable	0.0515	12	38	NotAvailable	NotAvailable	NotAvailable	0.2574	46	37	0.4047	25	25	0.9264	84	26
Luminal A	LOC100188949	0.6882	103	104	TFEC	0.4502	103	104	hsa-mir-150	0.2609	155	52	0.00225394	190	17	6.8549	010	0.6882	103	104	0.9467	25	25	0.2709	53	57	0.8151	34	49	0.0581	12	38	0.1593	75	35	0.2574	46	37	0.7436	25	25	0.1966	83	27
Luminal A	LOC100188949	0.6882	103	104	PIK3AP1	0.0599	131	76	hsa-mir-155	0.0783	51	156	0.00356531	195	12	4.07046	101	0.6882	103	104	0.9467	25	25	0.2709	53	57	0.3272	38	45	0.2566	13	37	0.1611	54	56	0.2574	46	37	0.4047	25	25	0.9264	84	26
Luminal A	LOC100188949	0.6882	103	104	MLKL	0.3276	104	103	hsa-mir-150	0.2609	155	52	0.00230032	193	14	6.82552	010	0.6882	103	104	0.9467	25	25	0.2709	53	57	0.1611	29	54	0.1577	35	15	NotAvailable	NotAvailable	NotAvailable	0.2574	46	37	0.7436	25	25	0.1966	83	27
Luminal A	LOC100233209	0.9881	102	105	APOL1	0.3374	104	103	hsa-mir-155	0.0783	51	156	0.00243095	189	18	5.00942	101	0.8062	51	32	0.8088	25	25	0.875	54	56	0.0849	38	45	0.1281	25	25	0.3016	53	57	0.2574	46	37	0.4047	25	25	0.9264	84	26
Luminal A	LOC100233209	0.9881	102	105	CLEC10A	0.2696	49	158	hsa-mir-150	0.2609	155	52	0.00559894	194	13	5.5422	101	0.8062	51	32	0.8088	25	25	0.875	54	56	0.4098	34	49	0.4188	24	26	0.2638	81	29	0.2574	46	37	0.7436	25	25	0.1966	83	27
Luminal A	LOC100233209	0.9881	102	105	CXCL10	0.2941	52	155	hsa-mir-155	0.0783	51	156	0.00287958	191	16	4.76508	101	0.8062	51	32	0.8088	25	25	0.875	54	56	0.1214	40	43	0.1918	36	14	0.1068	73	37	0.2574	46	37	0.4047	25	25	0.9264	84	26
Luminal A	HCP5	0.6891	105	102	HLA-DRB1	0.3595	51	156	hsa-mir-155	0.0783	51	156	0.0030559	189	18	4.67935	101	0.8062	51	32	0.9075	24	26	0.4467	53	57	0.6025	40	43	0.2258	12	38	0.0611	67	43	0.2574	46	37	0.4047	25	25	0.9264	84	26
Luminal A	HCP5	0.3562	52	155	JAK3	0.3035	51	156	hsa-mir-142	0.1614	155	52	0.00301574	196	11	5.74198	101	0.8062	51	32	0.9075	24	26	0.4467	53	57	0.5536	52	31	0.2703	31	19	0.1454	26	84	0.809	59	24	0.5629	24	26	0.2359	56	54
Luminal A	LOC100233209	0.9881	102	105	PSMB9	0.1849	52	155	hsa-mir-155	0.0783	51	156	0.00208718	195	12	5.22939	101	0.8062	51	32	0.8088	25	25	0.875	54	56	0.2797	15	68	0.1337	36	14	0.2416	81	29	0.2574	46	37	0.4047	25	25	0.9264	84	26
Luminal A	HCP5	0.7114	156	51	LST1	0.4264	153	54	hsa-mir-155	0.0783	51	156	0.00105056	192	15	6.21978	101	0.8062	51	32	0.9075	24	26	0.4467	53	57	0.4494	16	67	0.4122	31	19	0.4903	81	29	0.2574	46	37	0.4047	25	25	0.9264	84	26
Luminal A	HCP5	0.7114	156	51	TNFAIP8L2	0.2604	104	103	hsa-mir-155	0.0783	51	156	0.00121045	193	14	6.0154	101	0.8062	51	32	0.9075	24	26	0.4467	53	57	0.402	50	33	0.268	13	37	0.1623	54	56	0.2574	46	37	0.4047	25	25	0.9264	84	26
Luminal A	LOC100188949	0.6882	103	104	B2M	0.3565	52	155	hsa-mir-155	0.0783	51	156	0.00590309	196	11	3.72947	101	0.6882	103	104	0.9467	25	25	0.2709	53	57	0.6524	36	47	0.3555	13	37	0.1116	65	45	0.2574	46	37	0.4047	25	25	0.9264	84	26
Luminal A	LOC100233209	0.9881	102	105	CXCL11	0.1924	156	51	hsa-mir-155	0.0783	51	156	0.00584252	191	16	3.74435	101	0.8062	51	32	0.8088	25	25	0.875	54	56	0.4237	29	54	0.1346	36	14	0.1319	53	57	0.2574	46	37	0.4047	25	25	0.9264	84	26
Luminal A	LOC100233209	0.9881	102	105	CXCL9	0.9813	103	104	hsa-mir-155	0.0783	51	156	0.00604497	191	16	3.69521	101	0.8062	51	32	0.8088	25	25	0.875	54	56	0.6955	37	46	0.4055	13	37	0.2976	25	85	0.2574	46	37	0.4047	25	25	0.9264	84	26
Luminal A	LOC100188949	0.6882	103	104	APOL6	0.6301	103	104	hsa-mir-150	0.2609	155	52	0.0125499	193	14	4.37775	010	0.6882	103	104	0.9467	25	25	0.2709	53	57	0.2306	51	32	NotAvailable	NotAvailable	NotAvailable	0.5254	26	84	0.2574	46	37	0.7436	25	25	0.1966	83	27
Luminal A	LOC100188949	0.6882	103	104	BCL2A1	0.9134	104	103	hsa-mir-150	0.2609	155	52	0.0136491	196	11	4.25662	010	0.6882	103	104	0.9467	25	25	0.2709	53	57	0.777	25	58	0.1033	36	14	0.1252	53	57	0.2574	46	37	0.7436	25	25	0.1966	83	27
Luminal A	LOC100233209	0.9881	102	105	LAG3	0.243	105	102	hsa-mir-155	0.0783	51	156	0.00502576	192	15	3.9616	101	0.8062	51	32	0.8088	25	25	0.875	54	56	0.0849	38	45	0.083	13	37	0.2571	26	84	0.2574	46	37	0.4047	25	25	0.9264	84	26
Luminal A	LOC100188949	0.6882	103	104	WDFY4	0.3032	50	157	hsa-mir-150	0.2609	155	52	0.00540507	196	11	5.59304	010	0.6882	103	104	0.9467	25	25	0.2709	53	57	0.3998	24	59	0.6706	25	25	0.3851	75	35	0.2574	46	37	0.7436	25	25	0.1966	83	27
Luminal A	HCP5	0.3562	52	155	TRAF1	0.5727	50	157	hsa-mir-142	0.1614	155	52	0.00784542	195	12	4.36265	101	0.8062	51	32	0.9075	24	26	0.4467	53	57	0.6962	52	31	0.3928	12	38	0.507	54	56	0.809	59	24	0.5629	24	26	0.2359	56	54
Luminal A	HCP5	0.6891	105	102	CD52	0.6365	103	104	hsa-mir-155	0.0783	51	156	0.00740452	190	17	3.40253	101	0.8062	51	32	0.9075	24	26	0.4467	53	57	0.3911	12	71	0.4125	24	26	0.6901	54	56	0.2574	46	37	0.4047	25	25	0.9264	84	26
Luminal A	KIAA0125	0.8767	103	104	CD8B	0.1991	50	157	hsa-mir-150	0.2609	155	52	0.00449886	195	12	5.46779	010	0.8062	51	32	0.4857	25	25	0.8627	93	17	0.3242	24	59	0.408	36	14	0.3677	53	57	0.2574	46	37	0.7436	25	25	0.1966	83	27
Luminal A	LOC100188949	0.6882	103	104	CXorf21	0.0828	51	156	hsa-mir-150	0.2609	155	52	0.00594506	195	12	3.79987	010	0.6882	103	104	0.9467	25	25	0.2709	53	57	0.4242	48	35	0.3136	12	38	0.5576	26	84	0.2574	46	37	0.7436	25	25	0.1966	83	27
Luminal A	LOC100233209	0.9881	102	105	FOXP3	0.6559	104	103	hsa-mir-155	0.0783	51	156	0.00772742	190	17	3.34095	101	0.8062	51	32	0.8088	25	25	0.875	54	56	0.174	42	41	0.0831	24	26	0.3237	81	29	0.2574	46	37	0.4047	25	25	0.9264	84	26
Luminal A	MIR155HG	0.4816	104	103	CXCR3	0.3637	103	104	hsa-mir-150	0.2609	155	52	0.00901262	192	15	4.85541	101	0.8062	51	32	0.112	25	25	0.7598	25	85	0.4626	13	70	0.3249	13	37	0.4123	25	85	0.2574	46	37	0.7436	25	25	0.1966	83	27
Luminal A	HCP5	0.7514	140	67	IL32	0.0785	50	157	hsa-mir-155	0.0783	51	156	0.00263446	190	17	4.89343	101	0.8062	51	32	0.9075	24	26	0.4467	53	57	0.1294	65	18	0.3257	35	15	0.0784	74	36	0.2574	46	37	0.4047	25	25	0.9264	84	26
Luminal A	HCP5	0.7114	156	51	CXCR5	0.8186	154	53	hsa-mir-155	0.0783	51	156	0.00223628	191	16	5.12984	101	0.8062	51	32	0.9075	24	26	0.4467	53	57	0.2819	40	43	0.2455	25	25	0.6055	53	57	0.2574	46	37	0.4047	25	25	0.9264	84	26
Luminal A	LOC100188949	0.6882	103	104	HLA-DRB1	0.3595	51	156	hsa-mir-155	0.0783	51	156	0.0107964	195	12	2.85847	101	0.6882	103	104	0.9467	25	25	0.2709	53	57	0.6025	40	43	0.2258	12	38	0.0611	67	43	0.2574	46	37	0.4047	25	25	0.9264	84	26
Luminal A	LOC100188949	0.6882	103	104	RLTPR	0.8605	103	104	hsa-mir-150	0.2609	155	52	0.0208521	193	14	3.64523	101	0.6882	103	104	0.9467	25	25	0.2709	53	57	0.3666	42	41	0.1573	35	15	0.4956	26	84	0.2574	46	37	0.7436	25	25	0.1966	83	27
Luminal A	LOC100188949	0.6882	103	104	CLEC7A	0.4003	103	104	hsa-mir-150	0.2609	155	52	0.012964	191	16	4.33091	010	0.6882	103	104	0.9467	25	25	0.2709	53	57	0.5784	39	44	0.3156	31	19	0.315	27	83	0.2574	46	37	0.7436	25	25	0.1966	83	27
Luminal A	MIR155HG	0.4816	104	103	HLA-F	0.1682	105	102	hsa-mir-155	0.0783	51	156	0.00548585	186	21	3.83522	101	0.8062	51	32	0.112	25	25	0.7598	25	85	0.5552	37	46	0.1123	35	15	0.2683	26	84	0.2574	46	37	0.4047	25	25	0.9264	84	26
Luminal A	LOC100188949	0.6882	103	104	TNFSF8	0.3301	50	157	hsa-mir-150	0.2609	155	52	0.0236287	192	15	3.46489	010	0.6882	103	104	0.9467	25	25	0.2709	53	57	0.4894	45	38	0.2496	25	25	0.6366	68	42	0.2574	46	37	0.7436	25	25	0.1966	83	27
Luminal A	HCP5	0.6891	105	102	FERMT3	0.2874	103	104	hsa-mir-155	0.0783	51	156	0.0101321	190	17	2.95008	101	0.8062	51	32	0.9075	24	26	0.4467	53	57	0.2757	47	36	0.4356	31	19	0.4408	54	56	0.2574	46	37	0.4047	25	25	0.9264	84	26
Luminal A	LOC100188949	0.6882	103	104	NCF2	0.1801	104	103	hsa-mir-150	0.2609	155	52	0.00637836	195	12	4.81947	010	0.6882	103	104	0.9467	25	25	0.2709	53	57	0.4685	34	49	0.2594	36	14	0.184	26	84	0.2574	46	37	0.7436	25	25	0.1966	83	27
Luminal A	LOC100188949	0.6882	103	104	XCL1	0.4946	104	103	hsa-mir-150	0.2609	155	52	0.0184118	193	14	3.8248	101	0.6882	103	104	0.9467	25	25	0.2709	53	57	0.36	26	57	0.1728	13	37	0.1054	53	57	0.2574	46	37	0.7436	25	25	0.1966	83	27
Luminal A	LOC100233209	0.9881	102	105	B2M	0.552	105	102	hsa-mir-142	0.1614	155	52	0.018785	192	15	3.10299	101	0.8062	51	32	0.8088	25	25	0.875	54	56	0.6524	36	47	0.3555	13	37	0.1116	65	45	0.809	59	24	0.5629	24	26	0.2359	56	54
Luminal A	LOC100233209	0.9881	102	105	CCL22	0.0708	154	53	hsa-mir-142	0.1614	155	52	0.00626639	195	12	3.49804	101	0.8062	51	32	0.8088	25	25	0.875	54	56	0.5706	26	57	0.2359	12	38	0.2266	25	85	0.809	59	24	0.5629	24	26	0.2359	56	54
Luminal A	LOC100188949	0.6882	103	104	GNGT2	0.4711	51	156	hsa-mir-142	0.1614	155	52	0.0230109	195	12	2.81025	101	0.6882	103	104	0.9467	25	25	0.2709	53	57	0.5772	39	44	0.3694	25	25	0.1198	68	42	0.809	59	24	0.5629	24	26	0.2359	56	54
Luminal A	LOC100188949	0.6882	103	104	TNFAIP8L2	0.2604	104	103	hsa-mir-142	0.1614	155	52	0.0230109	195	12	2.81025	101	0.6882	103	104	0.9467	25	25	0.2709	53	57	0.402	50	33	0.268	13	37	0.1623	54	56	0.809	59	24	0.5629	24	26	0.2359	56	54
Luminal A	LOC100233209	0.9881	102	105	P2RY14	0.7572	102	105	hsa-mir-150	0.2609	155	52	0.0280393	193	14	3.21797	101	0.8062	51	32	0.8088	25	25	0.875	54	56	0.7023	18	65	0.1767	24	26	0.6836	71	39	0.2574	46	37	0.7436	25	25	0.1966	83	27
Luminal A	C21orf34	0.2775	101	106	FAT2	0.3577	101	106	hsa-let-7c	0.4385	105	102	0.0115012	196	11	4.59263	101	0.49	21	62	0.2044	31	19	0.78	53	57	NotAvailable	NotAvailable	NotAvailable	NotAvailable	NotAvailable	NotAvailable	0.0688	81	29	NotAvailable	NotAvailable	NotAvailable	0.3481	26	24	0.8687	56	54
Luminal A	LOC100188949	0.6882	103	104	NPL	0.2638	104	103	hsa-mir-150	0.2609	155	52	0.0110823	193	14	4.55717	010	0.6882	103	104	0.9467	25	25	0.2709	53	57	0.2376	46	37	0.1631	25	25	0.2038	25	85	0.2574	46	37	0.7436	25	25	0.1966	83	27
Luminal A	LOC100188949	0.6882	103	104	EPSTI1	0.2445	156	51	hsa-mir-155	0.0783	51	156	0.0287759	194	13	1.44415	101	0.6882	103	104	0.9467	25	25	0.2709	53	57	0.1444	22	61	0.151	13	37	0.1228	81	29	0.2574	46	37	0.4047	25	25	0.9264	84	26
Luminal A	LOC100233209	0.9881	102	105	IDO1	0.7772	104	103	hsa-mir-142	0.1614	155	52	0.0213041	191	16	2.92143	101	0.8062	51	32	0.8088	25	25	0.875	54	56	0.5536	52	31	0.1609	35	15	0.2478	83	27	0.809	59	24	0.5629	24	26	0.2359	56	54
Luminal A	LOC100188949	0.6882	103	104	LAP3	0.4739	156	51	hsa-mir-150	0.2609	155	52	0.0298182	192	15	3.12923	010	0.6882	103	104	0.9467	25	25	0.2709	53	57	0.3721	23	60	NotAvailable	NotAvailable	NotAvailable	0.3475	54	56	0.2574	46	37	0.7436	25	25	0.1966	83	27
Luminal A	LOC100188949	0.6882	103	104	CD74	0.2522	102	105	hsa-mir-142	0.1614	155	52	0.0259077	194	13	2.63919	101	0.6882	103	104	0.9467	25	25	0.2709	53	57	0.3562	39	44	0.3513	13	37	0.1687	81	29	0.809	59	24	0.5629	24	26	0.2359	56	54
Luminal A	LOC100233209	0.9881	102	105	GPR84	0.2897	52	155	hsa-mir-155	0.0783	51	156	0.00349469	193	14	4.48578	101	0.8062	51	32	0.8088	25	25	0.875	54	56	0.4433	46	37	0.2876	31	19	NotAvailable	NotAvailable	NotAvailable	0.2574	46	37	0.4047	25	25	0.9264	84	26
Luminal A	LOC100233209	0.9881	102	105	SOCS1	0.1747	51	156	hsa-mir-142	0.1614	155	52	0.0072181	195	12	4.48288	101	0.8062	51	32	0.8088	25	25	0.875	54	56	0.2282	46	37	0.0614	12	38	0.3468	25	85	0.809	59	24	0.5629	24	26	0.2359	56	54
Luminal A	LOC100188949	0.6882	103	104	NFATC2	0.2571	128	79	hsa-mir-150	0.2609	155	52	0.0118981	193	14	4.43352	010	0.6882	103	104	0.9467	25	25	0.2709	53	57	0.6717	11	72	0.1329	25	25	NotAvailable	NotAvailable	NotAvailable	0.2574	46	37	0.7436	25	25	0.1966	83	27
Luminal A	LOC100233209	0.9881	102	105	LOC400759	0.5601	104	103	hsa-mir-155	0.0783	51	156	0.0152099	191	16	2.364	101	0.8062	51	32	0.8088	25	25	0.875	54	56	0.0879	14	69	0.1282	25	25	0.3307	53	57	0.2574	46	37	0.4047	25	25	0.9264	84	26
Luminal A	LOC100188949	0.6882	103	104	STK10	0.2636	155	52	hsa-mir-150	0.2609	155	52	0.0334879	193	14	2.96179	010	0.6882	103	104	0.9467	25	25	0.2709	53	57	0.5575	30	53	0.2709	13	37	NotAvailable	NotAvailable	NotAvailable	0.2574	46	37	0.7436	25	25	0.1966	83	27
Luminal A	LOC100233209	0.9881	102	105	XCL1	0.4946	104	103	hsa-mir-150	0.2609	155	52	0.0249909	191	16	3.38402	101	0.8062	51	32	0.8088	25	25	0.875	54	56	0.36	26	57	0.1728	13	37	0.1054	53	57	0.2574	46	37	0.7436	25	25	0.1966	83	27
Luminal A	HCP5	0.6891	105	102	C1QA	0.8432	104	103	hsa-mir-155	0.0783	51	156	0.016849	191	16	2.21635	101	0.8062	51	32	0.9075	24	26	0.4467	53	57	0.0938	50	33	0.6935	34	16	0.2815	73	37	0.2574	46	37	0.4047	25	25	0.9264	84	26
Luminal A	HCP5	0.6891	105	102	C1QB	0.4171	104	103	hsa-mir-155	0.0783	51	156	0.016849	191	16	2.21635	101	0.8062	51	32	0.9075	24	26	0.4467	53	57	0.2404	38	45	0.1378	13	37	0.0869	81	29	0.2574	46	37	0.4047	25	25	0.9264	84	26
Luminal A	LOC100188949	0.6882	103	104	LAPTM5	0.6815	131	76	hsa-mir-150	0.2609	155	52	0.0364519	193	14	2.83943	101	0.6882	103	104	0.9467	25	25	0.2709	53	57	0.3846	49	34	0.3008	13	37	0.2797	54	56	0.2574	46	37	0.7436	25	25	0.1966	83	27
Luminal A	LOC100233209	0.9881	102	105	SAMHD1	0.8487	103	104	hsa-mir-150	0.2609	155	52	0.0369124	194	13	2.82132	101	0.8062	51	32	0.8088	25	25	0.875	54	56	0.5118	37	46	0.6943	38	12	0.4084	26	84	0.2574	46	37	0.7436	25	25	0.1966	83	27
Luminal A	LOC100188949	0.6882	103	104	LY86	0.2398	154	53	hsa-mir-142	0.1614	155	52	0.0326259	194	13	2.30655	101	0.6882	103	104	0.9467	25	25	0.2709	53	57	0.0845	48	35	0.3794	36	14	0.0835	54	56	0.809	59	24	0.5629	24	26	0.2359	56	54
Luminal A	LOC100233209	0.9881	102	105	IDO1	0.7772	104	103	hsa-mir-150	0.2609	155	52	0.0382316	194	13	2.77066	010	0.8062	51	32	0.8088	25	25	0.875	54	56	0.5536	52	31	0.1609	35	15	0.2478	83	27	0.2574	46	37	0.7436	25	25	0.1966	83	27
Luminal A	LOC100188949	0.6882	103	104	RUFY4	0.795	104	103	hsa-mir-142	0.1614	155	52	0.028324	193	14	2.51054	101	0.6882	103	104	0.9467	25	25	0.2709	53	57	0.3826	72	11	0.1884	37	13	NotAvailable	NotAvailable	NotAvailable	0.809	59	24	0.5629	24	26	0.2359	56	54
Luminal A	MIR155HG	0.4816	104	103	IFNAR2	0.1488	50	157	hsa-mir-150	0.2609	155	52	0.0280241	193	14	2.40863	010	0.8062	51	32	0.112	25	25	0.7598	25	85	NotAvailable	NotAvailable	NotAvailable	0.3031	25	25	0.1925	81	29	0.2574	46	37	0.7436	25	25	0.1966	83	27
Luminal A	HCP5	0.3562	52	155	GPR183	0.3189	102	105	hsa-mir-150	0.2609	155	52	0.0153127	194	13	4.0907	101	0.8062	51	32	0.9075	24	26	0.4467	53	57	0.448	49	34	0.2715	12	38	0.3534	53	57	0.2574	46	37	0.7436	25	25	0.1966	83	27
Luminal A	LOC100233209	0.9881	102	105	CXCL13	0.3926	154	53	hsa-mir-150	0.2609	155	52	0.0238199	192	15	3.45326	101	0.8062	51	32	0.8088	25	25	0.875	54	56	0.4818	38	45	0.08	38	12	0.1817	99	11	0.2574	46	37	0.7436	25	25	0.1966	83	27
Luminal A	MEG3	0.4057	50	157	TLL1	0.3983	101	106	hsa-mir-127	0.2498	105	102	0.0152753	192	15	4.0315	010	0.8062	51	32	NotAvailable	NotAvailable	NotAvailable	0.957	53	57	0.1744	22	61	NotAvailable	NotAvailable	NotAvailable	0.0572	85	25	0.2574	46	37	0.0514	26	24	0.2887	56	54
Luminal A	C5orf58	0.7846	50	157	NKG7	0.6052	103	104	hsa-mir-150	0.2609	155	52	0.0385559	192	15	2.75847	101	0.4939	21	62	0.6493	24	26	0.7517	25	85	0.3666	42	41	0.1631	25	25	0.2038	25	85	0.2574	46	37	0.7436	25	25	0.1966	83	27
Luminal A	LOC100233209	0.9881	102	105	STAT4	0.5266	154	53	hsa-mir-150	0.2609	155	52	0.0448482	190	17	2.54038	101	0.8062	51	32	0.8088	25	25	0.875	54	56	0.3401	31	52	0.0504	36	14	0.5816	53	57	0.2574	46	37	0.7436	25	25	0.1966	83	27
Luminal A	C21orf34	0.2775	101	106	HOXA7	0.3322	100	107	hsa-let-7c	0.4385	105	102	0.0185624	194	13	3.90203	101	0.49	21	62	0.2044	31	19	0.78	53	57	NotAvailable	NotAvailable	NotAvailable	NotAvailable	NotAvailable	NotAvailable	NotAvailable	NotAvailable	NotAvailable	NotAvailable	NotAvailable	NotAvailable	0.3481	26	24	0.8687	56	54
Luminal A	LOC100233209	0.9881	102	105	SLAMF8	0.1389	51	156	hsa-mir-155	0.0783	51	156	0.0220356	190	17	1.82918	101	0.8062	51	32	0.8088	25	25	0.875	54	56	0.4607	45	38	0.0716	37	13	0.1896	81	29	0.2574	46	37	0.4047	25	25	0.9264	84	26
Luminal A	C5orf58	0.7846	50	157	CD3E	0.6636	102	105	hsa-mir-150	0.2609	155	52	0.0449234	191	16	2.53796	101	0.4939	21	62	0.6493	24	26	0.7517	25	85	0.2819	39	44	0.2974	13	37	0.3202	25	85	0.2574	46	37	0.7436	25	25	0.1966	83	27
Luminal A	LOC100233209	0.9881	102	105	CD1C	0.642	102	105	hsa-mir-150	0.2609	155	52	0.0440443	190	17	2.56647	101	0.8062	51	32	0.8088	25	25	0.875	54	56	0.1801	43	40	0.392	35	15	0.1591	53	57	0.2574	46	37	0.7436	25	25	0.1966	83	27
Luminal A	LOC100188949	0.6882	103	104	HLA-F	0.1682	105	102	hsa-mir-142	0.1614	155	52	0.00568773	195	12	4.82664	101	0.6882	103	104	0.9467	25	25	0.2709	53	57	0.5552	37	46	0.1123	35	15	0.2683	26	84	0.809	59	24	0.5629	24	26	0.2359	56	54
Luminal A	LOC100188949	0.6882	103	104	APOBEC3H	0.4306	135	72	hsa-mir-142	0.1614	155	52	0.0304648	193	14	2.40542	101	0.6882	103	104	0.9467	25	25	0.2709	53	57	0.8465	37	46	0.1047	25	25	0.6676	76	34	0.809	59	24	0.5629	24	26	0.2359	56	54
Luminal A	LOC100233209	0.9881	102	105	IL7R	0.7317	103	104	hsa-mir-150	0.2609	155	52	0.0482678	191	16	2.43436	101	0.8062	51	32	0.8088	25	25	0.875	54	56	0.1936	45	38	0.336	39	11	0.6761	25	85	0.2574	46	37	0.7436	25	25	0.1966	83	27
Luminal A	LOC100188949	0.6882	103	104	IL15	0.5874	104	103	hsa-mir-150	0.2609	155	52	0.0422111	193	14	2.6278	010	0.6882	103	104	0.9467	25	25	0.2709	53	57	0.1409	37	46	0.212	36	14	0.0607	26	84	0.2574	46	37	0.7436	25	25	0.1966	83	27
Luminal A	LOC100233209	0.9881	102	105	GPR171	0.7924	102	105	hsa-mir-150	0.2609	155	52	0.0493912	191	16	2.40117	101	0.8062	51	32	0.8088	25	25	0.875	54	56	0.393	12	71	0.0504	37	13	0.547	53	57	0.2574	46	37	0.7436	25	25	0.1966	83	27
Luminal A	LOC100233209	0.9881	102	105	IL4I1	0.2575	155	52	hsa-mir-155	0.0783	51	156	0.024971	192	15	1.64876	101	0.8062	51	32	0.8088	25	25	0.875	54	56	0.2819	39	44	0.4706	31	19	0.4667	81	29	0.2574	46	37	0.4047	25	25	0.9264	84	26
Luminal A	LOC100233209	0.9881	102	105	FCN1	0.4159	104	103	hsa-mir-150	0.2609	155	52	0.0330127	191	16	2.9824	101	0.8062	51	32	0.8088	25	25	0.875	54	56	0.232	50	33	0.2937	25	25	0.1966	25	85	0.2574	46	37	0.7436	25	25	0.1966	83	27
Luminal A	LOC100188949	0.6882	103	104	IRF1	0.3439	104	103	hsa-mir-150	0.2609	155	52	0.0275329	192	15	3.24427	101	0.6882	103	104	0.9467	25	25	0.2709	53	57	0.5659	50	33	0.2588	37	13	0.1454	26	84	0.2574	46	37	0.7436	25	25	0.1966	83	27
Luminal A	MIR155HG	0.4816	104	103	CD1D	0.7954	153	54	hsa-mir-150	0.2609	155	52	0.038755	191	16	2.75104	101	0.8062	51	32	0.112	25	25	0.7598	25	85	0.2922	50	33	0.5165	23	27	0.2519	53	57	0.2574	46	37	0.7436	25	25	0.1966	83	27
Luminal A	MIR155HG	0.4816	104	103	KLRC1	0.3918	104	103	hsa-mir-150	0.2609	155	52	0.0330228	193	14	2.98196	010	0.8062	51	32	0.112	25	25	0.7598	25	85	0.3826	72	11	0.6247	31	19	0.5548	53	57	0.2574	46	37	0.7436	25	25	0.1966	83	27
Luminal A	LOC100233209	0.9881	102	105	TOX2	0.3992	103	104	hsa-mir-150	0.2609	155	52	0.033805	190	17	2.94819	101	0.8062	51	32	0.8088	25	25	0.875	54	56	0.1128	39	44	0.4088	24	26	0.2176	81	29	0.2574	46	37	0.7436	25	25	0.1966	83	27
Luminal A	LOC100188949	0.6882	103	104	NCF4	0.6862	128	79	hsa-mir-142	0.1614	155	52	0.0496836	195	12	1.6998	101	0.6882	103	104	0.9467	25	25	0.2709	53	57	0.5526	13	70	0.1764	32	18	0.1683	54	56	0.809	59	24	0.5629	24	26	0.2359	56	54
Luminal A	LOC100233209	0.9881	102	105	LAMP3	0.3944	103	104	hsa-mir-146a	0.299	52	155	0.0344626	191	16	3.11704	010	0.8062	51	32	0.8088	25	25	0.875	54	56	0.3217	52	31	0.0891	35	15	0.4356	53	57	NotAvailable	NotAvailable	NotAvailable	0.1631	24	26	0.3545	38	72
Luminal A	MIR155HG	0.4816	104	103	PTPRCAP	0.2776	102	105	hsa-mir-155	0.0783	51	156	0.0245888	187	20	1.67101	101	0.8062	51	32	0.112	25	25	0.7598	25	85	0.3861	56	27	0.5042	35	15	0.2861	53	57	0.2574	46	37	0.4047	25	25	0.9264	84	26
Luminal A	LOC100188949	0.6882	103	104	CLEC4E	0.3912	103	104	hsa-mir-150	0.2609	155	52	0.035197	193	14	2.88997	010	0.6882	103	104	0.9467	25	25	0.2709	53	57	0.2056	13	70	0.2038	13	37	0.1461	82	28	0.2574	46	37	0.7436	25	25	0.1966	83	27
Luminal A	MIR155HG	0.4816	104	103	CCL5	0.3227	51	156	hsa-mir-155	0.0783	51	156	0.0295144	185	22	1.40759	101	0.8062	51	32	0.112	25	25	0.7598	25	85	0.487	30	53	0.1631	25	25	0.1746	26	84	0.2574	46	37	0.4047	25	25	0.9264	84	26
Luminal A	MIR155HG	0.4816	104	103	CXCR3	0.3637	103	104	hsa-mir-155	0.0783	51	156	0.0304938	188	19	1.3605	101	0.8062	51	32	0.112	25	25	0.7598	25	85	0.4626	13	70	0.3249	13	37	0.4123	25	85	0.2574	46	37	0.4047	25	25	0.9264	84	26
Luminal A	LOC100233209	0.9881	102	105	GBP5	0.8875	104	103	hsa-mir-155	0.0783	51	156	0.0312228	189	18	1.32641	101	0.8062	51	32	0.8088	25	25	0.875	54	56	0.3152	49	34	0.2863	37	13	0.2179	81	29	0.2574	46	37	0.4047	25	25	0.9264	84	26
Luminal A	LOC100188949	0.6882	103	104	TLR4	0.1813	102	103	hsa-mir-150	0.2609	155	52	0.0173298	193	14	3.38705	010	0.6882	103	104	0.9467	25	25	0.2709	53	57	0.3528	40	43	0.6701	36	14	0.209	70	40	0.2574	46	37	0.7436	25	25	0.1966	83	27
Luminal A	MIR155HG	0.4816	104	103	SPOCK2	0.7883	50	157	hsa-mir-150	0.2609	155	52	0.0474472	192	15	2.4591	101	0.8062	51	32	0.112	25	25	0.7598	25	85	0.1567	28	55	0.5405	25	25	0.605	53	57	0.2574	46	37	0.7436	25	25	0.1966	83	27
Luminal A	LOC100188949	0.6882	103	104	CTSS	0.296	103	104	hsa-mir-150	0.2609	155	52	0.0264449	193	14	3.30243	010	0.6882	103	104	0.9467	25	25	0.2709	53	57	0.5006	29	54	0.296	37	13	0.0866	81	29	0.2574	46	37	0.7436	25	25	0.1966	83	27
Luminal A	MEG3	0.4057	50	157	COL14A1	0.3851	153	54	hsa-mir-125b-2	0.2603	104	103	0.0269306	194	13	3.27286	010	0.8062	51	32	NotAvailable	NotAvailable	NotAvailable	0.957	53	57	NotAvailable	NotAvailable	NotAvailable	0.353	31	19	0.736	77	33	0.3872	58	25	0.6846	26	24	0.8848	56	54
Luminal A	MIR155HG	0.4816	104	103	IL32	0.0785	50	157	hsa-mir-155	0.0783	51	156	0.0343056	186	21	1.19057	101	0.8062	51	32	0.112	25	25	0.7598	25	85	0.1294	65	18	0.3257	35	15	0.0784	74	36	0.2574	46	37	0.4047	25	25	0.9264	84	26
Luminal A	C21orf34	0.2775	101	106	DSC3	0.8759	102	105	hsa-let-7c	0.4385	105	102	0.0291049	194	13	3.25316	101	0.49	21	62	0.2044	31	19	0.78	53	57	NotAvailable	NotAvailable	NotAvailable	NotAvailable	NotAvailable	NotAvailable	0.6731	81	29	NotAvailable	NotAvailable	NotAvailable	0.3481	26	24	0.8687	56	54
Luminal A	MEG3	0.4057	50	157	C14orf37	0.1295	114	93	hsa-mir-127	0.2498	105	102	0.0264576	192	15	2.2912	010	0.8062	51	32	NotAvailable	NotAvailable	NotAvailable	0.957	53	57	NotAvailable	NotAvailable	NotAvailable	NotAvailable	NotAvailable	NotAvailable	0.5719	67	43	0.2574	46	37	0.0514	26	24	0.2887	56	54
Luminal A	LOC100188949	0.6882	103	104	TIMD4	0.2927	105	102	hsa-mir-150	0.2609	155	52	0.0310545	194	13	3.07062	101	0.6882	103	104	0.9467	25	25	0.2709	53	57	0.1313	15	68	0.3138	32	18	0.422	27	83	0.2574	46	37	0.7436	25	25	0.1966	83	27
Luminal A	HCP5	0.6891	105	102	LAPTM5	0.6815	131	76	hsa-mir-155	0.0783	51	156	0.0354072	192	15	1.14497	101	0.8062	51	32	0.9075	24	26	0.4467	53	57	0.3846	49	34	0.3008	13	37	0.2797	54	56	0.2574	46	37	0.4047	25	25	0.9264	84	26
Luminal A	MIR155HG	0.4816	104	103	LIMD2	0.4366	140	67	hsa-mir-155	0.0783	51	156	0.0366242	196	11	1.09622	101	0.8062	51	32	0.112	25	25	0.7598	25	85	0.55	24	59	0.2007	24	26	NotAvailable	NotAvailable	NotAvailable	0.2574	46	37	0.4047	25	25	0.9264	84	26
Luminal A	LOC100233209	0.9881	102	105	ADAMDEC1	0.063	105	102	hsa-mir-155	0.0783	51	156	0.00711527	196	11	3.14636	010	0.8062	51	32	0.8088	25	25	0.875	54	56	0.3047	36	47	0.2281	25	25	0.9871	53	57	0.2574	46	37	0.4047	25	25	0.9264	84	26
Luminal A	LOC100233209	0.9881	102	105	IL2RA	0.53	155	52	hsa-mir-155	0.0783	51	156	0.0374925	190	17	1.06241	101	0.8062	51	32	0.8088	25	25	0.875	54	56	0.4717	53	30	0.1959	13	37	0.1141	81	29	0.2574	46	37	0.4047	25	25	0.9264	84	26
Luminal A	MEG3	0.4057	50	157	TPST1	0.2808	50	157	hsa-mir-127	0.2498	105	102	0.0288265	191	16	3.11531	010	0.8062	51	32	NotAvailable	NotAvailable	NotAvailable	0.957	53	57	NotAvailable	NotAvailable	NotAvailable	NotAvailable	NotAvailable	NotAvailable	0.1689	53	57	0.2574	46	37	0.0514	26	24	0.2887	56	54
Luminal A	LOC100188949	0.6882	103	104	LYZ	0.2372	103	104	hsa-mir-150	0.2609	155	52	0.0279294	194	13	3.08625	010	0.6882	103	104	0.9467	25	25	0.2709	53	57	0.2244	35	48	0.0581	13	37	0.6287	79	31	0.2574	46	37	0.7436	25	25	0.1966	83	27
Luminal A	LOC100188949	0.6882	103	104	APOL1	0.3374	104	103	hsa-mir-155	0.0783	51	156	0.0401417	189	18	0.96391	101	0.6882	103	104	0.9467	25	25	0.2709	53	57	0.0849	38	45	0.1281	25	25	0.3016	53	57	0.2574	46	37	0.4047	25	25	0.9264	84	26
Luminal A	LOC100188949	0.6882	103	104	FCRLA	0.3655	103	104	hsa-mir-150	0.2609	155	52	0.0448949	192	15	2.53887	101	0.6882	103	104	0.9467	25	25	0.2709	53	57	0.4115	35	48	0.0715	39	11	0.2129	26	84	0.2574	46	37	0.7436	25	25	0.1966	83	27
Luminal A	C5orf58	0.7846	50	157	SPOCK2	0.7883	50	157	hsa-mir-150	0.2609	155	52	0.0321644	193	14	3.01996	101	0.4939	21	62	0.6493	24	26	0.7517	25	85	0.1567	28	55	0.5405	25	25	0.605	53	57	0.2574	46	37	0.7436	25	25	0.1966	83	27
Luminal A	LOC100233209	0.9881	102	105	KLRC1	0.3918	104	103	hsa-mir-150	0.2609	155	52	0.0483797	196	11	2.43102	010	0.8062	51	32	0.8088	25	25	0.875	54	56	0.3826	72	11	0.6247	31	19	0.5548	53	57	0.2574	46	37	0.7436	25	25	0.1966	83	27
Luminal A	LOC100188949	0.6882	103	104	ICAM3	0.1168	104	103	hsa-mir-150	0.2609	155	52	0.0144265	193	14	3.01724	101	0.6882	103	104	0.9467	25	25	0.2709	53	57	0.3948	25	58	0.4192	24	26	0.4091	25	85	0.2574	46	37	0.7436	25	25	0.1966	83	27
Luminal A	MIR155HG	0.4816	104	103	SLAMF8	0.1389	51	156	hsa-mir-155	0.0783	51	156	0.0413221	189	18	0.922097	101	0.8062	51	32	0.112	25	25	0.7598	25	85	0.4607	45	38	0.0716	37	13	0.1896	81	29	0.2574	46	37	0.4047	25	25	0.9264	84	26
Luminal A	C21orf34	0.2456	117	90	F2RL1	0.1791	103	104	hsa-let-7c	0.4385	105	102	0.0315603	196	11	2.50458	101	0.49	21	62	0.2044	31	19	0.78	53	57	NotAvailable	NotAvailable	NotAvailable	0.0925	23	27	NotAvailable	NotAvailable	NotAvailable	NotAvailable	NotAvailable	NotAvailable	0.3481	26	24	0.8687	56	54
Luminal A	LOC100188949	0.6882	103	104	POU2F2	0.3458	102	105	hsa-mir-150	0.2609	155	52	0.044616	191	16	2.54786	101	0.6882	103	104	0.9467	25	25	0.2709	53	57	0.2913	27	56	0.3287	32	18	0.342	54	56	0.2574	46	37	0.7436	25	25	0.1966	83	27
Luminal A	LOC100188949	0.6882	103	104	SH2B3	0.1176	123	84	hsa-mir-150	0.2609	155	52	0.0154532	195	12	2.92791	010	0.6882	103	104	0.9467	25	25	0.2709	53	57	0.5963	41	42	0.064	13	37	NotAvailable	NotAvailable	NotAvailable	0.2574	46	37	0.7436	25	25	0.1966	83	27
Luminal A	LOC100188949	0.6882	103	104	CD163	0.0881	103	104	hsa-mir-150	0.2609	155	52	0.0118981	193	14	2.88841	010	0.6882	103	104	0.9467	25	25	0.2709	53	57	0.1744	22	61	0.4306	13	37	0.1309	71	39	0.2574	46	37	0.7436	25	25	0.1966	83	27
Luminal A	LOC100233209	0.9881	102	105	GBP1	0.2947	51	156	hsa-mir-150	0.2609	155	52	0.0361435	193	14	2.85169	010	0.8062	51	32	0.8088	25	25	0.875	54	56	0.0759	48	35	0.2691	25	25	0.1748	81	29	0.2574	46	37	0.7436	25	25	0.1966	83	27
Luminal A	LOC100188949	0.6882	103	104	MRC1	0.1883	103	104	hsa-mir-150	0.2609	155	52	0.0261689	193	14	2.84711	010	0.6882	103	104	0.9467	25	25	0.2709	53	57	0.1385	50	33	0.3571	26	24	0.2749	53	57	0.2574	46	37	0.7436	25	25	0.1966	83	27
Luminal A	LOC100188949	0.6882	103	104	P2RY8	0.3242	102	105	hsa-mir-150	0.2609	155	52	0.0459723	192	15	2.50466	101	0.6882	103	104	0.9467	25	25	0.2709	53	57	0.6025	40	43	0.0591	12	38	0.3005	25	85	0.2574	46	37	0.7436	25	25	0.1966	83	27
Luminal A	MIR155HG	0.4816	104	103	KLRK1	0.2688	103	104	hsa-mir-150	0.2609	155	52	0.0396915	193	14	2.71659	010	0.8062	51	32	0.112	25	25	0.7598	25	85	0.3933	49	34	0.2863	36	14	0.2933	53	57	0.2574	46	37	0.7436	25	25	0.1966	83	27
Luminal A	LOC100233209	0.9881	102	105	KLRC1	0.3918	104	103	hsa-mir-150	0.2609	155	52	0.0391326	196	11	2.73705	101	0.8062	51	32	0.8088	25	25	0.875	54	56	0.3826	72	11	0.6247	31	19	0.5548	53	57	0.2574	46	37	0.7436	25	25	0.1966	83	27
Luminal A	LOC100233209	0.9881	102	105	BANK1	0.9458	50	157	hsa-mir-150	0.2609	155	52	0.0398963	191	16	2.70917	010	0.8062	51	32	0.8088	25	25	0.875	54	56	0.629	19	64	0.145	13	37	0.4285	81	29	0.2574	46	37	0.7436	25	25	0.1966	83	27
Luminal A	LOC100188949	0.6882	103	104	IL18	0.3032	137	70	hsa-mir-142	0.1614	155	52	0.0468951	189	18	1.78313	101	0.6882	103	104	0.9467	25	25	0.2709	53	57	0.2442	32	51	0.1832	37	13	0.1602	53	57	0.809	59	24	0.5629	24	26	0.2359	56	54
Luminal A	LOC100188949	0.6882	103	104	IL32	0.0785	50	157	hsa-mir-146a	0.299	52	155	0.046402	189	18	0.758505	101	0.6882	103	104	0.9467	25	25	0.2709	53	57	0.1294	65	18	0.3257	35	15	0.0784	74	36	NotAvailable	NotAvailable	NotAvailable	0.1631	24	26	0.3545	38	72
Luminal A	MIR155HG	0.4816	104	103	ETS1	0.1735	123	84	hsa-mir-150	0.2609	155	52	0.0270093	195	12	2.68341	010	0.8062	51	32	0.112	25	25	0.7598	25	85	0.1143	44	39	0.1542	13	37	0.7056	53	57	0.2574	46	37	0.7436	25	25	0.1966	83	27
Luminal A	MIR155HG	0.4816	104	103	SOCS1	0.1747	51	156	hsa-mir-150	0.2609	155	52	0.0272061	196	11	2.68288	101	0.8062	51	32	0.112	25	25	0.7598	25	85	0.2282	46	37	0.0614	12	38	0.3468	25	85	0.2574	46	37	0.7436	25	25	0.1966	83	27
Luminal A	HCP5	0.7514	140	67	SIT1	0.3696	51	156	hsa-mir-155	0.0783	51	156	0.0144443	196	11	2.43852	101	0.8062	51	32	0.9075	24	26	0.4467	53	57	0.3227	49	34	0.184	13	37	0.725	53	57	0.2574	46	37	0.4047	25	25	0.9264	84	26
Luminal A	LOC100188949	0.6882	103	104	RGS18	0.4595	50	157	hsa-mir-150	0.2609	155	52	0.0411921	195	12	2.66306	010	0.6882	103	104	0.9467	25	25	0.2709	53	57	0.1779	42	41	0.1808	36	14	0.6466	81	29	0.2574	46	37	0.7436	25	25	0.1966	83	27
Luminal A	LOC100233209	0.9881	102	105	CH25H	0.0686	50	157	hsa-mir-150	0.2609	155	52	0.0445721	192	15	0.622068	010	0.8062	51	32	0.8088	25	25	0.875	54	56	0.1561	36	47	NotAvailable	NotAvailable	NotAvailable	0.5438	76	34	0.2574	46	37	0.7436	25	25	0.1966	83	27
Luminal A	MIR155HG	0.4816	104	103	AKNA	0.147	50	157	hsa-mir-150	0.2609	155	52	0.0281615	190	17	2.38402	010	0.8062	51	32	0.112	25	25	0.7598	25	85	0.2738	46	37	0.6063	24	26	0.5028	54	56	0.2574	46	37	0.7436	25	25	0.1966	83	27
Luminal A	MEG3	0.4057	50	157	TGFBR2	0.6091	50	157	hsa-mir-125b-2	0.2603	104	103	0.0499562	191	16	2.38144	010	0.8062	51	32	NotAvailable	NotAvailable	NotAvailable	0.957	53	57	0.393	12	71	0.2086	25	25	0.3617	74	36	0.3872	58	25	0.6846	26	24	0.8848	56	54
Luminal A	C21orf34	0.1192	50	157	PTX3	0.9634	50	157	hsa-mir-125b-2	0.26	104	103	0.0239993	195	12	2.31232	010	0.49	21	62	0.2044	31	19	0.78	53	57	NotAvailable	NotAvailable	NotAvailable	NotAvailable	NotAvailable	NotAvailable	0.2418	87	23	0.3872	58	25	0.6846	26	24	0.8848	56	54
Luminal A	KIAA0125	0.8767	103	104	IL12RB1	0.2357	103	104	hsa-mir-150	0.2609	155	52	0.0490882	193	14	2.2635	010	0.8062	51	32	0.4857	25	25	0.8627	93	17	0.2922	50	33	0.1524	12	38	0.4588	27	83	0.2574	46	37	0.7436	25	25	0.1966	83	27
Luminal A	LOC100233209	0.9881	102	105	CCR1	0.1274	129	78	hsa-mir-142	0.1614	155	52	0.0346877	195	12	1.87687	101	0.8062	51	32	0.8088	25	25	0.875	54	56	0.703	48	35	0.5123	13	37	0.2256	54	56	0.809	59	24	0.5629	24	26	0.2359	56	54
Luminal A	LOC100233209	0.9881	102	105	PDE3B	0.1852	138	69	hsa-mir-150	0.2609	155	52	0.0419853	192	15	2.14113	010	0.8062	51	32	0.8088	25	25	0.875	54	56	NotAvailable	NotAvailable	NotAvailable	0.1048	34	16	0.2199	81	29	0.2574	46	37	0.7436	25	25	0.1966	83	27
Luminal A	C21orf34	0.2775	101	106	TP63	0.0798	101	106	hsa-let-7c	0.4385	105	102	0.0183108	195	12	2.12369	101	0.49	21	62	0.2044	31	19	0.78	53	57	NotAvailable	NotAvailable	NotAvailable	NotAvailable	NotAvailable	NotAvailable	0.4151	26	84	NotAvailable	NotAvailable	NotAvailable	0.3481	26	24	0.8687	56	54
Luminal A	C5orf58	0.7846	50	157	NCR3	0.089	51	156	hsa-mir-150	0.2609	155	52	0.0208143	195	12	2.09623	010	0.4939	21	62	0.6493	24	26	0.7517	25	85	0.4216	25	58	0.1868	36	14	0.5232	95	15	0.2574	46	37	0.7436	25	25	0.1966	83	27
Luminal A	C21orf34	0.1192	50	157	PKIA	0.1911	50	157	hsa-mir-125b-2	0.26	104	103	0.028497	195	12	2.0645	010	0.49	21	62	0.2044	31	19	0.78	53	57	NotAvailable	NotAvailable	NotAvailable	NotAvailable	NotAvailable	NotAvailable	NotAvailable	NotAvailable	NotAvailable	0.3872	58	25	0.6846	26	24	0.8848	56	54
Luminal A	LOC100188949	0.6882	103	104	TMEM150B	0.129	52	155	hsa-mir-155	0.0783	51	156	0.0311969	192	15	1.32761	010	0.6882	103	104	0.9467	25	25	0.2709	53	57	0.0917	17	66	0.6841	24	26	0.2297	81	29	0.2574	46	37	0.4047	25	25	0.9264	84	26
Luminal A	MEG3	0.4057	50	157	C14orf37	0.1295	114	93	hsa-mir-199a-1	0.1166	156	51	0.0303555	191	16	1.94154	010	0.8062	51	32	NotAvailable	NotAvailable	NotAvailable	0.957	53	57	NotAvailable	NotAvailable	NotAvailable	NotAvailable	NotAvailable	NotAvailable	0.5719	67	43	0.2574	46	37	NotAvailable	NotAvailable	NotAvailable	0.4664	48	62
Luminal A	LOC100188949	0.6882	103	104	SLAMF8	0.1389	51	156	hsa-mir-155	0.0783	51	156	0.0395108	195	12	0.986766	101	0.6882	103	104	0.9467	25	25	0.2709	53	57	0.4607	45	38	0.0716	37	13	0.1896	81	29	0.2574	46	37	0.4047	25	25	0.9264	84	26
Luminal A	MIR155HG	0.4816	104	103	TNFAIP8L2	0.2604	104	103	hsa-mir-155	0.0783	51	156	0.0264729	195	12	1.56449	101	0.8062	51	32	0.112	25	25	0.7598	25	85	0.402	50	33	0.268	13	37	0.1623	54	56	0.2574	46	37	0.4047	25	25	0.9264	84	26
Luminal A	MIR155HG	0.4816	104	103	MRC1	0.1883	103	104	hsa-mir-150	0.2609	155	52	0.0426516	193	14	2.14236	010	0.8062	51	32	0.112	25	25	0.7598	25	85	0.1385	50	33	0.3571	26	24	0.2749	53	57	0.2574	46	37	0.7436	25	25	0.1966	83	27
Luminal A	LOC100233209	0.9881	102	105	ADAMDEC1	0.063	105	102	hsa-mir-155	0.0783	51	156	0.0250821	190	17	1.32869	101	0.8062	51	32	0.8088	25	25	0.875	54	56	0.3047	36	47	0.2281	25	25	0.9871	53	57	0.2574	46	37	0.4047	25	25	0.9264	84	26
Luminal A	LOC100233209	0.9881	102	105	EPSTI1	0.2445	156	51	hsa-mir-155	0.0783	51	156	0.0379362	192	15	1.04544	101	0.8062	51	32	0.8088	25	25	0.875	54	56	0.1444	22	61	0.151	13	37	0.1228	81	29	0.2574	46	37	0.4047	25	25	0.9264	84	26
Luminal A	LOC339524	0.0594	153	54	MAL	0.5714	154	53	hsa-mir-150	0.2609	155	52	0.0349167	195	12	0.766547	010	NotAvailable	NotAvailable	NotAvailable	0.545	24	26	0.7093	54	56	0.3843	58	25	0.0985	34	16	0.3204	88	22	0.2574	46	37	0.7436	25	25	0.1966	83	27

## Sheet: Lumina B
	Log-rank test in the Subtype																	RNA prognostic value in other subtypes
																		lncRNA									mRNA									miRNA
Subtype	lncRNA(X)	p_x	Number of Patients in Group 1	Number of Patients in Group 2	mRNA(y)	p_y	Number of Patients in Group 1	Number of Patients in Group 2	miRNA(z)	p_z	Number of Patients in Group 1	Number of Patients in Group 2	p_xyz	Number of Patients in Group 1	Number of Patients in Group 2	f_xyz	Group 1 Sponge Expression Pattern(XZY, 0 downregulated, 1 upregulated	p_x_basal	Number of Patients in Group1(basal)	Number of Patients in Group 2(basal)	p_x_her2	Number of Patients in Group1(her2)	Number of Patients in Group 2(her2)	p_x_luma	Number of Patients in Group1(lumb)	Number of Patients in Group 2(lumb)	p_x_basal	Number of Patients in Group1(basal)	Number of Patients in Group 2(basal)	p_x_her2	Number of Patients in Group1(her2)	Number of Patients in Group 2(her2)	p_x_luma	Number of Patients in Group1(luma)	Number of Patients in Group 2(luma)	p_x_basal	Number of Patients in Group1(basal)	Number of Patients in Group 2(basal)	p_x_her2	Number of Patients in Group1(her2)	Number of Patients in Group 2(her2)	p_x_luma	Number of Patients in Group1(luma)	Number of Patients in Group 2(luma)
Luminal B	C5orf58	0.7517	25	85	TNFRSF8	0.3817	81	29	hsa-mir-150	0.1966	83	27	0.0001768	99	11	10.1189	010	0.4939	21	62	0.6493	24	26	0.7846	50	157	0.5835	27	56	0.1976	37	13	0.1024	154	53	0.2574	46	37	0.7436	25	25	0.2609	155	52
Luminal B	C5orf58	0.7517	25	85	GIMAP1	0.8919	26	84	hsa-mir-150	0.1966	83	27	0.000484315	99	11	8.6651	010	0.4939	21	62	0.6493	24	26	0.7846	50	157	0.4742	54	29	0.6039	25	25	0.2667	154	53	0.2574	46	37	0.7436	25	25	0.2609	155	52
Luminal B	C5orf58	0.7517	25	85	GMFG	0.3928	54	56	hsa-mir-150	0.1966	83	27	0.00154871	99	11	6.98805	010	0.4939	21	62	0.6493	24	26	0.7846	50	157	0.6624	48	35	0.5132	26	24	0.1793	51	156	0.2574	46	37	0.7436	25	25	0.2609	155	52
Luminal B	C5orf58	0.7517	25	85	PDE6G	0.5204	26	84	hsa-mir-150	0.1966	83	27	0.00154871	99	11	6.98805	010	0.4939	21	62	0.6493	24	26	0.7846	50	157	0.2447	46	37	0.7754	13	37	0.5359	156	51	0.2574	46	37	0.7436	25	25	0.2609	155	52
Luminal B	LOC100188949	0.2709	53	57	PLA1A	0.8468	53	57	hsa-mir-142	0.2359	56	54	0.00229131	99	11	6.68586	101	0.6882	103	104	0.9467	25	25	0.6882	103	104	0.2345	70	13	0.0852	12	38	0.1278	155	52	0.809	59	24	0.5629	24	26	0.1614	155	52
Luminal B	MIR155HG	0.7598	25	85	LTB	0.3291	25	85	hsa-mir-150	0.1966	83	27	0.0022177	99	11	6.47006	010	0.8062	51	32	0.112	25	25	0.4816	104	103	0.443	51	32	0.3512	13	37	0.6288	51	156	0.2574	46	37	0.7436	25	25	0.2609	155	52
Luminal B	MIR155HG	0.7598	25	85	HLA-DRB5	0.6508	72	38	hsa-mir-155	0.9264	84	26	0.0128812	99	11	5.65888	010	0.8062	51	32	0.112	25	25	0.4816	104	103	0.5017	37	46	0.4718	25	25	0.1062	51	156	0.2574	46	37	0.4047	25	25	0.0783	51	156
Luminal B	C5orf58	0.7517	25	85	ARHGAP15	0.622	26	84	hsa-mir-150	0.1966	83	27	0.0035639	99	11	5.78566	010	0.4939	21	62	0.6493	24	26	0.7846	50	157	0.2922	50	33	0.2136	35	15	0.1092	154	53	0.2574	46	37	0.7436	25	25	0.2609	155	52
Luminal B	C5orf58	0.7517	25	85	FASLG	0.8106	81	29	hsa-mir-150	0.1966	83	27	0.0035639	98	12	5.78566	010	0.4939	21	62	0.6493	24	26	0.7846	50	157	0.4302	50	33	0.2159	25	25	0.3282	104	104	0.2574	46	37	0.7436	25	25	0.2609	155	52
Luminal B	C5orf58	0.7517	25	85	XCL1	0.1054	53	57	hsa-mir-150	0.1966	83	27	0.0035639	99	11	4.88628	010	0.4939	21	62	0.6493	24	26	0.7846	50	157	0.36	26	57	0.1728	13	37	0.4946	104	103	0.2574	46	37	0.7436	25	25	0.2609	155	52
Luminal B	C5orf58	0.7517	25	85	CD19	0.9949	25	85	hsa-mir-150	0.1966	83	27	0.0035639	99	11	5.78566	010	0.4939	21	62	0.6493	24	26	0.7846	50	157	0.5807	38	45	0.1717	36	14	0.4399	103	104	0.2574	46	37	0.7436	25	25	0.2609	155	52
Luminal B	MIR155HG	0.7598	25	85	GPR114	0.3842	27	83	hsa-mir-155	0.9264	84	26	0.00755168	99	11	5.66892	010	0.8062	51	32	0.112	25	25	0.4816	104	103	0.2642	39	44	0.1127	32	18	0.4449	50	157	0.2574	46	37	0.4047	25	25	0.0783	51	156
Luminal B	C5orf58	0.7517	25	85	GPR18	0.5409	84	26	hsa-mir-150	0.1966	83	27	0.00437232	98	12	5.49072	010	0.4939	21	62	0.6493	24	26	0.7846	50	157	0.5849	30	53	0.0843	12	38	0.1372	51	156	0.2574	46	37	0.7436	25	25	0.2609	155	52
Luminal B	C5orf58	0.7517	25	85	HCST	0.1565	26	84	hsa-mir-150	0.1966	83	27	0.0035639	98	12	5.45656	010	0.4939	21	62	0.6493	24	26	0.7846	50	157	0.3681	37	46	0.1882	25	25	0.1823	104	103	0.2574	46	37	0.7436	25	25	0.2609	155	52
Luminal B	C5orf58	0.7517	25	85	CD7	0.5104	25	85	hsa-mir-150	0.1966	83	27	0.00715489	99	11	4.78019	010	0.4939	21	62	0.6493	24	26	0.7846	50	157	0.0889	49	34	0.2887	25	25	0.4622	104	103	0.2574	46	37	0.7436	25	25	0.2609	155	52
Luminal B	MIR155HG	0.7598	25	85	HLA-DPB1	0.339	26	84	hsa-mir-155	0.9264	84	26	0.0184418	98	12	4.20023	010	0.8062	51	32	0.112	25	25	0.4816	104	103	0.703	48	35	0.0524	13	37	0.2897	52	155	0.2574	46	37	0.4047	25	25	0.0783	51	156
Luminal B	MIR155HG	0.7598	25	85	CCDC88B	0.1845	54	56	hsa-mir-155	0.9264	84	26	0.0435154	98	12	2.08402	010	0.8062	51	32	0.112	25	25	0.4816	104	103	0.3917	43	40	0.3161	24	26	NotAvailable	NotAvailable	NotAvailable	0.2574	46	37	0.4047	25	25	0.0783	51	156
Luminal B	MIR155HG	0.7598	25	85	CD97	0.4243	27	83	hsa-mir-155	0.9264	84	26	0.0250924	99	11	4.07976	010	0.8062	51	32	0.112	25	25	0.4816	104	103	0.5062	31	52	NotAvailable	NotAvailable	NotAvailable	0.1622	121	86	0.2574	46	37	0.4047	25	25	0.0783	51	156
Luminal B	KIAA0125	0.8627	93	17	AMICA1	0.8041	77	33	hsa-mir-146a	0.3545	38	72	0.0211279	99	11	4.06857	101	0.8062	51	32	0.4857	25	25	0.8767	103	104	0.1622	34	49	0.265	25	25	0.1203	50	157	NotAvailable	NotAvailable	NotAvailable	0.1631	24	26	0.299	52	155
Luminal B	MIR155HG	0.7598	25	85	TNFRSF13B	0.1702	25	85	hsa-mir-150	0.1966	83	27	0.0106016	98	12	4.00488	010	0.8062	51	32	0.112	25	25	0.4816	104	103	0.4409	39	44	0.1478	36	14	0.2369	155	52	0.2574	46	37	0.7436	25	25	0.2609	155	52
Luminal B	MIR155HG	0.7598	25	85	ARHGAP4	0.622	26	84	hsa-mir-150	0.1966	83	27	0.0173805	97	13	3.49973	010	0.8062	51	32	0.112	25	25	0.4816	104	103	0.589	18	65	0.061	23	27	0.5631	154	53	0.2574	46	37	0.7436	25	25	0.2609	155	52
Luminal B	KIAA0125	0.8627	93	17	LYZ	0.6287	79	31	hsa-mir-146a	0.3545	38	72	0.0366546	97	13	3.27372	101	0.8062	51	32	0.4857	25	25	0.8767	103	104	0.2244	35	48	0.0581	13	37	0.2372	103	104	NotAvailable	NotAvailable	NotAvailable	0.1631	24	26	0.299	52	155
Luminal B	KIAA0125	0.8627	93	17	LAMP3	0.4356	53	57	hsa-mir-146a	0.3545	38	72	0.0425574	97	13	3.0583	101	0.8062	51	32	0.4857	25	25	0.8767	103	104	0.3217	52	31	0.0891	35	15	0.3944	103	104	NotAvailable	NotAvailable	NotAvailable	0.1631	24	26	0.299	52	155
Luminal B	KIAA0125	0.8627	93	17	GZMH	0.8642	80	30	hsa-mir-146a	0.3545	38	72	0.0460309	96	14	2.94511	101	0.8062	51	32	0.4857	25	25	0.8767	103	104	0.5345	11	72	0.4985	37	13	0.1215	51	156	NotAvailable	NotAvailable	NotAvailable	0.1631	24	26	0.299	52	155
Luminal B	KIAA0125	0.8627	93	17	FASLG	0.8106	81	29	hsa-mir-146a	0.3545	38	72	0.0485553	96	14	2.86809	101	0.8062	51	32	0.4857	25	25	0.8767	103	104	0.4302	50	33	0.2159	25	25	0.3282	104	104	NotAvailable	NotAvailable	NotAvailable	0.1631	24	26	0.299	52	155
Luminal B	MIR155HG	0.7598	25	85	TXK	0.717	26	84	hsa-mir-150	0.1966	83	27	0.0304094	98	12	2.69267	010	0.8062	51	32	0.112	25	25	0.4816	104	103	0.1623	42	41	0.1598	25	25	0.3411	150	57	0.2574	46	37	0.7436	25	25	0.2609	155	52
Luminal B	LOC100188949	0.2709	53	57	KCNJ10	0.1562	54	56	hsa-mir-142	0.2359	56	54	0.0284326	99	11	2.45777	101	0.6882	103	104	0.9467	25	25	0.6882	103	104	0.1754	31	52	0.0795	12	38	0.2521	51	156	0.809	59	24	0.5629	24	26	0.1614	155	52
Luminal B	MIR155HG	0.7598	25	85	TCN2	0.2412	27	83	hsa-mir-155	0.9264	84	26	0.0456969	95	15	2.40006	010	0.8062	51	32	0.112	25	25	0.4816	104	103	NotAvailable	NotAvailable	NotAvailable	0.5876	32	18	NotAvailable	NotAvailable	NotAvailable	0.2574	46	37	0.4047	25	25	0.0783	51	156
Luminal B	LOC100188949	0.2709	53	57	SUCNR1	0.4932	86	24	hsa-mir-146a	0.3545	38	72	0.0449136	96	14	2.59254	101	0.6882	103	104	0.9467	25	25	0.6882	103	104	0.6051	32	51	0.1774	12	38	NotAvailable	NotAvailable	NotAvailable	NotAvailable	NotAvailable	NotAvailable	0.1631	24	26	0.299	52	155
Luminal B	MIR155HG	0.7598	25	85	FUT7	0.0533	26	84	hsa-mir-155	0.9264	84	26	0.0139589	99	11	1.93295	010	0.8062	51	32	0.112	25	25	0.4816	104	103	0.1907	52	31	0.7039	37	13	0.4654	139	68	0.2574	46	37	0.4047	25	25	0.0783	51	156
Luminal B	FLJ42709	0.2036	71	39	OMD	0.0906	73	37	hsa-mir-199a-1	0.4664	48	62	0.0251548	99	11	1.84868	101	0.6907	53	30	NotAvailable	NotAvailable	NotAvailable	0.582	102	105	0.1214	40	43	NotAvailable	NotAvailable	NotAvailable	0.6771	48	159	0.2574	46	37	NotAvailable	NotAvailable	NotAvailable	0.1166	156	51
Luminal B	MIR155HG	0.7598	25	85	LTA	0.0764	25	85	hsa-mir-155	0.9264	84	26	0.0428471	98	12	0.834376	010	0.8062	51	32	0.112	25	25	0.4816	104	103	0.3268	38	45	0.4376	25	25	0.5038	154	53	0.2574	46	37	0.4047	25	25	0.0783	51	156
